# Supplementary material for: In situ formation of the first proteinogenically functionalized [TeW6O24O2(Glu)]7– structure reveals unprecedented chemical and geometrical features of the Anderson-type cluster
Source: Chem Commun (Camb). 2016 Sep 6;52(83):12286–9. doi: 10.1039/c6cc07004c (PMC5066560; doi:10.1039/c6cc07004c)
Supplement: Supplementary file 1 [file CC-052-C6CC07004C-s001.cif]

data_4Z13
# 
_entry.id   4Z13 
# 
_audit_conform.dict_name       mmcif_pdbx.dic 
_audit_conform.dict_version    4.063 
_audit_conform.dict_location   http://mmcif.pdb.org/dictionaries/ascii/mmcif_pdbx.dic 
# 
loop_
_database_2.database_id 
_database_2.database_code 
PDB   4Z13         
WWPDB D_1000208341 
# 
loop_
_database_PDB_rev.num 
_database_PDB_rev.date 
_database_PDB_rev.date_original 
_database_PDB_rev.status 
_database_PDB_rev.replaces 
_database_PDB_rev.mod_type 
1 2016-03-23 2015-03-26 ? 4Z13 0 
2 2016-03-30 ?          ? 4Z13 1 
3 2016-04-13 ?          ? 4Z13 1 
# 
loop_
_database_PDB_rev_record.rev_num 
_database_PDB_rev_record.type 
_database_PDB_rev_record.details 
2 JRNL ? 
3 JRNL ? 
# 
_pdbx_database_status.status_code                      REL 
_pdbx_database_status.status_code_sf                   REL 
_pdbx_database_status.status_code_mr                   ? 
_pdbx_database_status.entry_id                         4Z13 
_pdbx_database_status.date_begin_release_preparation   . 
_pdbx_database_status.SG_entry                         N 
_pdbx_database_status.deposit_site                     RCSB 
_pdbx_database_status.process_site                     RCSB 
_pdbx_database_status.methods_development_category     ? 
_pdbx_database_status.pdb_format_compatible            Y 
# 
loop_
_audit_author.address 
_audit_author.name 
_audit_author.pdbx_ordinal 
? 'Molitor, C.'     1 
? 'Mauracher, S.G.' 2 
? 'Rompel, A.'      3 
# 
_citation.abstract                  ? 
_citation.abstract_id_CAS           ? 
_citation.book_id_ISBN              ? 
_citation.book_publisher            ? 
_citation.book_publisher_city       ? 
_citation.book_title                ? 
_citation.coordinate_linkage        ? 
_citation.country                   US 
_citation.database_id_Medline       ? 
_citation.details                   ? 
_citation.id                        primary 
_citation.journal_abbrev            Proc.Natl.Acad.Sci.USA 
_citation.journal_id_ASTM           PNASA6 
_citation.journal_id_CSD            ? 
_citation.journal_id_ISSN           1091-6490 
_citation.journal_full              ? 
_citation.journal_issue             ? 
_citation.journal_volume            113 
_citation.language                  ? 
_citation.page_first                E1806 
_citation.page_last                 E1815 
_citation.title                     
;Aurone synthase is a catechol oxidase with hydroxylase activity and provides insights into the mechanism of plant polyphenol oxidases.
;
_citation.year                      2016 
_citation.database_id_CSD           ? 
_citation.pdbx_database_id_DOI      10.1073/pnas.1523575113 
_citation.pdbx_database_id_PubMed   26976571 
_citation.unpublished_flag          ? 
# 
loop_
_citation_author.citation_id 
_citation_author.name 
_citation_author.ordinal 
primary 'Molitor, C.'     1 
primary 'Mauracher, S.G.' 2 
primary 'Rompel, A.'      3 
# 
_cell.entry_id           4Z13 
_cell.length_a           52.880 
_cell.length_b           109.750 
_cell.length_c           94.760 
_cell.angle_alpha        90.00 
_cell.angle_beta         96.30 
_cell.angle_gamma        90.00 
_cell.Z_PDB              4 
_cell.pdbx_unique_axis   ? 
# 
_symmetry.entry_id                         4Z13 
_symmetry.space_group_name_H-M             'P 1 21 1' 
_symmetry.pdbx_full_space_group_name_H-M   ? 
_symmetry.cell_setting                     ? 
_symmetry.Int_Tables_number                4 
# 
loop_
_entity.id 
_entity.type 
_entity.src_method 
_entity.pdbx_description 
_entity.formula_weight 
_entity.pdbx_number_of_molecules 
_entity.pdbx_ec 
_entity.pdbx_mutation 
_entity.pdbx_fragment 
_entity.details 
1 polymer     man 'Aurone synthase'        59329.715 2   ? ? ? ? 
2 non-polymer syn 'COPPER (II) ION'        63.546    4   ? ? ? ? 
3 non-polymer syn 'OXYGEN ATOM'            15.999    4   ? ? ? ? 
4 non-polymer syn GLYCEROL                 92.094    3   ? ? ? ? 
5 non-polymer syn '6-tungstotellurate(VI)' 1614.626  2   ? ? ? ? 
6 non-polymer syn 'TUNGSTEN ION'           183.840   7   ? ? ? ? 
7 non-polymer syn TELLURIUM                127.600   1   ? ? ? ? 
8 water       nat water                    18.015    858 ? ? ? ? 
# 
_entity_poly.entity_id                      1 
_entity_poly.type                           'polypeptide(L)' 
_entity_poly.nstd_linkage                   no 
_entity_poly.nstd_monomer                   no 
_entity_poly.pdbx_seq_one_letter_code       
;MALAPITAPDITSICKDASSGIGNQEGAIRTRKCCPPSLGKKIKDFQFPNDKKVRMRWPAHKGTKKQVDDYRRAIAAMRA
LPDDDPRSFVSQAKIHCAYCNGGYTQVDSGFPDIDIQIHNSWLFFPFHRWYLYFYERILGSLIDEPNFALPYWKWDEPKG
MPISNIFLGDASNPLYDQYRDANHIEDRIVDLDYDGKDKDIPDQQQVACNLSTVYRDLVRNGVDPTSFFGGKYVAGDSPV
ANGDPSVGSVEAGSHTAVHRWVGDPTQPNNEDMGNFYSAGYDPVFYIHHANVDRMWKLWKELRLPGHVDITDPDWLNASY
VFYDENKDLVRVYNKDCVNLDKLKYNFIENSKEVFPWRNSRPPQRRKSAQVATTGDVKTVEQTKFPVRLNQIFKVRVKRP
AVNRTEEEKDQANEVLLIKKIKYDSGKFVKFDVFVNDKLKDGVFTTPCDPEYAGGFAQIPHNDKRSMVMTSTARFGLNEL
LEDTNTEGEEYATVTLVPRTGCEDLTVGEIKIELVPIPKA
;
_entity_poly.pdbx_seq_one_letter_code_can   
;MALAPITAPDITSICKDASSGIGNQEGAIRTRKCCPPSLGKKIKDFQFPNDKKVRMRWPAHKGTKKQVDDYRRAIAAMRA
LPDDDPRSFVSQAKIHCAYCNGGYTQVDSGFPDIDIQIHNSWLFFPFHRWYLYFYERILGSLIDEPNFALPYWKWDEPKG
MPISNIFLGDASNPLYDQYRDANHIEDRIVDLDYDGKDKDIPDQQQVACNLSTVYRDLVRNGVDPTSFFGGKYVAGDSPV
ANGDPSVGSVEAGSHTAVHRWVGDPTQPNNEDMGNFYSAGYDPVFYIHHANVDRMWKLWKELRLPGHVDITDPDWLNASY
VFYDENKDLVRVYNKDCVNLDKLKYNFIENSKEVFPWRNSRPPQRRKSAQVATTGDVKTVEQTKFPVRLNQIFKVRVKRP
AVNRTEEEKDQANEVLLIKKIKYDSGKFVKFDVFVNDKLKDGVFTTPCDPEYAGGFAQIPHNDKRSMVMTSTARFGLNEL
LEDTNTEGEEYATVTLVPRTGCEDLTVGEIKIELVPIPKA
;
_entity_poly.pdbx_strand_id                 A,B 
_entity_poly.pdbx_target_identifier         ? 
# 
loop_
_entity_poly_seq.entity_id 
_entity_poly_seq.num 
_entity_poly_seq.mon_id 
_entity_poly_seq.hetero 
1 1   MET n 
1 2   ALA n 
1 3   LEU n 
1 4   ALA n 
1 5   PRO n 
1 6   ILE n 
1 7   THR n 
1 8   ALA n 
1 9   PRO n 
1 10  ASP n 
1 11  ILE n 
1 12  THR n 
1 13  SER n 
1 14  ILE n 
1 15  CYS n 
1 16  LYS n 
1 17  ASP n 
1 18  ALA n 
1 19  SER n 
1 20  SER n 
1 21  GLY n 
1 22  ILE n 
1 23  GLY n 
1 24  ASN n 
1 25  GLN n 
1 26  GLU n 
1 27  GLY n 
1 28  ALA n 
1 29  ILE n 
1 30  ARG n 
1 31  THR n 
1 32  ARG n 
1 33  LYS n 
1 34  CYS n 
1 35  CYS n 
1 36  PRO n 
1 37  PRO n 
1 38  SER n 
1 39  LEU n 
1 40  GLY n 
1 41  LYS n 
1 42  LYS n 
1 43  ILE n 
1 44  LYS n 
1 45  ASP n 
1 46  PHE n 
1 47  GLN n 
1 48  PHE n 
1 49  PRO n 
1 50  ASN n 
1 51  ASP n 
1 52  LYS n 
1 53  LYS n 
1 54  VAL n 
1 55  ARG n 
1 56  MET n 
1 57  ARG n 
1 58  TRP n 
1 59  PRO n 
1 60  ALA n 
1 61  HIS n 
1 62  LYS n 
1 63  GLY n 
1 64  THR n 
1 65  LYS n 
1 66  LYS n 
1 67  GLN n 
1 68  VAL n 
1 69  ASP n 
1 70  ASP n 
1 71  TYR n 
1 72  ARG n 
1 73  ARG n 
1 74  ALA n 
1 75  ILE n 
1 76  ALA n 
1 77  ALA n 
1 78  MET n 
1 79  ARG n 
1 80  ALA n 
1 81  LEU n 
1 82  PRO n 
1 83  ASP n 
1 84  ASP n 
1 85  ASP n 
1 86  PRO n 
1 87  ARG n 
1 88  SER n 
1 89  PHE n 
1 90  VAL n 
1 91  SER n 
1 92  GLN n 
1 93  ALA n 
1 94  LYS n 
1 95  ILE n 
1 96  HIS n 
1 97  CYS n 
1 98  ALA n 
1 99  TYR n 
1 100 CYS n 
1 101 ASN n 
1 102 GLY n 
1 103 GLY n 
1 104 TYR n 
1 105 THR n 
1 106 GLN n 
1 107 VAL n 
1 108 ASP n 
1 109 SER n 
1 110 GLY n 
1 111 PHE n 
1 112 PRO n 
1 113 ASP n 
1 114 ILE n 
1 115 ASP n 
1 116 ILE n 
1 117 GLN n 
1 118 ILE n 
1 119 HIS n 
1 120 ASN n 
1 121 SER n 
1 122 TRP n 
1 123 LEU n 
1 124 PHE n 
1 125 PHE n 
1 126 PRO n 
1 127 PHE n 
1 128 HIS n 
1 129 ARG n 
1 130 TRP n 
1 131 TYR n 
1 132 LEU n 
1 133 TYR n 
1 134 PHE n 
1 135 TYR n 
1 136 GLU n 
1 137 ARG n 
1 138 ILE n 
1 139 LEU n 
1 140 GLY n 
1 141 SER n 
1 142 LEU n 
1 143 ILE n 
1 144 ASP n 
1 145 GLU n 
1 146 PRO n 
1 147 ASN n 
1 148 PHE n 
1 149 ALA n 
1 150 LEU n 
1 151 PRO n 
1 152 TYR n 
1 153 TRP n 
1 154 LYS n 
1 155 TRP n 
1 156 ASP n 
1 157 GLU n 
1 158 PRO n 
1 159 LYS n 
1 160 GLY n 
1 161 MET n 
1 162 PRO n 
1 163 ILE n 
1 164 SER n 
1 165 ASN n 
1 166 ILE n 
1 167 PHE n 
1 168 LEU n 
1 169 GLY n 
1 170 ASP n 
1 171 ALA n 
1 172 SER n 
1 173 ASN n 
1 174 PRO n 
1 175 LEU n 
1 176 TYR n 
1 177 ASP n 
1 178 GLN n 
1 179 TYR n 
1 180 ARG n 
1 181 ASP n 
1 182 ALA n 
1 183 ASN n 
1 184 HIS n 
1 185 ILE n 
1 186 GLU n 
1 187 ASP n 
1 188 ARG n 
1 189 ILE n 
1 190 VAL n 
1 191 ASP n 
1 192 LEU n 
1 193 ASP n 
1 194 TYR n 
1 195 ASP n 
1 196 GLY n 
1 197 LYS n 
1 198 ASP n 
1 199 LYS n 
1 200 ASP n 
1 201 ILE n 
1 202 PRO n 
1 203 ASP n 
1 204 GLN n 
1 205 GLN n 
1 206 GLN n 
1 207 VAL n 
1 208 ALA n 
1 209 CYS n 
1 210 ASN n 
1 211 LEU n 
1 212 SER n 
1 213 THR n 
1 214 VAL n 
1 215 TYR n 
1 216 ARG n 
1 217 ASP n 
1 218 LEU n 
1 219 VAL n 
1 220 ARG n 
1 221 ASN n 
1 222 GLY n 
1 223 VAL n 
1 224 ASP n 
1 225 PRO n 
1 226 THR n 
1 227 SER n 
1 228 PHE n 
1 229 PHE n 
1 230 GLY n 
1 231 GLY n 
1 232 LYS n 
1 233 TYR n 
1 234 VAL n 
1 235 ALA n 
1 236 GLY n 
1 237 ASP n 
1 238 SER n 
1 239 PRO n 
1 240 VAL n 
1 241 ALA n 
1 242 ASN n 
1 243 GLY n 
1 244 ASP n 
1 245 PRO n 
1 246 SER n 
1 247 VAL n 
1 248 GLY n 
1 249 SER n 
1 250 VAL n 
1 251 GLU n 
1 252 ALA n 
1 253 GLY n 
1 254 SER n 
1 255 HIS n 
1 256 THR n 
1 257 ALA n 
1 258 VAL n 
1 259 HIS n 
1 260 ARG n 
1 261 TRP n 
1 262 VAL n 
1 263 GLY n 
1 264 ASP n 
1 265 PRO n 
1 266 THR n 
1 267 GLN n 
1 268 PRO n 
1 269 ASN n 
1 270 ASN n 
1 271 GLU n 
1 272 ASP n 
1 273 MET n 
1 274 GLY n 
1 275 ASN n 
1 276 PHE n 
1 277 TYR n 
1 278 SER n 
1 279 ALA n 
1 280 GLY n 
1 281 TYR n 
1 282 ASP n 
1 283 PRO n 
1 284 VAL n 
1 285 PHE n 
1 286 TYR n 
1 287 ILE n 
1 288 HIS n 
1 289 HIS n 
1 290 ALA n 
1 291 ASN n 
1 292 VAL n 
1 293 ASP n 
1 294 ARG n 
1 295 MET n 
1 296 TRP n 
1 297 LYS n 
1 298 LEU n 
1 299 TRP n 
1 300 LYS n 
1 301 GLU n 
1 302 LEU n 
1 303 ARG n 
1 304 LEU n 
1 305 PRO n 
1 306 GLY n 
1 307 HIS n 
1 308 VAL n 
1 309 ASP n 
1 310 ILE n 
1 311 THR n 
1 312 ASP n 
1 313 PRO n 
1 314 ASP n 
1 315 TRP n 
1 316 LEU n 
1 317 ASN n 
1 318 ALA n 
1 319 SER n 
1 320 TYR n 
1 321 VAL n 
1 322 PHE n 
1 323 TYR n 
1 324 ASP n 
1 325 GLU n 
1 326 ASN n 
1 327 LYS n 
1 328 ASP n 
1 329 LEU n 
1 330 VAL n 
1 331 ARG n 
1 332 VAL n 
1 333 TYR n 
1 334 ASN n 
1 335 LYS n 
1 336 ASP n 
1 337 CYS n 
1 338 VAL n 
1 339 ASN n 
1 340 LEU n 
1 341 ASP n 
1 342 LYS n 
1 343 LEU n 
1 344 LYS n 
1 345 TYR n 
1 346 ASN n 
1 347 PHE n 
1 348 ILE n 
1 349 GLU n 
1 350 ASN n 
1 351 SER n 
1 352 LYS n 
1 353 GLU n 
1 354 VAL n 
1 355 PHE n 
1 356 PRO n 
1 357 TRP n 
1 358 ARG n 
1 359 ASN n 
1 360 SER n 
1 361 ARG n 
1 362 PRO n 
1 363 PRO n 
1 364 GLN n 
1 365 ARG n 
1 366 ARG n 
1 367 LYS n 
1 368 SER n 
1 369 ALA n 
1 370 GLN n 
1 371 VAL n 
1 372 ALA n 
1 373 THR n 
1 374 THR n 
1 375 GLY n 
1 376 ASP n 
1 377 VAL n 
1 378 LYS n 
1 379 THR n 
1 380 VAL n 
1 381 GLU n 
1 382 GLN n 
1 383 THR n 
1 384 LYS n 
1 385 PHE n 
1 386 PRO n 
1 387 VAL n 
1 388 ARG n 
1 389 LEU n 
1 390 ASN n 
1 391 GLN n 
1 392 ILE n 
1 393 PHE n 
1 394 LYS n 
1 395 VAL n 
1 396 ARG n 
1 397 VAL n 
1 398 LYS n 
1 399 ARG n 
1 400 PRO n 
1 401 ALA n 
1 402 VAL n 
1 403 ASN n 
1 404 ARG n 
1 405 THR n 
1 406 GLU n 
1 407 GLU n 
1 408 GLU n 
1 409 LYS n 
1 410 ASP n 
1 411 GLN n 
1 412 ALA n 
1 413 ASN n 
1 414 GLU n 
1 415 VAL n 
1 416 LEU n 
1 417 LEU n 
1 418 ILE n 
1 419 LYS n 
1 420 LYS n 
1 421 ILE n 
1 422 LYS n 
1 423 TYR n 
1 424 ASP n 
1 425 SER n 
1 426 GLY n 
1 427 LYS n 
1 428 PHE n 
1 429 VAL n 
1 430 LYS n 
1 431 PHE n 
1 432 ASP n 
1 433 VAL n 
1 434 PHE n 
1 435 VAL n 
1 436 ASN n 
1 437 ASP n 
1 438 LYS n 
1 439 LEU n 
1 440 LYS n 
1 441 ASP n 
1 442 GLY n 
1 443 VAL n 
1 444 PHE n 
1 445 THR n 
1 446 THR n 
1 447 PRO n 
1 448 CYS n 
1 449 ASP n 
1 450 PRO n 
1 451 GLU n 
1 452 TYR n 
1 453 ALA n 
1 454 GLY n 
1 455 GLY n 
1 456 PHE n 
1 457 ALA n 
1 458 GLN n 
1 459 ILE n 
1 460 PRO n 
1 461 HIS n 
1 462 ASN n 
1 463 ASP n 
1 464 LYS n 
1 465 ARG n 
1 466 SER n 
1 467 MET n 
1 468 VAL n 
1 469 MET n 
1 470 THR n 
1 471 SER n 
1 472 THR n 
1 473 ALA n 
1 474 ARG n 
1 475 PHE n 
1 476 GLY n 
1 477 LEU n 
1 478 ASN n 
1 479 GLU n 
1 480 LEU n 
1 481 LEU n 
1 482 GLU n 
1 483 ASP n 
1 484 THR n 
1 485 ASN n 
1 486 THR n 
1 487 GLU n 
1 488 GLY n 
1 489 GLU n 
1 490 GLU n 
1 491 TYR n 
1 492 ALA n 
1 493 THR n 
1 494 VAL n 
1 495 THR n 
1 496 LEU n 
1 497 VAL n 
1 498 PRO n 
1 499 ARG n 
1 500 THR n 
1 501 GLY n 
1 502 CYS n 
1 503 GLU n 
1 504 ASP n 
1 505 LEU n 
1 506 THR n 
1 507 VAL n 
1 508 GLY n 
1 509 GLU n 
1 510 ILE n 
1 511 LYS n 
1 512 ILE n 
1 513 GLU n 
1 514 LEU n 
1 515 VAL n 
1 516 PRO n 
1 517 ILE n 
1 518 PRO n 
1 519 LYS n 
1 520 ALA n 
# 
_entity_src_gen.entity_id                          1 
_entity_src_gen.pdbx_src_id                        1 
_entity_src_gen.pdbx_alt_source_flag               sample 
_entity_src_gen.pdbx_seq_type                      'Biological sequence' 
_entity_src_gen.pdbx_beg_seq_num                   1 
_entity_src_gen.pdbx_end_seq_num                   520 
_entity_src_gen.gene_src_common_name               'Large-flower tickseed' 
_entity_src_gen.gene_src_genus                     ? 
_entity_src_gen.pdbx_gene_src_gene                 ? 
_entity_src_gen.gene_src_species                   ? 
_entity_src_gen.gene_src_strain                    ? 
_entity_src_gen.gene_src_tissue                    ? 
_entity_src_gen.gene_src_tissue_fraction           ? 
_entity_src_gen.gene_src_details                   ? 
_entity_src_gen.pdbx_gene_src_fragment             ? 
_entity_src_gen.pdbx_gene_src_scientific_name      'Coreopsis grandiflora' 
_entity_src_gen.pdbx_gene_src_ncbi_taxonomy_id     13449 
_entity_src_gen.pdbx_gene_src_variant              ? 
_entity_src_gen.pdbx_gene_src_cell_line            ? 
_entity_src_gen.pdbx_gene_src_atcc                 ? 
_entity_src_gen.pdbx_gene_src_organ                ? 
_entity_src_gen.pdbx_gene_src_organelle            ? 
_entity_src_gen.pdbx_gene_src_cell                 ? 
_entity_src_gen.pdbx_gene_src_cellular_location    ? 
_entity_src_gen.host_org_common_name               ? 
_entity_src_gen.pdbx_host_org_scientific_name      'Escherichia coli' 
_entity_src_gen.pdbx_host_org_ncbi_taxonomy_id     562 
_entity_src_gen.host_org_genus                     ? 
_entity_src_gen.pdbx_host_org_gene                 ? 
_entity_src_gen.pdbx_host_org_organ                ? 
_entity_src_gen.host_org_species                   ? 
_entity_src_gen.pdbx_host_org_tissue               ? 
_entity_src_gen.pdbx_host_org_tissue_fraction      ? 
_entity_src_gen.pdbx_host_org_strain               ? 
_entity_src_gen.pdbx_host_org_variant              ? 
_entity_src_gen.pdbx_host_org_cell_line            ? 
_entity_src_gen.pdbx_host_org_atcc                 ? 
_entity_src_gen.pdbx_host_org_culture_collection   ? 
_entity_src_gen.pdbx_host_org_cell                 ? 
_entity_src_gen.pdbx_host_org_organelle            ? 
_entity_src_gen.pdbx_host_org_cellular_location    ? 
_entity_src_gen.pdbx_host_org_vector_type          ? 
_entity_src_gen.pdbx_host_org_vector               ? 
_entity_src_gen.host_org_details                   ? 
_entity_src_gen.expression_system_id               ? 
_entity_src_gen.plasmid_name                       ? 
_entity_src_gen.plasmid_details                    ? 
_entity_src_gen.pdbx_description                   ? 
# 
_struct_ref.id                         1 
_struct_ref.db_name                    UNP 
_struct_ref.db_code                    A0A075DN54_CORGR 
_struct_ref.pdbx_db_accession          A0A075DN54 
_struct_ref.pdbx_db_isoform            ? 
_struct_ref.entity_id                  1 
_struct_ref.pdbx_seq_one_letter_code   
;APITAPDITSICKDASSGIGNQEGAIRTRKCCPPSLGKKIKDFQFPNDKKVRMRWPAHKGTKKQVDDYRRAIAAMRALPD
DDPRSFVSQAKIHCAYCNGGYTQVDSGFPDIDIQIHNSWLFFPFHRWYLYFYERILGSLIDEPNFALPYWKWDEPKGMPI
SNIFLGDASNPLYDQYRDANHIEDRIVDLDYDGKDKDIPDQQQVACNLSTVYRDLVRNGVDPTSFFGGKYVAGDSPVANG
DPSVGSVEAGSHTAVHRWVGDPTQPNNEDMGNFYSAGYDPVFYIHHANVDRMWKLWKELRLPGHVDITDPDWLNASYVFY
DENKDLVRVYNKDCVNLDKLKYNFIENSKEVFPWRNSRPPQRRKSAQVATTGDVKTVEQTKFPVRLNQIFKVRVKRPAVN
RTEEEKDQANEVLLIKKIKYDSGKFVKFDVFVNDKLKDGVFTTPCDPEYAGGFAQIPHNDKRSMVMTSTARFGLNELLED
TNTEGEEYATVTLVPRTGCEDLTVGEIKIELVPIPKA
;
_struct_ref.pdbx_align_begin           86 
# 
loop_
_struct_ref_seq.align_id 
_struct_ref_seq.ref_id 
_struct_ref_seq.pdbx_PDB_id_code 
_struct_ref_seq.pdbx_strand_id 
_struct_ref_seq.seq_align_beg 
_struct_ref_seq.pdbx_seq_align_beg_ins_code 
_struct_ref_seq.seq_align_end 
_struct_ref_seq.pdbx_seq_align_end_ins_code 
_struct_ref_seq.pdbx_db_accession 
_struct_ref_seq.db_align_beg 
_struct_ref_seq.pdbx_db_align_beg_ins_code 
_struct_ref_seq.db_align_end 
_struct_ref_seq.pdbx_db_align_end_ins_code 
_struct_ref_seq.pdbx_auth_seq_align_beg 
_struct_ref_seq.pdbx_auth_seq_align_end 
1 1 4Z13 A 4 ? 520 ? A0A075DN54 86 ? 602 ? 4 520 
2 1 4Z13 B 4 ? 520 ? A0A075DN54 86 ? 602 ? 4 520 
# 
loop_
_struct_ref_seq_dif.align_id 
_struct_ref_seq_dif.pdbx_pdb_id_code 
_struct_ref_seq_dif.mon_id 
_struct_ref_seq_dif.pdbx_pdb_strand_id 
_struct_ref_seq_dif.seq_num 
_struct_ref_seq_dif.pdbx_pdb_ins_code 
_struct_ref_seq_dif.pdbx_seq_db_name 
_struct_ref_seq_dif.pdbx_seq_db_accession_code 
_struct_ref_seq_dif.db_mon_id 
_struct_ref_seq_dif.pdbx_seq_db_seq_num 
_struct_ref_seq_dif.details 
_struct_ref_seq_dif.pdbx_auth_seq_num 
_struct_ref_seq_dif.pdbx_ordinal 
1 4Z13 MET A 1 ? UNP A0A075DN54 ? ? 'initiating methionine' 1 1 
1 4Z13 ALA A 2 ? UNP A0A075DN54 ? ? 'expression tag'        2 2 
1 4Z13 LEU A 3 ? UNP A0A075DN54 ? ? 'expression tag'        3 3 
2 4Z13 MET B 1 ? UNP A0A075DN54 ? ? 'initiating methionine' 1 4 
2 4Z13 ALA B 2 ? UNP A0A075DN54 ? ? 'expression tag'        2 5 
2 4Z13 LEU B 3 ? UNP A0A075DN54 ? ? 'expression tag'        3 6 
# 
loop_
_chem_comp.id 
_chem_comp.type 
_chem_comp.mon_nstd_flag 
_chem_comp.name 
_chem_comp.pdbx_synonyms 
_chem_comp.formula 
_chem_comp.formula_weight 
ALA 'L-peptide linking' y ALANINE                  ?                               'C3 H7 N O2'     89.093   
ARG 'L-peptide linking' y ARGININE                 ?                               'C6 H15 N4 O2 1' 175.209  
ASN 'L-peptide linking' y ASPARAGINE               ?                               'C4 H8 N2 O3'    132.118  
ASP 'L-peptide linking' y 'ASPARTIC ACID'          ?                               'C4 H7 N O4'     133.103  
CU  non-polymer         . 'COPPER (II) ION'        ?                               'Cu 2'           63.546   
CYS 'L-peptide linking' y CYSTEINE                 ?                               'C3 H7 N O2 S'   121.158  
GLN 'L-peptide linking' y GLUTAMINE                ?                               'C5 H10 N2 O3'   146.144  
GLU 'L-peptide linking' y 'GLUTAMIC ACID'          ?                               'C5 H9 N O4'     147.129  
GLY 'peptide linking'   y GLYCINE                  ?                               'C2 H5 N O2'     75.067   
GOL non-polymer         . GLYCEROL                 'GLYCERIN; PROPANE-1,2,3-TRIOL' 'C3 H8 O3'       92.094   
HIS 'L-peptide linking' y HISTIDINE                ?                               'C6 H10 N3 O2 1' 156.162  
HOH non-polymer         . WATER                    ?                               'H2 O'           18.015   
ILE 'L-peptide linking' y ISOLEUCINE               ?                               'C6 H13 N O2'    131.173  
LEU 'L-peptide linking' y LEUCINE                  ?                               'C6 H13 N O2'    131.173  
LYS 'L-peptide linking' y LYSINE                   ?                               'C6 H15 N2 O2 1' 147.195  
MET 'L-peptide linking' y METHIONINE               ?                               'C5 H11 N O2 S'  149.211  
O   non-polymer         . 'OXYGEN ATOM'            ?                               O                15.999   
PHE 'L-peptide linking' y PHENYLALANINE            ?                               'C9 H11 N O2'    165.189  
PRO 'L-peptide linking' y PROLINE                  ?                               'C5 H9 N O2'     115.130  
SER 'L-peptide linking' y SERINE                   ?                               'C3 H7 N O3'     105.093  
TE  non-polymer         . TELLURIUM                ?                               Te               127.600  
TEW non-polymer         . '6-tungstotellurate(VI)' ?                               'O24 Te W6 -6'   1614.626 
THR 'L-peptide linking' y THREONINE                ?                               'C4 H9 N O3'     119.119  
TRP 'L-peptide linking' y TRYPTOPHAN               ?                               'C11 H12 N2 O2'  204.225  
TYR 'L-peptide linking' y TYROSINE                 ?                               'C9 H11 N O3'    181.189  
VAL 'L-peptide linking' y VALINE                   ?                               'C5 H11 N O2'    117.146  
W   non-polymer         . 'TUNGSTEN ION'           ?                               'W 6'            183.840  
# 
_exptl.absorpt_coefficient_mu     ? 
_exptl.absorpt_correction_T_max   ? 
_exptl.absorpt_correction_T_min   ? 
_exptl.absorpt_correction_type    ? 
_exptl.absorpt_process_details    ? 
_exptl.entry_id                   4Z13 
_exptl.crystals_number            ? 
_exptl.details                    ? 
_exptl.method                     'X-RAY DIFFRACTION' 
_exptl.method_details             ? 
# 
_exptl_crystal.colour                      ? 
_exptl_crystal.density_diffrn              ? 
_exptl_crystal.density_Matthews            2.30 
_exptl_crystal.density_method              ? 
_exptl_crystal.density_percent_sol         46.54 
_exptl_crystal.description                 ? 
_exptl_crystal.F_000                       ? 
_exptl_crystal.id                          1 
_exptl_crystal.preparation                 ? 
_exptl_crystal.size_max                    ? 
_exptl_crystal.size_mid                    ? 
_exptl_crystal.size_min                    ? 
_exptl_crystal.size_rad                    ? 
_exptl_crystal.colour_lustre               ? 
_exptl_crystal.colour_modifier             ? 
_exptl_crystal.colour_primary              ? 
_exptl_crystal.density_meas                ? 
_exptl_crystal.density_meas_esd            ? 
_exptl_crystal.density_meas_gt             ? 
_exptl_crystal.density_meas_lt             ? 
_exptl_crystal.density_meas_temp           ? 
_exptl_crystal.density_meas_temp_esd       ? 
_exptl_crystal.density_meas_temp_gt        ? 
_exptl_crystal.density_meas_temp_lt        ? 
_exptl_crystal.pdbx_crystal_image_url      ? 
_exptl_crystal.pdbx_crystal_image_format   ? 
_exptl_crystal.pdbx_mosaicity              ? 
_exptl_crystal.pdbx_mosaicity_esd          ? 
# 
_exptl_crystal_grow.apparatus       ? 
_exptl_crystal_grow.atmosphere      ? 
_exptl_crystal_grow.crystal_id      1 
_exptl_crystal_grow.details         ? 
_exptl_crystal_grow.method          'VAPOR DIFFUSION, HANGING DROP' 
_exptl_crystal_grow.method_ref      ? 
_exptl_crystal_grow.pH              ? 
_exptl_crystal_grow.pressure        ? 
_exptl_crystal_grow.pressure_esd    ? 
_exptl_crystal_grow.seeding         ? 
_exptl_crystal_grow.seeding_ref     ? 
_exptl_crystal_grow.temp            293 
_exptl_crystal_grow.temp_details    ? 
_exptl_crystal_grow.temp_esd        ? 
_exptl_crystal_grow.time            ? 
_exptl_crystal_grow.pdbx_details    '12% PEG 4000, 1 mM hexatungstotellurate(VI), 60 mM sodium citrate, pH 5.0' 
_exptl_crystal_grow.pdbx_pH_range   ? 
# 
_diffrn.ambient_environment    ? 
_diffrn.ambient_temp           100 
_diffrn.ambient_temp_details   ? 
_diffrn.ambient_temp_esd       ? 
_diffrn.crystal_id             1 
_diffrn.crystal_support        ? 
_diffrn.crystal_treatment      ? 
_diffrn.details                ? 
_diffrn.id                     1 
_diffrn.ambient_pressure       ? 
_diffrn.ambient_pressure_esd   ? 
_diffrn.ambient_pressure_gt    ? 
_diffrn.ambient_pressure_lt    ? 
_diffrn.ambient_temp_gt        ? 
_diffrn.ambient_temp_lt        ? 
# 
_diffrn_detector.details                      ? 
_diffrn_detector.detector                     PIXEL 
_diffrn_detector.diffrn_id                    1 
_diffrn_detector.type                         'DECTRIS PILATUS 2M' 
_diffrn_detector.area_resol_mean              ? 
_diffrn_detector.dtime                        ? 
_diffrn_detector.pdbx_frames_total            ? 
_diffrn_detector.pdbx_collection_time_total   ? 
_diffrn_detector.pdbx_collection_date         2013-05-15 
# 
_diffrn_radiation.collimation                      ? 
_diffrn_radiation.diffrn_id                        1 
_diffrn_radiation.filter_edge                      ? 
_diffrn_radiation.inhomogeneity                    ? 
_diffrn_radiation.monochromator                    ? 
_diffrn_radiation.polarisn_norm                    ? 
_diffrn_radiation.polarisn_ratio                   ? 
_diffrn_radiation.probe                            ? 
_diffrn_radiation.type                             ? 
_diffrn_radiation.xray_symbol                      ? 
_diffrn_radiation.wavelength_id                    1 
_diffrn_radiation.pdbx_monochromatic_or_laue_m_l   M 
_diffrn_radiation.pdbx_wavelength_list             ? 
_diffrn_radiation.pdbx_wavelength                  ? 
_diffrn_radiation.pdbx_diffrn_protocol             'SINGLE WAVELENGTH' 
_diffrn_radiation.pdbx_analyzer                    ? 
_diffrn_radiation.pdbx_scattering_type             x-ray 
# 
_diffrn_radiation_wavelength.id           1 
_diffrn_radiation_wavelength.wavelength   0.9173 
_diffrn_radiation_wavelength.wt           1.0 
# 
_diffrn_source.current                     ? 
_diffrn_source.details                     ? 
_diffrn_source.diffrn_id                   1 
_diffrn_source.power                       ? 
_diffrn_source.size                        ? 
_diffrn_source.source                      SYNCHROTRON 
_diffrn_source.target                      ? 
_diffrn_source.type                        'DIAMOND BEAMLINE I04-1' 
_diffrn_source.voltage                     ? 
_diffrn_source.take-off_angle              ? 
_diffrn_source.pdbx_wavelength_list        0.9173 
_diffrn_source.pdbx_wavelength             ? 
_diffrn_source.pdbx_synchrotron_beamline   I04-1 
_diffrn_source.pdbx_synchrotron_site       DIAMOND 
# 
_reflns.B_iso_Wilson_estimate            ? 
_reflns.entry_id                         4Z13 
_reflns.data_reduction_details           ? 
_reflns.data_reduction_method            ? 
_reflns.d_resolution_high                1.78 
_reflns.d_resolution_low                 47.41 
_reflns.details                          ? 
_reflns.limit_h_max                      ? 
_reflns.limit_h_min                      ? 
_reflns.limit_k_max                      ? 
_reflns.limit_k_min                      ? 
_reflns.limit_l_max                      ? 
_reflns.limit_l_min                      ? 
_reflns.number_all                       ? 
_reflns.number_obs                       101112 
_reflns.observed_criterion               ? 
_reflns.observed_criterion_F_max         ? 
_reflns.observed_criterion_F_min         ? 
_reflns.observed_criterion_I_max         ? 
_reflns.observed_criterion_I_min         ? 
_reflns.observed_criterion_sigma_F       ? 
_reflns.observed_criterion_sigma_I       ? 
_reflns.percent_possible_obs             98.39 
_reflns.R_free_details                   ? 
_reflns.Rmerge_F_all                     ? 
_reflns.Rmerge_F_obs                     ? 
_reflns.Friedel_coverage                 ? 
_reflns.number_gt                        ? 
_reflns.threshold_expression             ? 
_reflns.pdbx_redundancy                  3.85 
_reflns.pdbx_Rmerge_I_obs                0.112 
_reflns.pdbx_Rmerge_I_all                ? 
_reflns.pdbx_Rsym_value                  ? 
_reflns.pdbx_netI_over_av_sigmaI         ? 
_reflns.pdbx_netI_over_sigmaI            8.6 
_reflns.pdbx_res_netI_over_av_sigmaI_2   ? 
_reflns.pdbx_res_netI_over_sigmaI_2      ? 
_reflns.pdbx_chi_squared                 ? 
_reflns.pdbx_scaling_rejects             ? 
_reflns.pdbx_d_res_high_opt              ? 
_reflns.pdbx_d_res_low_opt               ? 
_reflns.pdbx_d_res_opt_method            ? 
_reflns.phase_calculation_details        ? 
_reflns.pdbx_Rrim_I_all                  ? 
_reflns.pdbx_Rpim_I_all                  ? 
_reflns.pdbx_d_opt                       ? 
_reflns.pdbx_number_measured_all         ? 
_reflns.pdbx_diffrn_id                   1 
_reflns.pdbx_ordinal                     1 
_reflns.pdbx_CC_half                     ? 
_reflns.pdbx_R_split                     ? 
# 
_reflns_shell.d_res_high                  1.78 
_reflns_shell.d_res_low                   1.84 
_reflns_shell.meanI_over_sigI_all         ? 
_reflns_shell.meanI_over_sigI_obs         1.0 
_reflns_shell.number_measured_all         ? 
_reflns_shell.number_measured_obs         ? 
_reflns_shell.number_possible             ? 
_reflns_shell.number_unique_all           ? 
_reflns_shell.number_unique_obs           ? 
_reflns_shell.percent_possible_all        96.15 
_reflns_shell.percent_possible_obs        ? 
_reflns_shell.Rmerge_F_all                ? 
_reflns_shell.Rmerge_F_obs                ? 
_reflns_shell.Rmerge_I_all                ? 
_reflns_shell.Rmerge_I_obs                1.337 
_reflns_shell.meanI_over_sigI_gt          ? 
_reflns_shell.meanI_over_uI_all           ? 
_reflns_shell.meanI_over_uI_gt            ? 
_reflns_shell.number_measured_gt          ? 
_reflns_shell.number_unique_gt            ? 
_reflns_shell.percent_possible_gt         ? 
_reflns_shell.Rmerge_F_gt                 ? 
_reflns_shell.Rmerge_I_gt                 ? 
_reflns_shell.pdbx_redundancy             3.89 
_reflns_shell.pdbx_Rsym_value             ? 
_reflns_shell.pdbx_chi_squared            ? 
_reflns_shell.pdbx_netI_over_sigmaI_all   ? 
_reflns_shell.pdbx_netI_over_sigmaI_obs   ? 
_reflns_shell.pdbx_Rrim_I_all             ? 
_reflns_shell.pdbx_Rpim_I_all             ? 
_reflns_shell.pdbx_rejects                ? 
_reflns_shell.pdbx_ordinal                1 
_reflns_shell.pdbx_diffrn_id              1 
_reflns_shell.pdbx_CC_half                ? 
_reflns_shell.pdbx_R_split                ? 
# 
_computing.entry_id                           4Z13 
_computing.cell_refinement                    ? 
_computing.data_collection                    ? 
_computing.data_reduction                     ? 
_computing.molecular_graphics                 ? 
_computing.publication_material               ? 
_computing.structure_refinement               'PHENIX (phenix.refine: 1.9_1692)' 
_computing.structure_solution                 ? 
_computing.pdbx_structure_refinement_method   ? 
_computing.pdbx_data_reduction_ii             ? 
_computing.pdbx_data_reduction_ds             ? 
# 
_refine.pdbx_refine_id                           'X-RAY DIFFRACTION' 
_refine.entry_id                                 4Z13 
_refine.pdbx_diffrn_id                           1 
_refine.pdbx_TLS_residual_ADP_flag               ? 
_refine.ls_number_reflns_obs                     101097 
_refine.ls_number_reflns_all                     ? 
_refine.pdbx_ls_sigma_I                          ? 
_refine.pdbx_ls_sigma_F                          1.36 
_refine.pdbx_data_cutoff_high_absF               ? 
_refine.pdbx_data_cutoff_low_absF                ? 
_refine.pdbx_data_cutoff_high_rms_absF           ? 
_refine.ls_d_res_low                             47.415 
_refine.ls_d_res_high                            1.780 
_refine.ls_percent_reflns_obs                    98.38 
_refine.ls_R_factor_obs                          0.1593 
_refine.ls_R_factor_all                          ? 
_refine.ls_R_factor_R_work                       0.1574 
_refine.ls_R_factor_R_free                       0.1961 
_refine.ls_R_factor_R_free_error                 ? 
_refine.ls_R_factor_R_free_error_details         ? 
_refine.ls_percent_reflns_R_free                 5.00 
_refine.ls_number_reflns_R_free                  5054 
_refine.ls_number_parameters                     ? 
_refine.ls_number_restraints                     ? 
_refine.occupancy_min                            ? 
_refine.occupancy_max                            ? 
_refine.correlation_coeff_Fo_to_Fc               ? 
_refine.correlation_coeff_Fo_to_Fc_free          ? 
_refine.B_iso_mean                               ? 
_refine.aniso_B[1][1]                            ? 
_refine.aniso_B[2][2]                            ? 
_refine.aniso_B[3][3]                            ? 
_refine.aniso_B[1][2]                            ? 
_refine.aniso_B[1][3]                            ? 
_refine.aniso_B[2][3]                            ? 
_refine.solvent_model_details                    'FLAT BULK SOLVENT MODEL' 
_refine.solvent_model_param_ksol                 ? 
_refine.solvent_model_param_bsol                 ? 
_refine.pdbx_solvent_vdw_probe_radii             1.11 
_refine.pdbx_solvent_ion_probe_radii             ? 
_refine.pdbx_solvent_shrinkage_radii             0.90 
_refine.pdbx_ls_cross_valid_method               'FREE R-VALUE' 
_refine.details                                  ? 
_refine.pdbx_starting_model                      4Z0Y 
_refine.pdbx_method_to_determine_struct          'MOLECULAR REPLACEMENT' 
_refine.pdbx_isotropic_thermal_model             ? 
_refine.pdbx_stereochemistry_target_values       ML 
_refine.pdbx_stereochem_target_val_spec_case     ? 
_refine.pdbx_R_Free_selection_details            ? 
_refine.pdbx_overall_ESU_R                       ? 
_refine.pdbx_overall_ESU_R_Free                  ? 
_refine.overall_SU_ML                            0.21 
_refine.pdbx_overall_phase_error                 20.45 
_refine.overall_SU_B                             ? 
_refine.overall_SU_R_Cruickshank_DPI             ? 
_refine.pdbx_overall_SU_R_free_Cruickshank_DPI   ? 
_refine.pdbx_overall_SU_R_Blow_DPI               ? 
_refine.pdbx_overall_SU_R_free_Blow_DPI          ? 
# 
_refine_hist.pdbx_refine_id                   'X-RAY DIFFRACTION' 
_refine_hist.cycle_id                         LAST 
_refine_hist.pdbx_number_atoms_protein        8004 
_refine_hist.pdbx_number_atoms_nucleic_acid   0 
_refine_hist.pdbx_number_atoms_ligand         96 
_refine_hist.number_atoms_solvent             858 
_refine_hist.number_atoms_total               8958 
_refine_hist.d_res_high                       1.780 
_refine_hist.d_res_low                        47.415 
# 
loop_
_refine_ls_restr.type 
_refine_ls_restr.dev_ideal 
_refine_ls_restr.dev_ideal_target 
_refine_ls_restr.weight 
_refine_ls_restr.number 
_refine_ls_restr.pdbx_refine_id 
_refine_ls_restr.pdbx_restraint_function 
f_bond_d           0.010  ? ? 8372  'X-RAY DIFFRACTION' ? 
f_angle_d          1.038  ? ? 11508 'X-RAY DIFFRACTION' ? 
f_dihedral_angle_d 12.522 ? ? 3025  'X-RAY DIFFRACTION' ? 
f_chiral_restr     0.039  ? ? 1181  'X-RAY DIFFRACTION' ? 
f_plane_restr      0.005  ? ? 1479  'X-RAY DIFFRACTION' ? 
# 
loop_
_refine_ls_shell.pdbx_refine_id 
_refine_ls_shell.pdbx_total_number_of_bins_used 
_refine_ls_shell.d_res_high 
_refine_ls_shell.d_res_low 
_refine_ls_shell.number_reflns_R_work 
_refine_ls_shell.R_factor_R_work 
_refine_ls_shell.percent_reflns_obs 
_refine_ls_shell.R_factor_R_free 
_refine_ls_shell.R_factor_R_free_error 
_refine_ls_shell.percent_reflns_R_free 
_refine_ls_shell.number_reflns_R_free 
_refine_ls_shell.number_reflns_all 
_refine_ls_shell.R_factor_all 
_refine_ls_shell.R_factor_obs 
_refine_ls_shell.number_reflns_obs 
'X-RAY DIFFRACTION' . 1.7800 1.8002  3094 0.3202 95.00  0.3360 . . 163 . . . . 
'X-RAY DIFFRACTION' . 1.8002 1.8214  3138 0.3112 95.00  0.3427 . . 165 . . . . 
'X-RAY DIFFRACTION' . 1.8214 1.8436  3125 0.2964 98.00  0.3239 . . 165 . . . . 
'X-RAY DIFFRACTION' . 1.8436 1.8670  3190 0.2844 98.00  0.3056 . . 167 . . . . 
'X-RAY DIFFRACTION' . 1.8670 1.8915  3202 0.2734 98.00  0.3281 . . 169 . . . . 
'X-RAY DIFFRACTION' . 1.8915 1.9174  3158 0.2617 99.00  0.2878 . . 165 . . . . 
'X-RAY DIFFRACTION' . 1.9174 1.9448  3216 0.2502 99.00  0.2987 . . 170 . . . . 
'X-RAY DIFFRACTION' . 1.9448 1.9739  3243 0.2389 99.00  0.2772 . . 170 . . . . 
'X-RAY DIFFRACTION' . 1.9739 2.0047  3196 0.2292 99.00  0.2790 . . 169 . . . . 
'X-RAY DIFFRACTION' . 2.0047 2.0376  3254 0.2101 99.00  0.2825 . . 171 . . . . 
'X-RAY DIFFRACTION' . 2.0376 2.0727  3185 0.1983 99.00  0.2165 . . 167 . . . . 
'X-RAY DIFFRACTION' . 2.0727 2.1104  3149 0.1833 96.00  0.2293 . . 166 . . . . 
'X-RAY DIFFRACTION' . 2.1104 2.1510  3103 0.1866 97.00  0.2283 . . 164 . . . . 
'X-RAY DIFFRACTION' . 2.1510 2.1949  3239 0.1777 99.00  0.2185 . . 170 . . . . 
'X-RAY DIFFRACTION' . 2.1949 2.2426  3199 0.1643 100.00 0.2160 . . 168 . . . . 
'X-RAY DIFFRACTION' . 2.2426 2.2948  3251 0.1517 99.00  0.1870 . . 171 . . . . 
'X-RAY DIFFRACTION' . 2.2948 2.3522  3186 0.1475 99.00  0.1812 . . 168 . . . . 
'X-RAY DIFFRACTION' . 2.3522 2.4158  3269 0.1478 99.00  0.2044 . . 172 . . . . 
'X-RAY DIFFRACTION' . 2.4158 2.4869  3197 0.1436 99.00  0.1966 . . 169 . . . . 
'X-RAY DIFFRACTION' . 2.4869 2.5671  3205 0.1377 99.00  0.1728 . . 168 . . . . 
'X-RAY DIFFRACTION' . 2.5671 2.6589  3273 0.1349 99.00  0.1716 . . 172 . . . . 
'X-RAY DIFFRACTION' . 2.6589 2.7653  3222 0.1368 99.00  0.1716 . . 170 . . . . 
'X-RAY DIFFRACTION' . 2.7653 2.8912  3215 0.1381 99.00  0.1835 . . 169 . . . . 
'X-RAY DIFFRACTION' . 2.8912 3.0436  3104 0.1394 95.00  0.1914 . . 164 . . . . 
'X-RAY DIFFRACTION' . 3.0436 3.2342  3199 0.1422 98.00  0.1921 . . 168 . . . . 
'X-RAY DIFFRACTION' . 3.2342 3.4838  3252 0.1325 100.00 0.1917 . . 171 . . . . 
'X-RAY DIFFRACTION' . 3.4838 3.8343  3255 0.1319 100.00 0.1700 . . 171 . . . . 
'X-RAY DIFFRACTION' . 3.8343 4.3888  3256 0.1222 99.00  0.1652 . . 172 . . . . 
'X-RAY DIFFRACTION' . 4.3888 5.5281  3236 0.1335 99.00  0.1529 . . 170 . . . . 
'X-RAY DIFFRACTION' . 5.5281 47.4316 3232 0.1538 97.00  0.1639 . . 170 . . . . 
# 
_struct.entry_id                     4Z13 
_struct.title                        
;Recombinantly expressed latent aurone synthase (polyphenol oxidase) co-crystallized with hexatungstotellurate(VI) and soaked in H2O2
;
_struct.pdbx_descriptor              'Aurone synthase' 
_struct.pdbx_model_details           ? 
_struct.pdbx_formula_weight          ? 
_struct.pdbx_formula_weight_method   ? 
_struct.pdbx_model_type_details      ? 
_struct.pdbx_CASP_flag               ? 
# 
_struct_keywords.entry_id        4Z13 
_struct_keywords.text            'Polyphenol oxidase, Type III copper protein, Latent, Polyoxometalate, oxidoreductase' 
_struct_keywords.pdbx_keywords   OXIDOREDUCTASE 
# 
loop_
_struct_asym.id 
_struct_asym.pdbx_blank_PDB_chainid_flag 
_struct_asym.pdbx_modified 
_struct_asym.entity_id 
_struct_asym.details 
A N N 1 ? 
B N N 1 ? 
C N N 2 ? 
D N N 2 ? 
E N N 3 ? 
F N N 3 ? 
G N N 4 ? 
H N N 4 ? 
I N N 5 ? 
J N N 5 ? 
K N N 6 ? 
L N N 2 ? 
M N N 2 ? 
N N N 3 ? 
O N N 3 ? 
P N N 4 ? 
Q N N 6 ? 
R N N 6 ? 
S N N 6 ? 
T N N 6 ? 
U N N 6 ? 
V N N 7 ? 
W N N 6 ? 
X N N 8 ? 
Y N N 8 ? 
# 
loop_
_struct_conf.conf_type_id 
_struct_conf.id 
_struct_conf.pdbx_PDB_helix_id 
_struct_conf.beg_label_comp_id 
_struct_conf.beg_label_asym_id 
_struct_conf.beg_label_seq_id 
_struct_conf.pdbx_beg_PDB_ins_code 
_struct_conf.end_label_comp_id 
_struct_conf.end_label_asym_id 
_struct_conf.end_label_seq_id 
_struct_conf.pdbx_end_PDB_ins_code 
_struct_conf.beg_auth_comp_id 
_struct_conf.beg_auth_asym_id 
_struct_conf.beg_auth_seq_id 
_struct_conf.end_auth_comp_id 
_struct_conf.end_auth_asym_id 
_struct_conf.end_auth_seq_id 
_struct_conf.pdbx_PDB_helix_class 
_struct_conf.details 
_struct_conf.pdbx_PDB_helix_length 
HELX_P HELX_P1  AA1 THR A 64  ? LEU A 81  ? THR A 64  LEU A 81  1 ? 18 
HELX_P HELX_P2  AA2 SER A 88  ? ASN A 101 ? SER A 88  ASN A 101 1 ? 14 
HELX_P HELX_P3  AA3 VAL A 107 ? GLY A 110 ? VAL A 107 GLY A 110 5 ? 4  
HELX_P HELX_P4  AA4 LEU A 123 ? ILE A 143 ? LEU A 123 ILE A 143 1 ? 21 
HELX_P HELX_P5  AA5 GLU A 157 ? MET A 161 ? GLU A 157 MET A 161 5 ? 5  
HELX_P HELX_P6  AA6 SER A 164 ? LEU A 168 ? SER A 164 LEU A 168 5 ? 5  
HELX_P HELX_P7  AA7 ASP A 181 ? ILE A 185 ? ASP A 181 ILE A 185 5 ? 5  
HELX_P HELX_P8  AA8 PRO A 202 ? VAL A 219 ? PRO A 202 VAL A 219 1 ? 18 
HELX_P HELX_P9  AA9 ASP A 224 ? GLY A 230 ? ASP A 224 GLY A 230 1 ? 7  
HELX_P HELX_P10 AB1 GLY A 253 ? GLY A 263 ? GLY A 253 GLY A 263 1 ? 11 
HELX_P HELX_P11 AB2 SER A 278 ? TYR A 281 ? SER A 278 TYR A 281 5 ? 4  
HELX_P HELX_P12 AB3 ASP A 282 ? LEU A 302 ? ASP A 282 LEU A 302 1 ? 21 
HELX_P HELX_P13 AB4 ASP A 312 ? ASN A 317 ? ASP A 312 ASN A 317 1 ? 6  
HELX_P HELX_P14 AB5 LYS A 335 ? VAL A 338 ? LYS A 335 VAL A 338 5 ? 4  
HELX_P HELX_P15 AB6 ASN A 339 ? LYS A 344 ? ASN A 339 LYS A 344 1 ? 6  
HELX_P HELX_P16 AB7 ARG A 366 ? GLN A 370 ? ARG A 366 GLN A 370 5 ? 5  
HELX_P HELX_P17 AB8 THR A 379 ? THR A 383 ? THR A 379 THR A 383 5 ? 5  
HELX_P HELX_P18 AB9 THR A 405 ? ASP A 410 ? THR A 405 ASP A 410 1 ? 6  
HELX_P HELX_P19 AC1 LEU A 477 ? THR A 484 ? LEU A 477 THR A 484 1 ? 8  
HELX_P HELX_P20 AC2 THR B 64  ? LEU B 81  ? THR B 64  LEU B 81  1 ? 18 
HELX_P HELX_P21 AC3 SER B 88  ? ASN B 101 ? SER B 88  ASN B 101 1 ? 14 
HELX_P HELX_P22 AC4 VAL B 107 ? GLY B 110 ? VAL B 107 GLY B 110 5 ? 4  
HELX_P HELX_P23 AC5 LEU B 123 ? ILE B 143 ? LEU B 123 ILE B 143 1 ? 21 
HELX_P HELX_P24 AC6 GLU B 157 ? MET B 161 ? GLU B 157 MET B 161 5 ? 5  
HELX_P HELX_P25 AC7 SER B 164 ? LEU B 168 ? SER B 164 LEU B 168 5 ? 5  
HELX_P HELX_P26 AC8 ASP B 181 ? ILE B 185 ? ASP B 181 ILE B 185 5 ? 5  
HELX_P HELX_P27 AC9 PRO B 202 ? VAL B 219 ? PRO B 202 VAL B 219 1 ? 18 
HELX_P HELX_P28 AD1 ASP B 224 ? GLY B 230 ? ASP B 224 GLY B 230 1 ? 7  
HELX_P HELX_P29 AD2 GLY B 253 ? GLY B 263 ? GLY B 253 GLY B 263 1 ? 11 
HELX_P HELX_P30 AD3 ASN B 275 ? GLY B 280 ? ASN B 275 GLY B 280 1 ? 6  
HELX_P HELX_P31 AD4 ASP B 282 ? LEU B 302 ? ASP B 282 LEU B 302 1 ? 21 
HELX_P HELX_P32 AD5 ASP B 312 ? ASN B 317 ? ASP B 312 ASN B 317 1 ? 6  
HELX_P HELX_P33 AD6 LYS B 335 ? VAL B 338 ? LYS B 335 VAL B 338 5 ? 4  
HELX_P HELX_P34 AD7 ARG B 366 ? GLN B 370 ? ARG B 366 GLN B 370 5 ? 5  
HELX_P HELX_P35 AD8 THR B 405 ? GLN B 411 ? THR B 405 GLN B 411 1 ? 7  
HELX_P HELX_P36 AD9 LEU B 477 ? THR B 484 ? LEU B 477 THR B 484 1 ? 8  
# 
_struct_conf_type.id          HELX_P 
_struct_conf_type.criteria    ? 
_struct_conf_type.reference   ? 
# 
loop_
_struct_conn.id 
_struct_conn.conn_type_id 
_struct_conn.pdbx_leaving_atom_flag 
_struct_conn.pdbx_PDB_id 
_struct_conn.ptnr1_label_asym_id 
_struct_conn.ptnr1_label_comp_id 
_struct_conn.ptnr1_label_seq_id 
_struct_conn.ptnr1_label_atom_id 
_struct_conn.pdbx_ptnr1_label_alt_id 
_struct_conn.pdbx_ptnr1_PDB_ins_code 
_struct_conn.pdbx_ptnr1_standard_comp_id 
_struct_conn.ptnr1_symmetry 
_struct_conn.ptnr2_label_asym_id 
_struct_conn.ptnr2_label_comp_id 
_struct_conn.ptnr2_label_seq_id 
_struct_conn.ptnr2_label_atom_id 
_struct_conn.pdbx_ptnr2_label_alt_id 
_struct_conn.pdbx_ptnr2_PDB_ins_code 
_struct_conn.ptnr1_auth_asym_id 
_struct_conn.ptnr1_auth_comp_id 
_struct_conn.ptnr1_auth_seq_id 
_struct_conn.ptnr2_auth_asym_id 
_struct_conn.ptnr2_auth_comp_id 
_struct_conn.ptnr2_auth_seq_id 
_struct_conn.ptnr2_symmetry 
_struct_conn.pdbx_ptnr3_label_atom_id 
_struct_conn.pdbx_ptnr3_label_seq_id 
_struct_conn.pdbx_ptnr3_label_comp_id 
_struct_conn.pdbx_ptnr3_label_asym_id 
_struct_conn.pdbx_ptnr3_label_alt_id 
_struct_conn.pdbx_ptnr3_PDB_ins_code 
_struct_conn.details 
_struct_conn.pdbx_dist_value 
_struct_conn.pdbx_value_order 
disulf1  disulf ?    ? A CYS 15  SG  ? ? ? 1_555 A CYS 35  SG  ? ? A CYS 15  A CYS 35  1_555 ? ? ? ? ? ? ? 2.053 ? 
disulf2  disulf ?    ? A CYS 34  SG  ? ? ? 1_555 A CYS 97  SG  ? ? A CYS 34  A CYS 97  1_555 ? ? ? ? ? ? ? 2.034 ? 
disulf3  disulf ?    ? A CYS 209 SG  ? ? ? 1_555 A CYS 448 SG  ? ? A CYS 209 A CYS 448 1_555 ? ? ? ? ? ? ? 2.062 ? 
disulf4  disulf ?    ? B CYS 15  SG  ? ? ? 1_555 B CYS 35  SG  ? ? B CYS 15  B CYS 35  1_555 ? ? ? ? ? ? ? 2.040 ? 
disulf5  disulf ?    ? B CYS 34  SG  ? ? ? 1_555 B CYS 97  SG  ? ? B CYS 34  B CYS 97  1_555 ? ? ? ? ? ? ? 2.033 ? 
disulf6  disulf ?    ? B CYS 209 SG  ? ? ? 1_555 B CYS 448 SG  ? ? B CYS 209 B CYS 448 1_555 ? ? ? ? ? ? ? 2.061 ? 
metalc1  metalc ?    ? A HIS 96  NE2 ? ? ? 1_555 C CU  .   CU  ? ? A HIS 96  A CU  601 1_555 ? ? ? ? ? ? ? 1.967 ? 
covale1  covale none ? A CYS 100 SG  ? ? ? 1_555 A HIS 119 CE1 ? ? A CYS 100 A HIS 119 1_555 ? ? ? ? ? ? ? 1.787 ? 
metalc2  metalc ?    ? A HIS 119 NE2 ? ? ? 1_555 C CU  .   CU  ? ? A HIS 119 A CU  601 1_555 ? ? ? ? ? ? ? 2.267 ? 
metalc3  metalc ?    ? A HIS 128 NE2 ? ? ? 1_555 C CU  .   CU  ? ? A HIS 128 A CU  601 1_555 ? ? ? ? ? ? ? 2.121 ? 
metalc4  metalc ?    ? A GLU 157 OE1 ? ? ? 1_555 I TEW .   W4  ? ? A GLU 157 A TEW 607 1_555 ? ? ? ? ? ? ? 2.323 ? 
metalc5  metalc ?    ? A GLU 157 OE2 ? ? ? 1_555 I TEW .   W5  ? ? A GLU 157 A TEW 607 1_555 ? ? ? ? ? ? ? 2.367 ? 
metalc6  metalc ?    ? A HIS 255 NE2 ? ? ? 1_555 D CU  .   CU  ? ? A HIS 255 A CU  602 1_555 ? ? ? ? ? ? ? 2.012 ? 
metalc7  metalc ?    ? A HIS 259 NE2 ? ? ? 1_555 D CU  .   CU  ? ? A HIS 259 A CU  602 1_555 ? ? ? ? ? ? ? 2.095 ? 
metalc8  metalc ?    ? A HIS 289 NE2 ? ? ? 1_555 D CU  .   CU  ? ? A HIS 289 A CU  602 1_555 ? ? ? ? ? ? ? 2.152 ? 
metalc9  metalc ?    ? B HIS 96  NE2 ? ? ? 1_555 L CU  .   CU  ? ? B HIS 96  B CU  601 1_555 ? ? ? ? ? ? ? 1.897 ? 
covale2  covale none ? B CYS 100 SG  ? ? ? 1_555 B HIS 119 CE1 ? ? B CYS 100 B HIS 119 1_555 ? ? ? ? ? ? ? 1.770 ? 
metalc10 metalc ?    ? B HIS 119 NE2 ? ? ? 1_555 L CU  .   CU  ? ? B HIS 119 B CU  601 1_555 ? ? ? ? ? ? ? 2.249 ? 
metalc11 metalc ?    ? B HIS 128 NE2 ? ? ? 1_555 L CU  .   CU  ? ? B HIS 128 B CU  601 1_555 ? ? ? ? ? ? ? 2.146 ? 
metalc12 metalc ?    ? B HIS 255 NE2 ? ? ? 1_555 M CU  .   CU  ? ? B HIS 255 B CU  602 1_555 ? ? ? ? ? ? ? 1.987 ? 
metalc13 metalc ?    ? B HIS 259 NE2 ? ? ? 1_555 M CU  .   CU  ? ? B HIS 259 B CU  602 1_555 ? ? ? ? ? ? ? 2.123 ? 
metalc14 metalc ?    ? B HIS 289 NE2 ? ? ? 1_555 M CU  .   CU  ? ? B HIS 289 B CU  602 1_555 ? ? ? ? ? ? ? 2.158 ? 
metalc15 metalc ?    ? C CU  .   CU  ? ? ? 1_555 E O   .   O   ? ? A CU  601 A O   603 1_555 ? ? ? ? ? ? ? 1.745 ? 
metalc16 metalc ?    ? C CU  .   CU  ? ? ? 1_555 F O   .   O   ? ? A CU  601 A O   604 1_555 ? ? ? ? ? ? ? 2.187 ? 
metalc17 metalc ?    ? D CU  .   CU  ? ? ? 1_555 E O   .   O   ? ? A CU  602 A O   603 1_555 ? ? ? ? ? ? ? 2.117 ? 
metalc18 metalc ?    ? D CU  .   CU  ? ? ? 1_555 F O   .   O   ? ? A CU  602 A O   604 1_555 ? ? ? ? ? ? ? 2.032 ? 
metalc19 metalc ?    ? L CU  .   CU  ? ? ? 1_555 N O   .   O   ? ? B CU  601 B O   603 1_555 ? ? ? ? ? ? ? 2.136 ? 
metalc20 metalc ?    ? L CU  .   CU  ? ? ? 1_555 O O   .   O   ? ? B CU  601 B O   604 1_555 ? ? ? ? ? ? ? 1.842 ? 
metalc21 metalc ?    ? M CU  .   CU  ? ? ? 1_555 N O   .   O   ? ? B CU  602 B O   603 1_555 ? ? ? ? ? ? ? 1.817 ? 
metalc22 metalc ?    ? M CU  .   CU  ? ? ? 1_555 O O   .   O   ? ? B CU  602 B O   604 1_555 ? ? ? ? ? ? ? 2.146 ? 
# 
loop_
_struct_conn_type.id 
_struct_conn_type.criteria 
_struct_conn_type.reference 
disulf ? ? 
metalc ? ? 
covale ? ? 
# 
loop_
_struct_mon_prot_cis.pdbx_id 
_struct_mon_prot_cis.label_comp_id 
_struct_mon_prot_cis.label_seq_id 
_struct_mon_prot_cis.label_asym_id 
_struct_mon_prot_cis.label_alt_id 
_struct_mon_prot_cis.pdbx_PDB_ins_code 
_struct_mon_prot_cis.auth_comp_id 
_struct_mon_prot_cis.auth_seq_id 
_struct_mon_prot_cis.auth_asym_id 
_struct_mon_prot_cis.pdbx_label_comp_id_2 
_struct_mon_prot_cis.pdbx_label_seq_id_2 
_struct_mon_prot_cis.pdbx_label_asym_id_2 
_struct_mon_prot_cis.pdbx_PDB_ins_code_2 
_struct_mon_prot_cis.pdbx_auth_comp_id_2 
_struct_mon_prot_cis.pdbx_auth_seq_id_2 
_struct_mon_prot_cis.pdbx_auth_asym_id_2 
_struct_mon_prot_cis.pdbx_PDB_model_num 
_struct_mon_prot_cis.pdbx_omega_angle 
1 ASP 244 A . ? ASP 244 A PRO 245 A ? PRO 245 A 1 3.91  
2 GLU 271 A . ? GLU 271 A ASP 272 A ? ASP 272 A 1 -1.19 
3 PHE 385 A . ? PHE 385 A PRO 386 A ? PRO 386 A 1 0.14  
4 GLU 271 B . ? GLU 271 B ASP 272 B ? ASP 272 B 1 0.83  
5 PHE 385 B . ? PHE 385 B PRO 386 B ? PRO 386 B 1 -2.87 
# 
loop_
_struct_sheet.id 
_struct_sheet.type 
_struct_sheet.number_strands 
_struct_sheet.details 
AA1 ? 3 ? 
AA2 ? 3 ? 
AA3 ? 2 ? 
AA4 ? 4 ? 
AA5 ? 4 ? 
AA6 ? 3 ? 
AA7 ? 3 ? 
AA8 ? 2 ? 
AA9 ? 4 ? 
AB1 ? 4 ? 
# 
loop_
_struct_sheet_order.sheet_id 
_struct_sheet_order.range_id_1 
_struct_sheet_order.range_id_2 
_struct_sheet_order.offset 
_struct_sheet_order.sense 
AA1 1 2 ? parallel      
AA1 2 3 ? anti-parallel 
AA2 1 2 ? parallel      
AA2 2 3 ? parallel      
AA3 1 2 ? anti-parallel 
AA4 1 2 ? anti-parallel 
AA4 2 3 ? anti-parallel 
AA4 3 4 ? anti-parallel 
AA5 1 2 ? anti-parallel 
AA5 2 3 ? anti-parallel 
AA5 3 4 ? anti-parallel 
AA6 1 2 ? parallel      
AA6 2 3 ? anti-parallel 
AA7 1 2 ? parallel      
AA7 2 3 ? parallel      
AA8 1 2 ? anti-parallel 
AA9 1 2 ? anti-parallel 
AA9 2 3 ? anti-parallel 
AA9 3 4 ? anti-parallel 
AB1 1 2 ? anti-parallel 
AB1 2 3 ? anti-parallel 
AB1 3 4 ? anti-parallel 
# 
loop_
_struct_sheet_range.sheet_id 
_struct_sheet_range.id 
_struct_sheet_range.beg_label_comp_id 
_struct_sheet_range.beg_label_asym_id 
_struct_sheet_range.beg_label_seq_id 
_struct_sheet_range.pdbx_beg_PDB_ins_code 
_struct_sheet_range.end_label_comp_id 
_struct_sheet_range.end_label_asym_id 
_struct_sheet_range.end_label_seq_id 
_struct_sheet_range.pdbx_end_PDB_ins_code 
_struct_sheet_range.beg_auth_comp_id 
_struct_sheet_range.beg_auth_asym_id 
_struct_sheet_range.beg_auth_seq_id 
_struct_sheet_range.end_auth_comp_id 
_struct_sheet_range.end_auth_asym_id 
_struct_sheet_range.end_auth_seq_id 
AA1 1 LYS A 44  ? ASP A 45  ? LYS A 44  ASP A 45  
AA1 2 LEU A 329 ? TYR A 333 ? LEU A 329 TYR A 333 
AA1 3 SER A 319 ? TYR A 323 ? SER A 319 TYR A 323 
AA2 1 PRO A 151 ? TYR A 152 ? PRO A 151 TYR A 152 
AA2 2 ARG A 55  ? PRO A 59  ? ARG A 55  PRO A 59  
AA2 3 TYR A 345 ? PHE A 347 ? TYR A 345 PHE A 347 
AA3 1 THR A 105 ? GLN A 106 ? THR A 105 GLN A 106 
AA3 2 PHE A 111 ? ASP A 115 ? PHE A 111 ASP A 115 
AA4 1 VAL A 387 ? ARG A 388 ? VAL A 387 ARG A 388 
AA4 2 THR A 506 ? PRO A 516 ? THR A 506 PRO A 516 
AA4 3 ALA A 412 ? TYR A 423 ? ALA A 412 TYR A 423 
AA4 4 MET A 469 ? GLY A 476 ? MET A 469 GLY A 476 
AA5 1 PHE A 393 ? LYS A 398 ? PHE A 393 LYS A 398 
AA5 2 TYR A 491 ? THR A 500 ? TYR A 491 THR A 500 
AA5 3 VAL A 429 ? VAL A 435 ? VAL A 429 VAL A 435 
AA5 4 TYR A 452 ? GLN A 458 ? TYR A 452 GLN A 458 
AA6 1 ILE B 43  ? ASP B 45  ? ILE B 43  ASP B 45  
AA6 2 LEU B 329 ? TYR B 333 ? LEU B 329 TYR B 333 
AA6 3 SER B 319 ? TYR B 323 ? SER B 319 TYR B 323 
AA7 1 PRO B 151 ? TYR B 152 ? PRO B 151 TYR B 152 
AA7 2 ARG B 55  ? PRO B 59  ? ARG B 55  PRO B 59  
AA7 3 TYR B 345 ? PHE B 347 ? TYR B 345 PHE B 347 
AA8 1 THR B 105 ? GLN B 106 ? THR B 105 GLN B 106 
AA8 2 PHE B 111 ? ASP B 115 ? PHE B 111 ASP B 115 
AA9 1 VAL B 387 ? ARG B 388 ? VAL B 387 ARG B 388 
AA9 2 THR B 506 ? PRO B 516 ? THR B 506 PRO B 516 
AA9 3 ALA B 412 ? TYR B 423 ? ALA B 412 TYR B 423 
AA9 4 MET B 469 ? GLY B 476 ? MET B 469 GLY B 476 
AB1 1 PHE B 393 ? LYS B 398 ? PHE B 393 LYS B 398 
AB1 2 TYR B 491 ? THR B 500 ? TYR B 491 THR B 500 
AB1 3 VAL B 429 ? VAL B 435 ? VAL B 429 VAL B 435 
AB1 4 TYR B 452 ? GLN B 458 ? TYR B 452 GLN B 458 
# 
loop_
_pdbx_struct_sheet_hbond.sheet_id 
_pdbx_struct_sheet_hbond.range_id_1 
_pdbx_struct_sheet_hbond.range_id_2 
_pdbx_struct_sheet_hbond.range_1_label_atom_id 
_pdbx_struct_sheet_hbond.range_1_label_comp_id 
_pdbx_struct_sheet_hbond.range_1_label_asym_id 
_pdbx_struct_sheet_hbond.range_1_label_seq_id 
_pdbx_struct_sheet_hbond.range_1_PDB_ins_code 
_pdbx_struct_sheet_hbond.range_1_auth_atom_id 
_pdbx_struct_sheet_hbond.range_1_auth_comp_id 
_pdbx_struct_sheet_hbond.range_1_auth_asym_id 
_pdbx_struct_sheet_hbond.range_1_auth_seq_id 
_pdbx_struct_sheet_hbond.range_2_label_atom_id 
_pdbx_struct_sheet_hbond.range_2_label_comp_id 
_pdbx_struct_sheet_hbond.range_2_label_asym_id 
_pdbx_struct_sheet_hbond.range_2_label_seq_id 
_pdbx_struct_sheet_hbond.range_2_PDB_ins_code 
_pdbx_struct_sheet_hbond.range_2_auth_atom_id 
_pdbx_struct_sheet_hbond.range_2_auth_comp_id 
_pdbx_struct_sheet_hbond.range_2_auth_asym_id 
_pdbx_struct_sheet_hbond.range_2_auth_seq_id 
AA1 1 2 N LYS A 44  ? N LYS A 44  O LEU A 329 ? O LEU A 329 
AA1 2 3 O VAL A 330 ? O VAL A 330 N PHE A 322 ? N PHE A 322 
AA2 1 2 O TYR A 152 ? O TYR A 152 N TRP A 58  ? N TRP A 58  
AA2 2 3 N ARG A 55  ? N ARG A 55  O ASN A 346 ? O ASN A 346 
AA3 1 2 N GLN A 106 ? N GLN A 106 O PHE A 111 ? O PHE A 111 
AA4 1 2 N VAL A 387 ? N VAL A 387 O VAL A 507 ? O VAL A 507 
AA4 2 3 O LYS A 511 ? O LYS A 511 N LEU A 417 ? N LEU A 417 
AA4 3 4 N LEU A 416 ? N LEU A 416 O PHE A 475 ? O PHE A 475 
AA5 1 2 N VAL A 395 ? N VAL A 395 O VAL A 494 ? O VAL A 494 
AA5 2 3 O THR A 495 ? O THR A 495 N PHE A 434 ? N PHE A 434 
AA5 3 4 N PHE A 431 ? N PHE A 431 O PHE A 456 ? O PHE A 456 
AA6 1 2 N LYS B 44  ? N LYS B 44  O LEU B 329 ? O LEU B 329 
AA6 2 3 O VAL B 332 ? O VAL B 332 N TYR B 320 ? N TYR B 320 
AA7 1 2 O TYR B 152 ? O TYR B 152 N TRP B 58  ? N TRP B 58  
AA7 2 3 N ARG B 57  ? N ARG B 57  O ASN B 346 ? O ASN B 346 
AA8 1 2 N GLN B 106 ? N GLN B 106 O ILE B 114 ? O ILE B 114 
AA9 1 2 N VAL B 387 ? N VAL B 387 O VAL B 507 ? O VAL B 507 
AA9 2 3 O THR B 506 ? O THR B 506 N LYS B 422 ? N LYS B 422 
AA9 3 4 N LEU B 416 ? N LEU B 416 O PHE B 475 ? O PHE B 475 
AB1 1 2 N PHE B 393 ? N PHE B 393 O LEU B 496 ? O LEU B 496 
AB1 2 3 O THR B 495 ? O THR B 495 N PHE B 434 ? N PHE B 434 
AB1 3 4 N VAL B 433 ? N VAL B 433 O GLY B 454 ? O GLY B 454 
# 
loop_
_struct_site.id 
_struct_site.pdbx_evidence_code 
_struct_site.pdbx_auth_asym_id 
_struct_site.pdbx_auth_comp_id 
_struct_site.pdbx_auth_seq_id 
_struct_site.pdbx_auth_ins_code 
_struct_site.pdbx_num_residues 
_struct_site.details 
AC1 Software A CU  601 ? 6  'binding site for residue CU A 601'                   
AC2 Software A CU  602 ? 6  'binding site for residue CU A 602'                   
AC3 Software A O   603 ? 10 'binding site for residue O A 603'                    
AC4 Software A O   604 ? 8  'binding site for residue O A 604'                    
AC5 Software A GOL 605 ? 8  'binding site for residue GOL A 605'                  
AC6 Software A GOL 606 ? 8  'binding site for residue GOL A 606'                  
AC7 Software A TEW 607 ? 20 'binding site for residue TEW A 607'                  
AC8 Software A TEW 608 ? 2  'binding site for residue TEW A 608'                  
AC9 Software A W   609 ? 3  'binding site for residue W A 609'                    
AD1 Software B CU  601 ? 6  'binding site for residue CU B 601'                   
AD2 Software B CU  602 ? 6  'binding site for residue CU B 602'                   
AD3 Software B O   603 ? 9  'binding site for residue O B 603'                    
AD4 Software B O   604 ? 9  'binding site for residue O B 604'                    
AD5 Software B GOL 605 ? 8  'binding site for residue GOL B 605'                  
AD6 Software B W   606 ? 3  'binding site for residue W B 606'                    
AD7 Software B W   607 ? 3  'binding site for residue W B 607'                    
AD8 Software B W   608 ? 2  'binding site for residue W B 608'                    
AD9 Software B W   609 ? 3  'binding site for residue W B 609'                    
AE1 Software B W   610 ? 3  'binding site for residue W B 610'                    
AE2 Software B TE  611 ? 5  'binding site for residue TE B 611'                   
AE3 Software B W   612 ? 4  'binding site for residue W B 612'                    
AE4 Software B CYS 100 ? 17 'binding site for Di-peptide CYS B 100 and HIS B 119' 
# 
loop_
_struct_site_gen.id 
_struct_site_gen.site_id 
_struct_site_gen.pdbx_num_res 
_struct_site_gen.label_comp_id 
_struct_site_gen.label_asym_id 
_struct_site_gen.label_seq_id 
_struct_site_gen.pdbx_auth_ins_code 
_struct_site_gen.auth_comp_id 
_struct_site_gen.auth_asym_id 
_struct_site_gen.auth_seq_id 
_struct_site_gen.label_atom_id 
_struct_site_gen.label_alt_id 
_struct_site_gen.symmetry 
_struct_site_gen.details 
1   AC1 6  HIS A 96  ? HIS A 96   . ? 1_555 ? 
2   AC1 6  HIS A 119 ? HIS A 119  . ? 1_555 ? 
3   AC1 6  HIS A 128 ? HIS A 128  . ? 1_555 ? 
4   AC1 6  CU  D .   ? CU  A 602  . ? 1_555 ? 
5   AC1 6  O   E .   ? O   A 603  . ? 1_555 ? 
6   AC1 6  O   F .   ? O   A 604  . ? 1_555 ? 
7   AC2 6  HIS A 255 ? HIS A 255  . ? 1_555 ? 
8   AC2 6  HIS A 259 ? HIS A 259  . ? 1_555 ? 
9   AC2 6  HIS A 289 ? HIS A 289  . ? 1_555 ? 
10  AC2 6  CU  C .   ? CU  A 601  . ? 1_555 ? 
11  AC2 6  O   E .   ? O   A 603  . ? 1_555 ? 
12  AC2 6  O   F .   ? O   A 604  . ? 1_555 ? 
13  AC3 10 HIS A 96  ? HIS A 96   . ? 1_555 ? 
14  AC3 10 HIS A 119 ? HIS A 119  . ? 1_555 ? 
15  AC3 10 HIS A 128 ? HIS A 128  . ? 1_555 ? 
16  AC3 10 HIS A 259 ? HIS A 259  . ? 1_555 ? 
17  AC3 10 PHE A 276 ? PHE A 276  . ? 1_555 ? 
18  AC3 10 PHE A 285 ? PHE A 285  . ? 1_555 ? 
19  AC3 10 HIS A 289 ? HIS A 289  . ? 1_555 ? 
20  AC3 10 CU  C .   ? CU  A 601  . ? 1_555 ? 
21  AC3 10 CU  D .   ? CU  A 602  . ? 1_555 ? 
22  AC3 10 O   F .   ? O   A 604  . ? 1_555 ? 
23  AC4 8  HIS A 119 ? HIS A 119  . ? 1_555 ? 
24  AC4 8  PHE A 124 ? PHE A 124  . ? 1_555 ? 
25  AC4 8  HIS A 128 ? HIS A 128  . ? 1_555 ? 
26  AC4 8  HIS A 255 ? HIS A 255  . ? 1_555 ? 
27  AC4 8  HIS A 289 ? HIS A 289  . ? 1_555 ? 
28  AC4 8  CU  C .   ? CU  A 601  . ? 1_555 ? 
29  AC4 8  CU  D .   ? CU  A 602  . ? 1_555 ? 
30  AC4 8  O   E .   ? O   A 603  . ? 1_555 ? 
31  AC5 8  VAL A 247 ? VAL A 247  . ? 1_555 ? 
32  AC5 8  SER A 249 ? SER A 249  . ? 1_555 ? 
33  AC5 8  ALA A 252 ? ALA A 252  . ? 1_555 ? 
34  AC5 8  GLY A 455 ? GLY A 455  . ? 1_555 ? 
35  AC5 8  ALA A 473 ? ALA A 473  . ? 1_555 ? 
36  AC5 8  ARG A 474 ? ARG A 474  . ? 1_555 ? 
37  AC5 8  HOH X .   ? HOH A 780  . ? 1_555 ? 
38  AC5 8  HOH X .   ? HOH A 874  . ? 1_555 ? 
39  AC6 8  ASP A 181 ? ASP A 181  . ? 1_555 ? 
40  AC6 8  ASN A 183 ? ASN A 183  . ? 1_555 ? 
41  AC6 8  HIS A 184 ? HIS A 184  . ? 1_555 ? 
42  AC6 8  TYR A 194 ? TYR A 194  . ? 1_555 ? 
43  AC6 8  GLY A 196 ? GLY A 196  . ? 1_555 ? 
44  AC6 8  LYS A 197 ? LYS A 197  . ? 1_555 ? 
45  AC6 8  ASP A 198 ? ASP A 198  . ? 1_555 ? 
46  AC6 8  HOH X .   ? HOH A 732  . ? 1_555 ? 
47  AC7 20 LYS A 62  ? LYS A 62   . ? 1_555 ? 
48  AC7 20 LYS A 154 ? LYS A 154  . ? 1_555 ? 
49  AC7 20 GLU A 157 ? GLU A 157  . ? 1_555 ? 
50  AC7 20 PRO A 158 ? PRO A 158  . ? 1_555 ? 
51  AC7 20 LYS A 159 ? LYS A 159  . ? 1_555 ? 
52  AC7 20 ASN A 350 ? ASN A 350  . ? 1_555 ? 
53  AC7 20 LYS A 352 ? LYS A 352  . ? 1_555 ? 
54  AC7 20 PRO A 356 ? PRO A 356  . ? 1_555 ? 
55  AC7 20 HOH X .   ? HOH A 733  . ? 1_555 ? 
56  AC7 20 HOH X .   ? HOH A 776  . ? 1_555 ? 
57  AC7 20 HOH X .   ? HOH A 803  . ? 1_555 ? 
58  AC7 20 HOH X .   ? HOH A 849  . ? 1_555 ? 
59  AC7 20 HOH X .   ? HOH A 857  . ? 1_555 ? 
60  AC7 20 HOH X .   ? HOH A 950  . ? 1_555 ? 
61  AC7 20 HOH X .   ? HOH A 965  . ? 1_555 ? 
62  AC7 20 HOH X .   ? HOH A 1000 . ? 1_555 ? 
63  AC7 20 LYS B 52  ? LYS B 52   . ? 1_455 ? 
64  AC7 20 LYS B 53  ? LYS B 53   . ? 1_455 ? 
65  AC7 20 PRO B 202 ? PRO B 202  . ? 1_555 ? 
66  AC7 20 ASP B 203 ? ASP B 203  . ? 1_555 ? 
67  AC8 2  LYS A 53  ? LYS A 53   . ? 1_555 ? 
68  AC8 2  LYS B 65  ? LYS B 65   . ? 1_455 ? 
69  AC9 3  W   Q .   ? W   B 606  . ? 1_555 ? 
70  AC9 3  W   R .   ? W   B 607  . ? 1_555 ? 
71  AC9 3  TE  V .   ? TE  B 611  . ? 1_555 ? 
72  AD1 6  HIS B 96  ? HIS B 96   . ? 1_555 ? 
73  AD1 6  HIS B 119 ? HIS B 119  . ? 1_555 ? 
74  AD1 6  HIS B 128 ? HIS B 128  . ? 1_555 ? 
75  AD1 6  CU  M .   ? CU  B 602  . ? 1_555 ? 
76  AD1 6  O   N .   ? O   B 603  . ? 1_555 ? 
77  AD1 6  O   O .   ? O   B 604  . ? 1_555 ? 
78  AD2 6  HIS B 255 ? HIS B 255  . ? 1_555 ? 
79  AD2 6  HIS B 259 ? HIS B 259  . ? 1_555 ? 
80  AD2 6  HIS B 289 ? HIS B 289  . ? 1_555 ? 
81  AD2 6  CU  L .   ? CU  B 601  . ? 1_555 ? 
82  AD2 6  O   N .   ? O   B 603  . ? 1_555 ? 
83  AD2 6  O   O .   ? O   B 604  . ? 1_555 ? 
84  AD3 9  HIS B 96  ? HIS B 96   . ? 1_555 ? 
85  AD3 9  HIS B 255 ? HIS B 255  . ? 1_555 ? 
86  AD3 9  HIS B 259 ? HIS B 259  . ? 1_555 ? 
87  AD3 9  PHE B 276 ? PHE B 276  . ? 1_555 ? 
88  AD3 9  PHE B 285 ? PHE B 285  . ? 1_555 ? 
89  AD3 9  HIS B 289 ? HIS B 289  . ? 1_555 ? 
90  AD3 9  CU  L .   ? CU  B 601  . ? 1_555 ? 
91  AD3 9  CU  M .   ? CU  B 602  . ? 1_555 ? 
92  AD3 9  O   O .   ? O   B 604  . ? 1_555 ? 
93  AD4 9  HIS B 96  ? HIS B 96   . ? 1_555 ? 
94  AD4 9  HIS B 119 ? HIS B 119  . ? 1_555 ? 
95  AD4 9  PHE B 124 ? PHE B 124  . ? 1_555 ? 
96  AD4 9  HIS B 128 ? HIS B 128  . ? 1_555 ? 
97  AD4 9  HIS B 255 ? HIS B 255  . ? 1_555 ? 
98  AD4 9  HIS B 289 ? HIS B 289  . ? 1_555 ? 
99  AD4 9  CU  L .   ? CU  B 601  . ? 1_555 ? 
100 AD4 9  CU  M .   ? CU  B 602  . ? 1_555 ? 
101 AD4 9  O   N .   ? O   B 603  . ? 1_555 ? 
102 AD5 8  VAL B 247 ? VAL B 247  . ? 1_555 ? 
103 AD5 8  SER B 249 ? SER B 249  . ? 1_555 ? 
104 AD5 8  ALA B 252 ? ALA B 252  . ? 1_555 ? 
105 AD5 8  GLY B 455 ? GLY B 455  . ? 1_555 ? 
106 AD5 8  ALA B 473 ? ALA B 473  . ? 1_555 ? 
107 AD5 8  ARG B 474 ? ARG B 474  . ? 1_555 ? 
108 AD5 8  PHE B 475 ? PHE B 475  . ? 1_555 ? 
109 AD5 8  HOH Y .   ? HOH B 839  . ? 1_555 ? 
110 AD6 3  W   K .   ? W   A 609  . ? 1_555 ? 
111 AD6 3  W   U .   ? W   B 610  . ? 1_555 ? 
112 AD6 3  TE  V .   ? TE  B 611  . ? 1_555 ? 
113 AD7 3  W   K .   ? W   A 609  . ? 1_555 ? 
114 AD7 3  W   S .   ? W   B 608  . ? 1_555 ? 
115 AD7 3  TE  V .   ? TE  B 611  . ? 1_555 ? 
116 AD8 2  W   R .   ? W   B 607  . ? 1_555 ? 
117 AD8 2  TE  V .   ? TE  B 611  . ? 1_555 ? 
118 AD9 3  ASN B 350 ? ASN B 350  . ? 1_555 ? 
119 AD9 3  W   U .   ? W   B 610  . ? 1_555 ? 
120 AD9 3  W   W .   ? W   B 612  . ? 1_555 ? 
121 AE1 3  ASN B 350 ? ASN B 350  . ? 1_555 ? 
122 AE1 3  W   Q .   ? W   B 606  . ? 1_555 ? 
123 AE1 3  W   T .   ? W   B 609  . ? 1_555 ? 
124 AE2 5  W   K .   ? W   A 609  . ? 1_555 ? 
125 AE2 5  W   Q .   ? W   B 606  . ? 1_555 ? 
126 AE2 5  W   R .   ? W   B 607  . ? 1_555 ? 
127 AE2 5  W   S .   ? W   B 608  . ? 1_555 ? 
128 AE2 5  W   W .   ? W   B 612  . ? 1_555 ? 
129 AE3 4  LYS B 62  ? LYS B 62   . ? 1_555 ? 
130 AE3 4  LYS B 159 ? LYS B 159  . ? 1_555 ? 
131 AE3 4  W   T .   ? W   B 609  . ? 1_555 ? 
132 AE3 4  TE  V .   ? TE  B 611  . ? 1_555 ? 
133 AE4 17 HIS B 96  ? HIS B 96   . ? 1_555 ? 
134 AE4 17 CYS B 97  ? CYS B 97   . ? 1_555 ? 
135 AE4 17 ALA B 98  ? ALA B 98   . ? 1_555 ? 
136 AE4 17 TYR B 99  ? TYR B 99   . ? 1_555 ? 
137 AE4 17 ASN B 101 ? ASN B 101  . ? 1_555 ? 
138 AE4 17 GLY B 102 ? GLY B 102  . ? 1_555 ? 
139 AE4 17 GLN B 117 ? GLN B 117  . ? 1_555 ? 
140 AE4 17 ILE B 118 ? ILE B 118  . ? 1_555 ? 
141 AE4 17 ASN B 120 ? ASN B 120  . ? 1_555 ? 
142 AE4 17 SER B 121 ? SER B 121  . ? 1_555 ? 
143 AE4 17 HIS B 128 ? HIS B 128  . ? 1_555 ? 
144 AE4 17 GLU B 251 ? GLU B 251  . ? 1_555 ? 
145 AE4 17 PHE B 276 ? PHE B 276  . ? 1_555 ? 
146 AE4 17 CU  L .   ? CU  B 601  . ? 1_555 ? 
147 AE4 17 O   O .   ? O   B 604  . ? 1_555 ? 
148 AE4 17 HOH Y .   ? HOH B 817  . ? 1_555 ? 
149 AE4 17 HOH Y .   ? HOH B 973  . ? 1_555 ? 
# 
_atom_sites.entry_id                    4Z13 
_atom_sites.fract_transf_matrix[1][1]   0.018911 
_atom_sites.fract_transf_matrix[1][2]   0.000000 
_atom_sites.fract_transf_matrix[1][3]   0.002087 
_atom_sites.fract_transf_matrix[2][1]   0.000000 
_atom_sites.fract_transf_matrix[2][2]   0.009112 
_atom_sites.fract_transf_matrix[2][3]   0.000000 
_atom_sites.fract_transf_matrix[3][1]   0.000000 
_atom_sites.fract_transf_matrix[3][2]   0.000000 
_atom_sites.fract_transf_matrix[3][3]   0.010617 
_atom_sites.fract_transf_vector[1]      0.00000 
_atom_sites.fract_transf_vector[2]      0.00000 
_atom_sites.fract_transf_vector[3]      0.00000 
# 
loop_
_atom_type.symbol 
C  
CU 
H  
N  
O  
S  
TE 
W  
# 
loop_
_atom_site.group_PDB 
_atom_site.id 
_atom_site.type_symbol 
_atom_site.label_atom_id 
_atom_site.label_alt_id 
_atom_site.label_comp_id 
_atom_site.label_asym_id 
_atom_site.label_entity_id 
_atom_site.label_seq_id 
_atom_site.pdbx_PDB_ins_code 
_atom_site.Cartn_x 
_atom_site.Cartn_y 
_atom_site.Cartn_z 
_atom_site.occupancy 
_atom_site.B_iso_or_equiv 
_atom_site.Cartn_x_esd 
_atom_site.Cartn_y_esd 
_atom_site.Cartn_z_esd 
_atom_site.occupancy_esd 
_atom_site.B_iso_or_equiv_esd 
_atom_site.pdbx_formal_charge 
_atom_site.auth_seq_id 
_atom_site.auth_comp_id 
_atom_site.auth_asym_id 
_atom_site.auth_atom_id 
_atom_site.pdbx_PDB_model_num 
ATOM   1     N  N    . LEU A 1 3   ? -33.626 5.215   -56.396 1.00 58.16  ? ? ? ? ? ? 3    LEU A N    1 
ATOM   2     C  CA   . LEU A 1 3   ? -32.847 4.083   -55.906 1.00 60.23  ? ? ? ? ? ? 3    LEU A CA   1 
ATOM   3     C  C    . LEU A 1 3   ? -32.079 3.431   -57.051 1.00 60.08  ? ? ? ? ? ? 3    LEU A C    1 
ATOM   4     O  O    . LEU A 1 3   ? -32.643 3.170   -58.117 1.00 62.60  ? ? ? ? ? ? 3    LEU A O    1 
ATOM   5     C  CB   . LEU A 1 3   ? -33.758 3.057   -55.226 1.00 59.34  ? ? ? ? ? ? 3    LEU A CB   1 
ATOM   6     H  H    . LEU A 1 3   ? -34.169 5.017   -57.033 1.00 69.79  ? ? ? ? ? ? 3    LEU A H    1 
ATOM   7     H  HA   . LEU A 1 3   ? -32.205 4.398   -55.251 1.00 72.27  ? ? ? ? ? ? 3    LEU A HA   1 
ATOM   8     N  N    . ALA A 1 4   ? -30.795 3.166   -56.822 1.00 60.68  ? ? ? ? ? ? 4    ALA A N    1 
ATOM   9     C  CA   . ALA A 1 4   ? -29.916 2.604   -57.847 1.00 55.38  ? ? ? ? ? ? 4    ALA A CA   1 
ATOM   10    C  C    . ALA A 1 4   ? -28.965 1.558   -57.272 1.00 46.84  ? ? ? ? ? ? 4    ALA A C    1 
ATOM   11    O  O    . ALA A 1 4   ? -27.750 1.683   -57.404 1.00 45.18  ? ? ? ? ? ? 4    ALA A O    1 
ATOM   12    C  CB   . ALA A 1 4   ? -29.126 3.720   -58.518 1.00 56.89  ? ? ? ? ? ? 4    ALA A CB   1 
ATOM   13    H  H    . ALA A 1 4   ? -30.402 3.306   -56.069 1.00 72.82  ? ? ? ? ? ? 4    ALA A H    1 
ATOM   14    H  HA   . ALA A 1 4   ? -30.460 2.173   -58.525 1.00 66.46  ? ? ? ? ? ? 4    ALA A HA   1 
ATOM   15    H  HB1  . ALA A 1 4   ? -28.548 3.334   -59.194 1.00 68.26  ? ? ? ? ? ? 4    ALA A HB1  1 
ATOM   16    H  HB2  . ALA A 1 4   ? -29.745 4.343   -58.928 1.00 68.26  ? ? ? ? ? ? 4    ALA A HB2  1 
ATOM   17    H  HB3  . ALA A 1 4   ? -28.592 4.175   -57.847 1.00 68.26  ? ? ? ? ? ? 4    ALA A HB3  1 
ATOM   18    N  N    . PRO A 1 5   ? -29.512 0.508   -56.647 1.00 40.22  ? ? ? ? ? ? 5    PRO A N    1 
ATOM   19    C  CA   . PRO A 1 5   ? -28.643 -0.507  -56.049 1.00 33.93  ? ? ? ? ? ? 5    PRO A CA   1 
ATOM   20    C  C    . PRO A 1 5   ? -27.834 -1.297  -57.078 1.00 37.49  ? ? ? ? ? ? 5    PRO A C    1 
ATOM   21    O  O    . PRO A 1 5   ? -28.330 -1.624  -58.166 1.00 36.92  ? ? ? ? ? ? 5    PRO A O    1 
ATOM   22    C  CB   . PRO A 1 5   ? -29.629 -1.425  -55.317 1.00 35.76  ? ? ? ? ? ? 5    PRO A CB   1 
ATOM   23    C  CG   . PRO A 1 5   ? -30.926 -1.231  -56.042 1.00 38.83  ? ? ? ? ? ? 5    PRO A CG   1 
ATOM   24    C  CD   . PRO A 1 5   ? -30.938 0.205   -56.444 1.00 38.63  ? ? ? ? ? ? 5    PRO A CD   1 
ATOM   25    H  HA   . PRO A 1 5   ? -28.041 -0.101  -55.405 1.00 40.71  ? ? ? ? ? ? 5    PRO A HA   1 
ATOM   26    H  HB2  . PRO A 1 5   ? -29.332 -2.346  -55.382 1.00 42.91  ? ? ? ? ? ? 5    PRO A HB2  1 
ATOM   27    H  HB3  . PRO A 1 5   ? -29.708 -1.151  -54.390 1.00 42.91  ? ? ? ? ? ? 5    PRO A HB3  1 
ATOM   28    H  HG2  . PRO A 1 5   ? -30.953 -1.807  -56.823 1.00 46.59  ? ? ? ? ? ? 5    PRO A HG2  1 
ATOM   29    H  HG3  . PRO A 1 5   ? -31.666 -1.427  -55.446 1.00 46.59  ? ? ? ? ? ? 5    PRO A HG3  1 
ATOM   30    H  HD2  . PRO A 1 5   ? -31.430 0.320   -57.272 1.00 46.36  ? ? ? ? ? ? 5    PRO A HD2  1 
ATOM   31    H  HD3  . PRO A 1 5   ? -31.303 0.753   -55.733 1.00 46.36  ? ? ? ? ? ? 5    PRO A HD3  1 
ATOM   32    N  N    . ILE A 1 6   ? -26.580 -1.567  -56.731 1.00 31.00  ? ? ? ? ? ? 6    ILE A N    1 
ATOM   33    C  CA   . ILE A 1 6   ? -25.720 -2.436  -57.523 1.00 29.89  ? ? ? ? ? ? 6    ILE A CA   1 
ATOM   34    C  C    . ILE A 1 6   ? -26.354 -3.820  -57.645 1.00 28.52  ? ? ? ? ? ? 6    ILE A C    1 
ATOM   35    O  O    . ILE A 1 6   ? -26.733 -4.450  -56.648 1.00 27.93  ? ? ? ? ? ? 6    ILE A O    1 
ATOM   36    C  CB   . ILE A 1 6   ? -24.314 -2.543  -56.897 1.00 29.98  ? ? ? ? ? ? 6    ILE A CB   1 
ATOM   37    C  CG1  . ILE A 1 6   ? -23.598 -1.183  -56.991 1.00 30.30  ? ? ? ? ? ? 6    ILE A CG1  1 
ATOM   38    C  CG2  . ILE A 1 6   ? -23.507 -3.655  -57.552 1.00 29.47  ? ? ? ? ? ? 6    ILE A CG2  1 
ATOM   39    C  CD1  . ILE A 1 6   ? -23.135 -0.784  -58.386 1.00 31.27  ? ? ? ? ? ? 6    ILE A CD1  1 
ATOM   40    H  H    . ILE A 1 6   ? -26.198 -1.253  -56.028 1.00 37.20  ? ? ? ? ? ? 6    ILE A H    1 
ATOM   41    H  HA   . ILE A 1 6   ? -25.627 -2.066  -58.415 1.00 35.87  ? ? ? ? ? ? 6    ILE A HA   1 
ATOM   42    H  HB   . ILE A 1 6   ? -24.419 -2.762  -55.958 1.00 35.97  ? ? ? ? ? ? 6    ILE A HB   1 
ATOM   43    H  HG12 . ILE A 1 6   ? -24.205 -0.494  -56.678 1.00 36.36  ? ? ? ? ? ? 6    ILE A HG12 1 
ATOM   44    H  HG13 . ILE A 1 6   ? -22.814 -1.208  -56.420 1.00 36.36  ? ? ? ? ? ? 6    ILE A HG13 1 
ATOM   45    H  HG21 . ILE A 1 6   ? -22.631 -3.696  -57.136 1.00 35.36  ? ? ? ? ? ? 6    ILE A HG21 1 
ATOM   46    H  HG22 . ILE A 1 6   ? -23.972 -4.497  -57.428 1.00 35.36  ? ? ? ? ? ? 6    ILE A HG22 1 
ATOM   47    H  HG23 . ILE A 1 6   ? -23.416 -3.463  -58.498 1.00 35.36  ? ? ? ? ? ? 6    ILE A HG23 1 
ATOM   48    H  HD11 . ILE A 1 6   ? -22.699 0.082   -58.338 1.00 37.53  ? ? ? ? ? ? 6    ILE A HD11 1 
ATOM   49    H  HD12 . ILE A 1 6   ? -22.511 -1.450  -58.714 1.00 37.53  ? ? ? ? ? ? 6    ILE A HD12 1 
ATOM   50    H  HD13 . ILE A 1 6   ? -23.906 -0.734  -58.972 1.00 37.53  ? ? ? ? ? ? 6    ILE A HD13 1 
ATOM   51    N  N    . THR A 1 7   ? -26.458 -4.285  -58.880 1.00 29.15  ? ? ? ? ? ? 7    THR A N    1 
ATOM   52    C  CA   . THR A 1 7   ? -27.210 -5.490  -59.203 1.00 32.74  ? ? ? ? ? ? 7    THR A CA   1 
ATOM   53    C  C    . THR A 1 7   ? -26.408 -6.367  -60.150 1.00 30.93  ? ? ? ? ? ? 7    THR A C    1 
ATOM   54    O  O    . THR A 1 7   ? -26.174 -5.977  -61.283 1.00 29.44  ? ? ? ? ? ? 7    THR A O    1 
ATOM   55    C  CB   . THR A 1 7   ? -28.559 -5.136  -59.874 1.00 36.08  ? ? ? ? ? ? 7    THR A CB   1 
ATOM   56    O  OG1  . THR A 1 7   ? -29.308 -4.246  -59.033 1.00 35.62  ? ? ? ? ? ? 7    THR A OG1  1 
ATOM   57    C  CG2  . THR A 1 7   ? -29.389 -6.389  -60.167 1.00 38.33  ? ? ? ? ? ? 7    THR A CG2  1 
ATOM   58    H  H    . THR A 1 7   ? -26.094 -3.913  -59.565 1.00 34.97  ? ? ? ? ? ? 7    THR A H    1 
ATOM   59    H  HA   . THR A 1 7   ? -27.388 -5.991  -58.392 1.00 39.29  ? ? ? ? ? ? 7    THR A HA   1 
ATOM   60    H  HB   . THR A 1 7   ? -28.382 -4.693  -60.718 1.00 43.29  ? ? ? ? ? ? 7    THR A HB   1 
ATOM   61    H  HG1  . THR A 1 7   ? -28.873 -3.538  -58.905 1.00 42.74  ? ? ? ? ? ? 7    THR A HG1  1 
ATOM   62    H  HG21 . THR A 1 7   ? -30.227 -6.140  -60.586 1.00 46.00  ? ? ? ? ? ? 7    THR A HG21 1 
ATOM   63    H  HG22 . THR A 1 7   ? -28.900 -6.977  -60.764 1.00 46.00  ? ? ? ? ? ? 7    THR A HG22 1 
ATOM   64    H  HG23 . THR A 1 7   ? -29.577 -6.862  -59.342 1.00 46.00  ? ? ? ? ? ? 7    THR A HG23 1 
ATOM   65    N  N    . ALA A 1 8   ? -25.982 -7.538  -59.693 1.00 31.25  ? ? ? ? ? ? 8    ALA A N    1 
ATOM   66    C  CA   . ALA A 1 8   ? -25.270 -8.461  -60.570 1.00 29.69  ? ? ? ? ? ? 8    ALA A CA   1 
ATOM   67    C  C    . ALA A 1 8   ? -26.179 -8.868  -61.728 1.00 30.13  ? ? ? ? ? ? 8    ALA A C    1 
ATOM   68    O  O    . ALA A 1 8   ? -27.369 -9.081  -61.531 1.00 29.78  ? ? ? ? ? ? 8    ALA A O    1 
ATOM   69    C  CB   . ALA A 1 8   ? -24.807 -9.685  -59.798 1.00 25.99  ? ? ? ? ? ? 8    ALA A CB   1 
ATOM   70    H  H    . ALA A 1 8   ? -26.090 -7.821  -58.888 1.00 37.50  ? ? ? ? ? ? 8    ALA A H    1 
ATOM   71    H  HA   . ALA A 1 8   ? -24.489 -8.018  -60.937 1.00 35.63  ? ? ? ? ? ? 8    ALA A HA   1 
ATOM   72    H  HB1  . ALA A 1 8   ? -24.338 -10.281 -60.403 1.00 31.19  ? ? ? ? ? ? 8    ALA A HB1  1 
ATOM   73    H  HB2  . ALA A 1 8   ? -24.213 -9.402  -59.085 1.00 31.19  ? ? ? ? ? ? 8    ALA A HB2  1 
ATOM   74    H  HB3  . ALA A 1 8   ? -25.582 -10.134 -59.425 1.00 31.19  ? ? ? ? ? ? 8    ALA A HB3  1 
ATOM   75    N  N    . PRO A 1 9   ? -25.623 -8.985  -62.938 1.00 28.38  ? ? ? ? ? ? 9    PRO A N    1 
ATOM   76    C  CA   . PRO A 1 9   ? -26.462 -9.437  -64.047 1.00 31.93  ? ? ? ? ? ? 9    PRO A CA   1 
ATOM   77    C  C    . PRO A 1 9   ? -26.590 -10.951 -64.039 1.00 34.56  ? ? ? ? ? ? 9    PRO A C    1 
ATOM   78    O  O    . PRO A 1 9   ? -26.125 -11.602 -63.094 1.00 32.65  ? ? ? ? ? ? 9    PRO A O    1 
ATOM   79    C  CB   . PRO A 1 9   ? -25.697 -8.953  -65.277 1.00 33.92  ? ? ? ? ? ? 9    PRO A CB   1 
ATOM   80    C  CG   . PRO A 1 9   ? -24.267 -9.040  -64.864 1.00 33.49  ? ? ? ? ? ? 9    PRO A CG   1 
ATOM   81    C  CD   . PRO A 1 9   ? -24.241 -8.712  -63.376 1.00 29.13  ? ? ? ? ? ? 9    PRO A CD   1 
ATOM   82    H  HA   . PRO A 1 9   ? -27.340 -9.025  -64.014 1.00 38.32  ? ? ? ? ? ? 9    PRO A HA   1 
ATOM   83    H  HB2  . PRO A 1 9   ? -25.877 -9.537  -66.030 1.00 40.71  ? ? ? ? ? ? 9    PRO A HB2  1 
ATOM   84    H  HB3  . PRO A 1 9   ? -25.944 -8.037  -65.480 1.00 40.71  ? ? ? ? ? ? 9    PRO A HB3  1 
ATOM   85    H  HG2  . PRO A 1 9   ? -23.938 -9.939  -65.021 1.00 40.19  ? ? ? ? ? ? 9    PRO A HG2  1 
ATOM   86    H  HG3  . PRO A 1 9   ? -23.745 -8.394  -65.365 1.00 40.19  ? ? ? ? ? ? 9    PRO A HG3  1 
ATOM   87    H  HD2  . PRO A 1 9   ? -23.619 -9.294  -62.912 1.00 34.95  ? ? ? ? ? ? 9    PRO A HD2  1 
ATOM   88    H  HD3  . PRO A 1 9   ? -24.022 -7.777  -63.240 1.00 34.95  ? ? ? ? ? ? 9    PRO A HD3  1 
ATOM   89    N  N    . ASP A 1 10  ? -27.193 -11.510 -65.080 1.00 32.96  ? ? ? ? ? ? 10   ASP A N    1 
ATOM   90    C  CA   . ASP A 1 10  ? -27.139 -12.947 -65.273 1.00 31.84  ? ? ? ? ? ? 10   ASP A CA   1 
ATOM   91    C  C    . ASP A 1 10  ? -25.683 -13.292 -65.583 1.00 32.97  ? ? ? ? ? ? 10   ASP A C    1 
ATOM   92    O  O    . ASP A 1 10  ? -25.225 -13.153 -66.723 1.00 31.14  ? ? ? ? ? ? 10   ASP A O    1 
ATOM   93    C  CB   . ASP A 1 10  ? -28.082 -13.392 -66.398 1.00 35.52  ? ? ? ? ? ? 10   ASP A CB   1 
ATOM   94    C  CG   . ASP A 1 10  ? -28.029 -14.891 -66.652 1.00 39.04  ? ? ? ? ? ? 10   ASP A CG   1 
ATOM   95    O  OD1  . ASP A 1 10  ? -27.219 -15.596 -66.006 1.00 38.65  ? ? ? ? ? ? 10   ASP A OD1  1 
ATOM   96    O  OD2  . ASP A 1 10  ? -28.794 -15.366 -67.514 1.00 44.44  ? ? ? ? ? 1 10   ASP A OD2  1 
ATOM   97    H  H    . ASP A 1 10  ? -27.635 -11.083 -65.682 1.00 39.55  ? ? ? ? ? ? 10   ASP A H    1 
ATOM   98    H  HA   . ASP A 1 10  ? -27.398 -13.397 -64.454 1.00 38.21  ? ? ? ? ? ? 10   ASP A HA   1 
ATOM   99    H  HB2  . ASP A 1 10  ? -28.993 -13.161 -66.158 1.00 42.63  ? ? ? ? ? ? 10   ASP A HB2  1 
ATOM   100   H  HB3  . ASP A 1 10  ? -27.831 -12.941 -67.219 1.00 42.63  ? ? ? ? ? ? 10   ASP A HB3  1 
ATOM   101   N  N    . ILE A 1 11  ? -24.968 -13.739 -64.554 1.00 32.52  ? ? ? ? ? ? 11   ILE A N    1 
ATOM   102   C  CA   . ILE A 1 11  ? -23.539 -13.998 -64.660 1.00 32.20  ? ? ? ? ? ? 11   ILE A CA   1 
ATOM   103   C  C    . ILE A 1 11  ? -23.209 -15.109 -65.665 1.00 33.56  ? ? ? ? ? ? 11   ILE A C    1 
ATOM   104   O  O    . ILE A 1 11  ? -22.041 -15.307 -66.003 1.00 33.08  ? ? ? ? ? ? 11   ILE A O    1 
ATOM   105   C  CB   . ILE A 1 11  ? -22.939 -14.348 -63.274 1.00 33.54  ? ? ? ? ? ? 11   ILE A CB   1 
ATOM   106   C  CG1  . ILE A 1 11  ? -23.582 -15.613 -62.683 1.00 30.69  ? ? ? ? ? ? 11   ILE A CG1  1 
ATOM   107   C  CG2  . ILE A 1 11  ? -23.125 -13.159 -62.327 1.00 31.05  ? ? ? ? ? ? 11   ILE A CG2  1 
ATOM   108   C  CD1  . ILE A 1 11  ? -23.009 -16.045 -61.317 1.00 29.71  ? ? ? ? ? ? 11   ILE A CD1  1 
ATOM   109   H  H    . ILE A 1 11  ? -25.294 -13.901 -63.775 1.00 39.03  ? ? ? ? ? ? 11   ILE A H    1 
ATOM   110   H  HA   . ILE A 1 11  ? -23.103 -13.189 -64.970 1.00 38.64  ? ? ? ? ? ? 11   ILE A HA   1 
ATOM   111   H  HB   . ILE A 1 11  ? -21.988 -14.509 -63.382 1.00 40.25  ? ? ? ? ? ? 11   ILE A HB   1 
ATOM   112   H  HG12 . ILE A 1 11  ? -24.532 -15.452 -62.566 1.00 36.83  ? ? ? ? ? ? 11   ILE A HG12 1 
ATOM   113   H  HG13 . ILE A 1 11  ? -23.450 -16.347 -63.303 1.00 36.83  ? ? ? ? ? ? 11   ILE A HG13 1 
ATOM   114   H  HG21 . ILE A 1 11  ? -22.749 -13.383 -61.461 1.00 37.26  ? ? ? ? ? ? 11   ILE A HG21 1 
ATOM   115   H  HG22 . ILE A 1 11  ? -22.670 -12.387 -62.697 1.00 37.26  ? ? ? ? ? ? 11   ILE A HG22 1 
ATOM   116   H  HG23 . ILE A 1 11  ? -24.073 -12.973 -62.237 1.00 37.26  ? ? ? ? ? ? 11   ILE A HG23 1 
ATOM   117   H  HD11 . ILE A 1 11  ? -23.469 -16.846 -61.021 1.00 35.66  ? ? ? ? ? ? 11   ILE A HD11 1 
ATOM   118   H  HD12 . ILE A 1 11  ? -22.061 -16.225 -61.416 1.00 35.66  ? ? ? ? ? ? 11   ILE A HD12 1 
ATOM   119   H  HD13 . ILE A 1 11  ? -23.145 -15.329 -60.677 1.00 35.66  ? ? ? ? ? ? 11   ILE A HD13 1 
ATOM   120   N  N    . THR A 1 12  ? -24.228 -15.825 -66.147 1.00 32.19  ? ? ? ? ? ? 12   THR A N    1 
ATOM   121   C  CA   . THR A 1 12  ? -24.010 -16.831 -67.189 1.00 36.10  ? ? ? ? ? ? 12   THR A CA   1 
ATOM   122   C  C    . THR A 1 12  ? -24.308 -16.297 -68.577 1.00 36.31  ? ? ? ? ? ? 12   THR A C    1 
ATOM   123   O  O    . THR A 1 12  ? -24.153 -17.015 -69.568 1.00 38.98  ? ? ? ? ? ? 12   THR A O    1 
ATOM   124   C  CB   . THR A 1 12  ? -24.867 -18.096 -66.962 1.00 40.22  ? ? ? ? ? ? 12   THR A CB   1 
ATOM   125   O  OG1  . THR A 1 12  ? -26.258 -17.817 -67.206 1.00 38.94  ? ? ? ? ? ? 12   THR A OG1  1 
ATOM   126   C  CG2  . THR A 1 12  ? -24.675 -18.612 -65.552 1.00 36.38  ? ? ? ? ? ? 12   THR A CG2  1 
ATOM   127   H  H    . THR A 1 12  ? -25.045 -15.748 -65.891 1.00 38.63  ? ? ? ? ? ? 12   THR A H    1 
ATOM   128   H  HA   . THR A 1 12  ? -23.078 -17.099 -67.170 1.00 43.32  ? ? ? ? ? ? 12   THR A HA   1 
ATOM   129   H  HB   . THR A 1 12  ? -24.574 -18.788 -67.575 1.00 48.27  ? ? ? ? ? ? 12   THR A HB   1 
ATOM   130   H  HG1  . THR A 1 12  ? -26.526 -17.215 -66.685 1.00 46.73  ? ? ? ? ? ? 12   THR A HG1  1 
ATOM   131   H  HG21 . THR A 1 12  ? -25.215 -19.406 -65.414 1.00 43.65  ? ? ? ? ? ? 12   THR A HG21 1 
ATOM   132   H  HG22 . THR A 1 12  ? -23.743 -18.835 -65.405 1.00 43.65  ? ? ? ? ? ? 12   THR A HG22 1 
ATOM   133   H  HG23 . THR A 1 12  ? -24.942 -17.933 -64.912 1.00 43.65  ? ? ? ? ? ? 12   THR A HG23 1 
ATOM   134   N  N    . SER A 1 13  ? -24.724 -15.039 -68.660 1.00 37.61  ? ? ? ? ? ? 13   SER A N    1 
ATOM   135   C  CA   . SER A 1 13  ? -25.013 -14.418 -69.954 1.00 43.79  ? ? ? ? ? ? 13   SER A CA   1 
ATOM   136   C  C    . SER A 1 13  ? -24.140 -13.202 -70.209 1.00 41.57  ? ? ? ? ? ? 13   SER A C    1 
ATOM   137   O  O    . SER A 1 13  ? -23.753 -12.923 -71.355 1.00 41.18  ? ? ? ? ? ? 13   SER A O    1 
ATOM   138   C  CB   . SER A 1 13  ? -26.486 -14.017 -70.034 1.00 48.60  ? ? ? ? ? ? 13   SER A CB   1 
ATOM   139   O  OG   . SER A 1 13  ? -27.315 -15.159 -69.959 1.00 55.23  ? ? ? ? ? ? 13   SER A OG   1 
ATOM   140   H  H    . SER A 1 13  ? -24.848 -14.521 -67.984 1.00 45.13  ? ? ? ? ? ? 13   SER A H    1 
ATOM   141   H  HA   . SER A 1 13  ? -24.840 -15.063 -70.658 1.00 52.55  ? ? ? ? ? ? 13   SER A HA   1 
ATOM   142   H  HB2  . SER A 1 13  ? -26.693 -13.425 -69.294 1.00 58.32  ? ? ? ? ? ? 13   SER A HB2  1 
ATOM   143   H  HB3  . SER A 1 13  ? -26.645 -13.564 -70.877 1.00 58.32  ? ? ? ? ? ? 13   SER A HB3  1 
ATOM   144   H  HG   . SER A 1 13  ? -28.122 -14.930 -70.004 1.00 66.28  ? ? ? ? ? ? 13   SER A HG   1 
ATOM   145   N  N    . ILE A 1 14  ? -23.866 -12.473 -69.134 1.00 36.21  ? ? ? ? ? ? 14   ILE A N    1 
ATOM   146   C  CA   . ILE A 1 14  ? -23.043 -11.274 -69.169 1.00 37.33  ? ? ? ? ? ? 14   ILE A CA   1 
ATOM   147   C  C    . ILE A 1 14  ? -21.819 -11.516 -68.302 1.00 35.29  ? ? ? ? ? ? 14   ILE A C    1 
ATOM   148   O  O    . ILE A 1 14  ? -21.912 -11.528 -67.079 1.00 34.99  ? ? ? ? ? ? 14   ILE A O    1 
ATOM   149   C  CB   . ILE A 1 14  ? -23.801 -10.037 -68.651 1.00 37.46  ? ? ? ? ? ? 14   ILE A CB   1 
ATOM   150   C  CG1  . ILE A 1 14  ? -25.092 -9.822  -69.439 1.00 40.49  ? ? ? ? ? ? 14   ILE A CG1  1 
ATOM   151   C  CG2  . ILE A 1 14  ? -22.917 -8.799  -68.724 1.00 44.76  ? ? ? ? ? ? 14   ILE A CG2  1 
ATOM   152   C  CD1  . ILE A 1 14  ? -24.870 -9.453  -70.874 1.00 39.44  ? ? ? ? ? ? 14   ILE A CD1  1 
ATOM   153   H  H    . ILE A 1 14  ? -24.157 -12.661 -68.347 1.00 43.45  ? ? ? ? ? ? 14   ILE A H    1 
ATOM   154   H  HA   . ILE A 1 14  ? -22.752 -11.103 -70.078 1.00 44.79  ? ? ? ? ? ? 14   ILE A HA   1 
ATOM   155   H  HB   . ILE A 1 14  ? -24.034 -10.190 -67.722 1.00 44.95  ? ? ? ? ? ? 14   ILE A HB   1 
ATOM   156   H  HG12 . ILE A 1 14  ? -25.610 -10.642 -69.420 1.00 48.59  ? ? ? ? ? ? 14   ILE A HG12 1 
ATOM   157   H  HG13 . ILE A 1 14  ? -25.596 -9.105  -69.023 1.00 48.59  ? ? ? ? ? ? 14   ILE A HG13 1 
ATOM   158   H  HG21 . ILE A 1 14  ? -23.416 -8.035  -68.394 1.00 53.72  ? ? ? ? ? ? 14   ILE A HG21 1 
ATOM   159   H  HG22 . ILE A 1 14  ? -22.129 -8.941  -68.178 1.00 53.72  ? ? ? ? ? ? 14   ILE A HG22 1 
ATOM   160   H  HG23 . ILE A 1 14  ? -22.658 -8.650  -69.647 1.00 53.72  ? ? ? ? ? ? 14   ILE A HG23 1 
ATOM   161   H  HD11 . ILE A 1 14  ? -25.730 -9.334  -71.306 1.00 47.33  ? ? ? ? ? ? 14   ILE A HD11 1 
ATOM   162   H  HD12 . ILE A 1 14  ? -24.362 -8.628  -70.912 1.00 47.33  ? ? ? ? ? ? 14   ILE A HD12 1 
ATOM   163   H  HD13 . ILE A 1 14  ? -24.376 -10.166 -71.310 1.00 47.33  ? ? ? ? ? ? 14   ILE A HD13 1 
ATOM   164   N  N    . CYS A 1 15  ? -20.673 -11.721 -68.943 1.00 34.14  ? ? ? ? ? ? 15   CYS A N    1 
ATOM   165   C  CA   . CYS A 1 15  ? -19.430 -11.965 -68.215 1.00 31.74  ? ? ? ? ? ? 15   CYS A CA   1 
ATOM   166   C  C    . CYS A 1 15  ? -18.295 -11.841 -69.199 1.00 33.71  ? ? ? ? ? ? 15   CYS A C    1 
ATOM   167   O  O    . CYS A 1 15  ? -18.475 -12.098 -70.394 1.00 35.84  ? ? ? ? ? ? 15   CYS A O    1 
ATOM   168   C  CB   . CYS A 1 15  ? -19.424 -13.347 -67.559 1.00 30.83  ? ? ? ? ? ? 15   CYS A CB   1 
ATOM   169   S  SG   . CYS A 1 15  ? -17.991 -13.659 -66.450 1.00 31.48  ? ? ? ? ? ? 15   CYS A SG   1 
ATOM   170   H  H    . CYS A 1 15  ? -20.588 -11.724 -69.798 1.00 40.97  ? ? ? ? ? ? 15   CYS A H    1 
ATOM   171   H  HA   . CYS A 1 15  ? -19.318 -11.293 -67.525 1.00 38.09  ? ? ? ? ? ? 15   CYS A HA   1 
ATOM   172   H  HB2  . CYS A 1 15  ? -20.231 -13.443 -67.030 1.00 37.00  ? ? ? ? ? ? 15   CYS A HB2  1 
ATOM   173   H  HB3  . CYS A 1 15  ? -19.408 -14.022 -68.256 1.00 37.00  ? ? ? ? ? ? 15   CYS A HB3  1 
ATOM   174   N  N    . LYS A 1 16  ? -17.132 -11.440 -68.708 1.00 36.95  ? ? ? ? ? ? 16   LYS A N    1 
ATOM   175   C  CA   . LYS A 1 16  ? -15.967 -11.299 -69.560 1.00 38.63  ? ? ? ? ? ? 16   LYS A CA   1 
ATOM   176   C  C    . LYS A 1 16  ? -14.717 -11.574 -68.731 1.00 36.60  ? ? ? ? ? ? 16   LYS A C    1 
ATOM   177   O  O    . LYS A 1 16  ? -14.741 -11.435 -67.515 1.00 36.47  ? ? ? ? ? ? 16   LYS A O    1 
ATOM   178   C  CB   . LYS A 1 16  ? -15.919 -9.901  -70.184 1.00 38.25  ? ? ? ? ? ? 16   LYS A CB   1 
ATOM   179   C  CG   . LYS A 1 16  ? -15.679 -8.800  -69.183 1.00 40.59  ? ? ? ? ? ? 16   LYS A CG   1 
ATOM   180   C  CD   . LYS A 1 16  ? -16.030 -7.434  -69.725 1.00 42.53  ? ? ? ? ? ? 16   LYS A CD   1 
ATOM   181   C  CE   . LYS A 1 16  ? -16.031 -6.413  -68.583 1.00 52.60  ? ? ? ? ? ? 16   LYS A CE   1 
ATOM   182   N  NZ   . LYS A 1 16  ? -16.525 -5.073  -69.019 1.00 60.72  ? ? ? ? ? 1 16   LYS A NZ   1 
ATOM   183   H  H    . LYS A 1 16  ? -16.993 -11.242 -67.883 1.00 44.34  ? ? ? ? ? ? 16   LYS A H    1 
ATOM   184   H  HA   . LYS A 1 16  ? -16.010 -11.952 -70.275 1.00 46.36  ? ? ? ? ? ? 16   LYS A HA   1 
ATOM   185   H  HB2  . LYS A 1 16  ? -15.201 -9.874  -70.835 1.00 45.90  ? ? ? ? ? ? 16   LYS A HB2  1 
ATOM   186   H  HB3  . LYS A 1 16  ? -16.767 -9.725  -70.622 1.00 45.90  ? ? ? ? ? ? 16   LYS A HB3  1 
ATOM   187   H  HG2  . LYS A 1 16  ? -16.225 -8.961  -68.398 1.00 48.71  ? ? ? ? ? ? 16   LYS A HG2  1 
ATOM   188   H  HG3  . LYS A 1 16  ? -14.740 -8.794  -68.939 1.00 48.71  ? ? ? ? ? ? 16   LYS A HG3  1 
ATOM   189   H  HD2  . LYS A 1 16  ? -15.370 -7.164  -70.383 1.00 51.03  ? ? ? ? ? ? 16   LYS A HD2  1 
ATOM   190   H  HD3  . LYS A 1 16  ? -16.916 -7.458  -70.120 1.00 51.03  ? ? ? ? ? ? 16   LYS A HD3  1 
ATOM   191   H  HE2  . LYS A 1 16  ? -16.610 -6.731  -67.872 1.00 63.12  ? ? ? ? ? ? 16   LYS A HE2  1 
ATOM   192   H  HE3  . LYS A 1 16  ? -15.125 -6.307  -68.252 1.00 63.12  ? ? ? ? ? ? 16   LYS A HE3  1 
ATOM   193   H  HZ1  . LYS A 1 16  ? -16.512 -4.506  -68.333 1.00 72.87  ? ? ? ? ? ? 16   LYS A HZ1  1 
ATOM   194   H  HZ2  . LYS A 1 16  ? -16.006 -4.754  -69.668 1.00 72.87  ? ? ? ? ? ? 16   LYS A HZ2  1 
ATOM   195   H  HZ3  . LYS A 1 16  ? -17.359 -5.141  -69.322 1.00 72.87  ? ? ? ? ? ? 16   LYS A HZ3  1 
ATOM   196   N  N    . ASP A 1 17  ? -13.641 -11.978 -69.402 1.00 38.13  ? ? ? ? ? ? 17   ASP A N    1 
ATOM   197   C  CA   . ASP A 1 17  ? -12.368 -12.247 -68.729 1.00 35.00  ? ? ? ? ? ? 17   ASP A CA   1 
ATOM   198   C  C    . ASP A 1 17  ? -11.950 -11.082 -67.843 1.00 37.12  ? ? ? ? ? ? 17   ASP A C    1 
ATOM   199   O  O    . ASP A 1 17  ? -12.130 -9.914  -68.201 1.00 34.82  ? ? ? ? ? ? 17   ASP A O    1 
ATOM   200   C  CB   . ASP A 1 17  ? -11.257 -12.525 -69.746 1.00 38.97  ? ? ? ? ? ? 17   ASP A CB   1 
ATOM   201   C  CG   . ASP A 1 17  ? -11.481 -13.800 -70.538 1.00 38.55  ? ? ? ? ? ? 17   ASP A CG   1 
ATOM   202   O  OD1  . ASP A 1 17  ? -12.452 -14.530 -70.260 1.00 38.36  ? ? ? ? ? ? 17   ASP A OD1  1 
ATOM   203   O  OD2  . ASP A 1 17  ? -10.663 -14.080 -71.433 1.00 40.75  ? ? ? ? ? 1 17   ASP A OD2  1 
ATOM   204   H  H    . ASP A 1 17  ? -13.621 -12.106 -70.252 1.00 45.76  ? ? ? ? ? ? 17   ASP A H    1 
ATOM   205   H  HA   . ASP A 1 17  ? -12.465 -13.032 -68.168 1.00 42.00  ? ? ? ? ? ? 17   ASP A HA   1 
ATOM   206   H  HB2  . ASP A 1 17  ? -11.213 -11.786 -70.374 1.00 46.76  ? ? ? ? ? ? 17   ASP A HB2  1 
ATOM   207   H  HB3  . ASP A 1 17  ? -10.413 -12.610 -69.275 1.00 46.76  ? ? ? ? ? ? 17   ASP A HB3  1 
ATOM   208   N  N    . ALA A 1 18  ? -11.376 -11.410 -66.689 1.00 32.73  ? ? ? ? ? ? 18   ALA A N    1 
ATOM   209   C  CA   . ALA A 1 18  ? -10.918 -10.402 -65.749 1.00 32.64  ? ? ? ? ? ? 18   ALA A CA   1 
ATOM   210   C  C    . ALA A 1 18  ? -9.784  -9.590  -66.368 1.00 36.57  ? ? ? ? ? ? 18   ALA A C    1 
ATOM   211   O  O    . ALA A 1 18  ? -8.866  -10.149 -66.973 1.00 38.55  ? ? ? ? ? ? 18   ALA A O    1 
ATOM   212   C  CB   . ALA A 1 18  ? -10.471 -11.062 -64.447 1.00 30.50  ? ? ? ? ? ? 18   ALA A CB   1 
ATOM   213   H  H    . ALA A 1 18  ? -11.240 -12.219 -66.428 1.00 39.28  ? ? ? ? ? ? 18   ALA A H    1 
ATOM   214   H  HA   . ALA A 1 18  ? -11.649 -9.797  -65.548 1.00 39.16  ? ? ? ? ? ? 18   ALA A HA   1 
ATOM   215   H  HB1  . ALA A 1 18  ? -10.169 -10.375 -63.832 1.00 36.60  ? ? ? ? ? ? 18   ALA A HB1  1 
ATOM   216   H  HB2  . ALA A 1 18  ? -11.222 -11.543 -64.063 1.00 36.60  ? ? ? ? ? ? 18   ALA A HB2  1 
ATOM   217   H  HB3  . ALA A 1 18  ? -9.746  -11.677 -64.637 1.00 36.60  ? ? ? ? ? ? 18   ALA A HB3  1 
ATOM   218   N  N    . SER A 1 19  ? -9.863  -8.270  -66.233 1.00 38.23  ? ? ? ? ? ? 19   SER A N    1 
ATOM   219   C  CA   . SER A 1 19  ? -8.898  -7.364  -66.852 1.00 43.86  ? ? ? ? ? ? 19   SER A CA   1 
ATOM   220   C  C    . SER A 1 19  ? -8.466  -6.251  -65.916 1.00 39.76  ? ? ? ? ? ? 19   SER A C    1 
ATOM   221   O  O    . SER A 1 19  ? -7.740  -5.346  -66.323 1.00 45.24  ? ? ? ? ? ? 19   SER A O    1 
ATOM   222   C  CB   . SER A 1 19  ? -9.488  -6.732  -68.123 1.00 51.48  ? ? ? ? ? ? 19   SER A CB   1 
ATOM   223   O  OG   . SER A 1 19  ? -9.575  -7.676  -69.168 1.00 63.41  ? ? ? ? ? ? 19   SER A OG   1 
ATOM   224   H  H    . SER A 1 19  ? -10.475 -7.868  -65.782 1.00 45.87  ? ? ? ? ? ? 19   SER A H    1 
ATOM   225   H  HA   . SER A 1 19  ? -8.108  -7.868  -67.104 1.00 52.63  ? ? ? ? ? ? 19   SER A HA   1 
ATOM   226   H  HB2  . SER A 1 19  ? -10.377 -6.398  -67.925 1.00 61.77  ? ? ? ? ? ? 19   SER A HB2  1 
ATOM   227   H  HB3  . SER A 1 19  ? -8.915  -6.002  -68.405 1.00 61.77  ? ? ? ? ? ? 19   SER A HB3  1 
ATOM   228   H  HG   . SER A 1 19  ? -9.899  -7.316  -69.854 1.00 76.10  ? ? ? ? ? ? 19   SER A HG   1 
ATOM   229   N  N    . SER A 1 20  ? -8.944  -6.306  -64.682 1.00 38.51  ? ? ? ? ? ? 20   SER A N    1 
ATOM   230   C  CA   . SER A 1 20  ? -8.715  -5.251  -63.701 1.00 39.37  ? ? ? ? ? ? 20   SER A CA   1 
ATOM   231   C  C    . SER A 1 20  ? -7.998  -5.815  -62.482 1.00 34.73  ? ? ? ? ? ? 20   SER A C    1 
ATOM   232   O  O    . SER A 1 20  ? -8.226  -6.962  -62.105 1.00 32.08  ? ? ? ? ? ? 20   SER A O    1 
ATOM   233   C  CB   . SER A 1 20  ? -10.052 -4.618  -63.290 1.00 41.54  ? ? ? ? ? ? 20   SER A CB   1 
ATOM   234   O  OG   . SER A 1 20  ? -10.752 -4.132  -64.428 1.00 44.88  ? ? ? ? ? ? 20   SER A OG   1 
ATOM   235   H  H    . SER A 1 20  ? -9.416  -6.958  -64.379 1.00 46.21  ? ? ? ? ? ? 20   SER A H    1 
ATOM   236   H  HA   . SER A 1 20  ? -8.156  -4.562  -64.093 1.00 47.25  ? ? ? ? ? ? 20   SER A HA   1 
ATOM   237   H  HB2  . SER A 1 20  ? -10.596 -5.289  -62.848 1.00 49.85  ? ? ? ? ? ? 20   SER A HB2  1 
ATOM   238   H  HB3  . SER A 1 20  ? -9.880  -3.880  -62.686 1.00 49.85  ? ? ? ? ? ? 20   SER A HB3  1 
ATOM   239   H  HG   . SER A 1 20  ? -11.481 -3.788  -64.192 1.00 53.85  ? ? ? ? ? ? 20   SER A HG   1 
ATOM   240   N  N    . GLY A 1 21  ? -7.117  -5.015  -61.882 1.00 36.67  ? ? ? ? ? ? 21   GLY A N    1 
ATOM   241   C  CA   . GLY A 1 21  ? -6.473  -5.380  -60.629 1.00 33.78  ? ? ? ? ? ? 21   GLY A CA   1 
ATOM   242   C  C    . GLY A 1 21  ? -5.350  -6.396  -60.760 1.00 37.99  ? ? ? ? ? ? 21   GLY A C    1 
ATOM   243   O  O    . GLY A 1 21  ? -4.864  -6.915  -59.755 1.00 36.35  ? ? ? ? ? ? 21   GLY A O    1 
ATOM   244   H  H    . GLY A 1 21  ? -6.875  -4.248  -62.187 1.00 44.00  ? ? ? ? ? ? 21   GLY A H    1 
ATOM   245   H  HA2  . GLY A 1 21  ? -6.107  -4.581  -60.218 1.00 40.54  ? ? ? ? ? ? 21   GLY A HA2  1 
ATOM   246   H  HA3  . GLY A 1 21  ? -7.140  -5.748  -60.028 1.00 40.54  ? ? ? ? ? ? 21   GLY A HA3  1 
ATOM   247   N  N    . ILE A 1 22  ? -4.935  -6.683  -61.993 1.00 42.31  ? ? ? ? ? ? 22   ILE A N    1 
ATOM   248   C  CA   . ILE A 1 22  ? -3.863  -7.645  -62.244 1.00 40.85  ? ? ? ? ? ? 22   ILE A CA   1 
ATOM   249   C  C    . ILE A 1 22  ? -2.705  -6.933  -62.939 1.00 42.70  ? ? ? ? ? ? 22   ILE A C    1 
ATOM   250   O  O    . ILE A 1 22  ? -2.730  -6.709  -64.148 1.00 40.17  ? ? ? ? ? ? 22   ILE A O    1 
ATOM   251   C  CB   . ILE A 1 22  ? -4.349  -8.837  -63.097 1.00 39.60  ? ? ? ? ? ? 22   ILE A CB   1 
ATOM   252   C  CG1  . ILE A 1 22  ? -5.574  -9.488  -62.448 1.00 36.81  ? ? ? ? ? ? 22   ILE A CG1  1 
ATOM   253   C  CG2  . ILE A 1 22  ? -3.226  -9.864  -63.261 1.00 39.95  ? ? ? ? ? ? 22   ILE A CG2  1 
ATOM   254   C  CD1  . ILE A 1 22  ? -6.289  -10.497 -63.330 1.00 40.26  ? ? ? ? ? ? 22   ILE A CD1  1 
ATOM   255   H  H    . ILE A 1 22  ? -5.261  -6.331  -62.706 1.00 50.77  ? ? ? ? ? ? 22   ILE A H    1 
ATOM   256   H  HA   . ILE A 1 22  ? -3.541  -7.991  -61.397 1.00 49.02  ? ? ? ? ? ? 22   ILE A HA   1 
ATOM   257   H  HB   . ILE A 1 22  ? -4.600  -8.509  -63.975 1.00 47.52  ? ? ? ? ? ? 22   ILE A HB   1 
ATOM   258   H  HG12 . ILE A 1 22  ? -5.291  -9.949  -61.643 1.00 44.17  ? ? ? ? ? ? 22   ILE A HG12 1 
ATOM   259   H  HG13 . ILE A 1 22  ? -6.211  -8.793  -62.219 1.00 44.17  ? ? ? ? ? ? 22   ILE A HG13 1 
ATOM   260   H  HG21 . ILE A 1 22  ? -3.550  -10.603 -63.799 1.00 47.94  ? ? ? ? ? ? 22   ILE A HG21 1 
ATOM   261   H  HG22 . ILE A 1 22  ? -2.472  -9.440  -63.701 1.00 47.94  ? ? ? ? ? ? 22   ILE A HG22 1 
ATOM   262   H  HG23 . ILE A 1 22  ? -2.960  -10.184 -62.385 1.00 47.94  ? ? ? ? ? ? 22   ILE A HG23 1 
ATOM   263   H  HD11 . ILE A 1 22  ? -7.047  -10.859 -62.845 1.00 48.31  ? ? ? ? ? ? 22   ILE A HD11 1 
ATOM   264   H  HD12 . ILE A 1 22  ? -6.594  -10.051 -64.136 1.00 48.31  ? ? ? ? ? ? 22   ILE A HD12 1 
ATOM   265   H  HD13 . ILE A 1 22  ? -5.672  -11.210 -63.558 1.00 48.31  ? ? ? ? ? ? 22   ILE A HD13 1 
ATOM   266   N  N    . GLY A 1 23  ? -1.692  -6.581  -62.152 1.00 47.42  ? ? ? ? ? ? 23   GLY A N    1 
ATOM   267   C  CA   . GLY A 1 23  ? -0.598  -5.749  -62.626 1.00 51.28  ? ? ? ? ? ? 23   GLY A CA   1 
ATOM   268   C  C    . GLY A 1 23  ? 0.257   -6.398  -63.694 1.00 50.09  ? ? ? ? ? ? 23   GLY A C    1 
ATOM   269   O  O    . GLY A 1 23  ? 0.778   -5.714  -64.581 1.00 52.43  ? ? ? ? ? ? 23   GLY A O    1 
ATOM   270   H  H    . GLY A 1 23  ? -1.617  -6.816  -61.328 1.00 56.90  ? ? ? ? ? ? 23   GLY A H    1 
ATOM   271   H  HA2  . GLY A 1 23  ? -0.960  -4.925  -62.990 1.00 61.53  ? ? ? ? ? ? 23   GLY A HA2  1 
ATOM   272   H  HA3  . GLY A 1 23  ? -0.024  -5.522  -61.878 1.00 61.53  ? ? ? ? ? ? 23   GLY A HA3  1 
ATOM   273   N  N    . ASN A 1 24  ? 0.422   -7.713  -63.603 1.00 45.86  ? ? ? ? ? ? 24   ASN A N    1 
ATOM   274   C  CA   . ASN A 1 24  ? 1.197   -8.461  -64.590 1.00 48.62  ? ? ? ? ? ? 24   ASN A CA   1 
ATOM   275   C  C    . ASN A 1 24  ? 0.381   -9.597  -65.185 1.00 48.24  ? ? ? ? ? ? 24   ASN A C    1 
ATOM   276   O  O    . ASN A 1 24  ? 0.500   -10.749 -64.766 1.00 47.97  ? ? ? ? ? ? 24   ASN A O    1 
ATOM   277   C  CB   . ASN A 1 24  ? 2.482   -9.013  -63.965 1.00 48.31  ? ? ? ? ? ? 24   ASN A CB   1 
ATOM   278   C  CG   . ASN A 1 24  ? 3.439   -9.570  -65.003 1.00 51.14  ? ? ? ? ? ? 24   ASN A CG   1 
ATOM   279   O  OD1  . ASN A 1 24  ? 3.055   -9.841  -66.147 1.00 52.21  ? ? ? ? ? ? 24   ASN A OD1  1 
ATOM   280   N  ND2  . ASN A 1 24  ? 4.694   -9.740  -64.613 1.00 49.34  ? ? ? ? ? ? 24   ASN A ND2  1 
ATOM   281   H  H    . ASN A 1 24  ? 0.093   -8.200  -62.975 1.00 55.03  ? ? ? ? ? ? 24   ASN A H    1 
ATOM   282   H  HA   . ASN A 1 24  ? 1.448   -7.864  -65.312 1.00 58.35  ? ? ? ? ? ? 24   ASN A HA   1 
ATOM   283   H  HB2  . ASN A 1 24  ? 2.935   -8.299  -63.490 1.00 57.97  ? ? ? ? ? ? 24   ASN A HB2  1 
ATOM   284   H  HB3  . ASN A 1 24  ? 2.254   -9.729  -63.352 1.00 57.97  ? ? ? ? ? ? 24   ASN A HB3  1 
ATOM   285   H  HD21 . ASN A 1 24  ? 5.276   -10.053 -65.163 1.00 59.20  ? ? ? ? ? ? 24   ASN A HD21 1 
ATOM   286   H  HD22 . ASN A 1 24  ? 4.925   -9.537  -63.810 1.00 59.20  ? ? ? ? ? ? 24   ASN A HD22 1 
ATOM   287   N  N    . GLN A 1 25  ? -0.439  -9.265  -66.176 1.00 46.70  ? ? ? ? ? ? 25   GLN A N    1 
ATOM   288   C  CA   . GLN A 1 25  ? -1.296  -10.247 -66.821 1.00 47.44  ? ? ? ? ? ? 25   GLN A CA   1 
ATOM   289   C  C    . GLN A 1 25  ? -0.472  -11.220 -67.650 1.00 47.76  ? ? ? ? ? ? 25   GLN A C    1 
ATOM   290   O  O    . GLN A 1 25  ? -0.781  -12.410 -67.716 1.00 45.91  ? ? ? ? ? ? 25   GLN A O    1 
ATOM   291   C  CB   . GLN A 1 25  ? -2.338  -9.551  -67.697 1.00 47.21  ? ? ? ? ? ? 25   GLN A CB   1 
ATOM   292   C  CG   . GLN A 1 25  ? -3.159  -8.499  -66.960 1.00 50.00  ? ? ? ? ? ? 25   GLN A CG   1 
ATOM   293   C  CD   . GLN A 1 25  ? -4.371  -8.028  -67.752 1.00 56.20  ? ? ? ? ? ? 25   GLN A CD   1 
ATOM   294   O  OE1  . GLN A 1 25  ? -4.693  -8.583  -68.798 1.00 57.22  ? ? ? ? ? ? 25   GLN A OE1  1 
ATOM   295   N  NE2  . GLN A 1 25  ? -5.050  -7.005  -67.248 1.00 60.39  ? ? ? ? ? ? 25   GLN A NE2  1 
ATOM   296   H  H    . GLN A 1 25  ? -0.517  -8.470  -66.495 1.00 56.04  ? ? ? ? ? ? 25   GLN A H    1 
ATOM   297   H  HA   . GLN A 1 25  ? -1.765  -10.754 -66.140 1.00 56.93  ? ? ? ? ? ? 25   GLN A HA   1 
ATOM   298   H  HB2  . GLN A 1 25  ? -1.884  -9.111  -68.432 1.00 56.65  ? ? ? ? ? ? 25   GLN A HB2  1 
ATOM   299   H  HB3  . GLN A 1 25  ? -2.952  -10.218 -68.042 1.00 56.65  ? ? ? ? ? ? 25   GLN A HB3  1 
ATOM   300   H  HG2  . GLN A 1 25  ? -3.476  -8.875  -66.124 1.00 60.01  ? ? ? ? ? ? 25   GLN A HG2  1 
ATOM   301   H  HG3  . GLN A 1 25  ? -2.598  -7.727  -66.784 1.00 60.01  ? ? ? ? ? ? 25   GLN A HG3  1 
ATOM   302   H  HE21 . GLN A 1 25  ? -4.798  -6.644  -66.509 1.00 72.47  ? ? ? ? ? ? 25   GLN A HE21 1 
ATOM   303   H  HE22 . GLN A 1 25  ? -5.742  -6.704  -67.660 1.00 72.47  ? ? ? ? ? ? 25   GLN A HE22 1 
ATOM   304   N  N    . GLU A 1 26  ? 0.583   -10.711 -68.275 1.00 53.44  ? ? ? ? ? ? 26   GLU A N    1 
ATOM   305   C  CA   . GLU A 1 26  ? 1.462   -11.536 -69.092 1.00 57.13  ? ? ? ? ? ? 26   GLU A CA   1 
ATOM   306   C  C    . GLU A 1 26  ? 2.056   -12.681 -68.278 1.00 56.34  ? ? ? ? ? ? 26   GLU A C    1 
ATOM   307   O  O    . GLU A 1 26  ? 2.147   -13.809 -68.750 1.00 61.00  ? ? ? ? ? ? 26   GLU A O    1 
ATOM   308   C  CB   . GLU A 1 26  ? 2.584   -10.686 -69.699 1.00 60.60  ? ? ? ? ? ? 26   GLU A CB   1 
ATOM   309   H  H    . GLU A 1 26  ? 0.813   -9.883  -68.241 1.00 64.12  ? ? ? ? ? ? 26   GLU A H    1 
ATOM   310   H  HA   . GLU A 1 26  ? 0.949   -11.919 -69.821 1.00 68.55  ? ? ? ? ? ? 26   GLU A HA   1 
ATOM   311   N  N    . GLY A 1 27  ? 2.457   -12.393 -67.048 1.00 52.86  ? ? ? ? ? ? 27   GLY A N    1 
ATOM   312   C  CA   . GLY A 1 27  ? 3.090   -13.402 -66.220 1.00 53.34  ? ? ? ? ? ? 27   GLY A CA   1 
ATOM   313   C  C    . GLY A 1 27  ? 2.145   -14.154 -65.296 1.00 48.89  ? ? ? ? ? ? 27   GLY A C    1 
ATOM   314   O  O    . GLY A 1 27  ? 2.578   -15.052 -64.579 1.00 46.53  ? ? ? ? ? ? 27   GLY A O    1 
ATOM   315   N  N    . ALA A 1 28  ? 0.860   -13.809 -65.336 1.00 44.14  ? ? ? ? ? ? 28   ALA A N    1 
ATOM   316   C  CA   . ALA A 1 28  ? -0.133  -14.359 -64.405 1.00 40.87  ? ? ? ? ? ? 28   ALA A CA   1 
ATOM   317   C  C    . ALA A 1 28  ? -0.077  -15.882 -64.308 1.00 42.15  ? ? ? ? ? ? 28   ALA A C    1 
ATOM   318   O  O    . ALA A 1 28  ? -0.083  -16.588 -65.317 1.00 42.85  ? ? ? ? ? ? 28   ALA A O    1 
ATOM   319   C  CB   . ALA A 1 28  ? -1.532  -13.922 -64.814 1.00 41.18  ? ? ? ? ? ? 28   ALA A CB   1 
ATOM   320   H  H    . ALA A 1 28  ? 0.530   -13.250 -65.900 1.00 52.97  ? ? ? ? ? ? 28   ALA A H    1 
ATOM   321   H  HA   . ALA A 1 28  ? 0.040   -14.002 -63.520 1.00 49.05  ? ? ? ? ? ? 28   ALA A HA   1 
ATOM   322   H  HB1  . ALA A 1 28  ? -2.174  -14.294 -64.189 1.00 49.42  ? ? ? ? ? ? 28   ALA A HB1  1 
ATOM   323   H  HB2  . ALA A 1 28  ? -1.577  -12.953 -64.797 1.00 49.42  ? ? ? ? ? ? 28   ALA A HB2  1 
ATOM   324   H  HB3  . ALA A 1 28  ? -1.715  -14.247 -65.710 1.00 49.42  ? ? ? ? ? ? 28   ALA A HB3  1 
ATOM   325   N  N    . ILE A 1 29  ? -0.024  -16.371 -63.075 1.00 39.82  ? ? ? ? ? ? 29   ILE A N    1 
ATOM   326   C  CA   . ILE A 1 29  ? 0.069   -17.801 -62.786 1.00 41.94  ? ? ? ? ? ? 29   ILE A CA   1 
ATOM   327   C  C    . ILE A 1 29  ? -1.292  -18.519 -62.890 1.00 39.41  ? ? ? ? ? ? 29   ILE A C    1 
ATOM   328   O  O    . ILE A 1 29  ? -1.358  -19.698 -63.239 1.00 41.30  ? ? ? ? ? ? 29   ILE A O    1 
ATOM   329   C  CB   . ILE A 1 29  ? 0.703   -18.001 -61.375 1.00 52.04  ? ? ? ? ? ? 29   ILE A CB   1 
ATOM   330   C  CG1  . ILE A 1 29  ? 2.196   -18.311 -61.528 1.00 57.12  ? ? ? ? ? ? 29   ILE A CG1  1 
ATOM   331   C  CG2  . ILE A 1 29  ? 0.034   -19.107 -60.579 1.00 51.45  ? ? ? ? ? ? 29   ILE A CG2  1 
ATOM   332   C  CD1  . ILE A 1 29  ? 2.969   -17.246 -62.256 1.00 55.34  ? ? ? ? ? ? 29   ILE A CD1  1 
ATOM   333   H  H    . ILE A 1 29  ? -0.042  -15.882 -62.367 1.00 47.78  ? ? ? ? ? ? 29   ILE A H    1 
ATOM   334   H  HA   . ILE A 1 29  ? 0.664   -18.208 -63.435 1.00 50.33  ? ? ? ? ? ? 29   ILE A HA   1 
ATOM   335   H  HB   . ILE A 1 29  ? 0.613   -17.172 -60.880 1.00 62.45  ? ? ? ? ? ? 29   ILE A HB   1 
ATOM   336   H  HG12 . ILE A 1 29  ? 2.587   -18.408 -60.645 1.00 68.54  ? ? ? ? ? ? 29   ILE A HG12 1 
ATOM   337   H  HG13 . ILE A 1 29  ? 2.294   -19.139 -62.023 1.00 68.54  ? ? ? ? ? ? 29   ILE A HG13 1 
ATOM   338   H  HG21 . ILE A 1 29  ? 0.471   -19.183 -59.716 1.00 61.74  ? ? ? ? ? ? 29   ILE A HG21 1 
ATOM   339   H  HG22 . ILE A 1 29  ? -0.902  -18.886 -60.459 1.00 61.74  ? ? ? ? ? ? 29   ILE A HG22 1 
ATOM   340   H  HG23 . ILE A 1 29  ? 0.118   -19.941 -61.067 1.00 61.74  ? ? ? ? ? ? 29   ILE A HG23 1 
ATOM   341   H  HD11 . ILE A 1 29  ? 3.900   -17.514 -62.311 1.00 66.40  ? ? ? ? ? ? 29   ILE A HD11 1 
ATOM   342   H  HD12 . ILE A 1 29  ? 2.601   -17.143 -63.147 1.00 66.40  ? ? ? ? ? ? 29   ILE A HD12 1 
ATOM   343   H  HD13 . ILE A 1 29  ? 2.893   -16.412 -61.767 1.00 66.40  ? ? ? ? ? ? 29   ILE A HD13 1 
ATOM   344   N  N    . ARG A 1 30  ? -2.367  -17.797 -62.601 1.00 37.99  ? ? ? ? ? ? 30   ARG A N    1 
ATOM   345   C  CA   . ARG A 1 30  ? -3.718  -18.342 -62.679 1.00 35.80  ? ? ? ? ? ? 30   ARG A CA   1 
ATOM   346   C  C    . ARG A 1 30  ? -4.440  -17.746 -63.883 1.00 40.28  ? ? ? ? ? ? 30   ARG A C    1 
ATOM   347   O  O    . ARG A 1 30  ? -3.996  -16.739 -64.441 1.00 36.84  ? ? ? ? ? ? 30   ARG A O    1 
ATOM   348   C  CB   . ARG A 1 30  ? -4.494  -18.048 -61.393 1.00 39.90  ? ? ? ? ? ? 30   ARG A CB   1 
ATOM   349   C  CG   . ARG A 1 30  ? -3.796  -18.502 -60.106 1.00 33.11  ? ? ? ? ? ? 30   ARG A CG   1 
ATOM   350   C  CD   . ARG A 1 30  ? -3.643  -20.009 -60.064 1.00 34.31  ? ? ? ? ? ? 30   ARG A CD   1 
ATOM   351   N  NE   . ARG A 1 30  ? -3.231  -20.514 -58.748 1.00 34.00  ? ? ? ? ? ? 30   ARG A NE   1 
ATOM   352   C  CZ   . ARG A 1 30  ? -3.078  -21.805 -58.474 1.00 35.14  ? ? ? ? ? ? 30   ARG A CZ   1 
ATOM   353   N  NH1  . ARG A 1 30  ? -3.301  -22.712 -59.423 1.00 36.68  ? ? ? ? ? 1 30   ARG A NH1  1 
ATOM   354   N  NH2  . ARG A 1 30  ? -2.706  -22.201 -57.266 1.00 35.02  ? ? ? ? ? ? 30   ARG A NH2  1 
ATOM   355   H  H    . ARG A 1 30  ? -2.341  -16.975 -62.351 1.00 45.58  ? ? ? ? ? ? 30   ARG A H    1 
ATOM   356   H  HA   . ARG A 1 30  ? -3.672  -19.303 -62.796 1.00 42.97  ? ? ? ? ? ? 30   ARG A HA   1 
ATOM   357   H  HB2  . ARG A 1 30  ? -4.634  -17.091 -61.328 1.00 47.88  ? ? ? ? ? ? 30   ARG A HB2  1 
ATOM   358   H  HB3  . ARG A 1 30  ? -5.350  -18.501 -61.438 1.00 47.88  ? ? ? ? ? ? 30   ARG A HB3  1 
ATOM   359   H  HG2  . ARG A 1 30  ? -2.912  -18.105 -60.063 1.00 39.73  ? ? ? ? ? ? 30   ARG A HG2  1 
ATOM   360   H  HG3  . ARG A 1 30  ? -4.325  -18.229 -59.340 1.00 39.73  ? ? ? ? ? ? 30   ARG A HG3  1 
ATOM   361   H  HD2  . ARG A 1 30  ? -4.494  -20.418 -60.286 1.00 41.17  ? ? ? ? ? ? 30   ARG A HD2  1 
ATOM   362   H  HD3  . ARG A 1 30  ? -2.970  -20.275 -60.710 1.00 41.17  ? ? ? ? ? ? 30   ARG A HD3  1 
ATOM   363   H  HE   . ARG A 1 30  ? -2.953  -19.943 -58.168 1.00 40.80  ? ? ? ? ? ? 30   ARG A HE   1 
ATOM   364   H  HH11 . ARG A 1 30  ? -3.543  -22.462 -60.209 1.00 44.02  ? ? ? ? ? ? 30   ARG A HH11 1 
ATOM   365   H  HH12 . ARG A 1 30  ? -3.203  -23.549 -59.249 1.00 44.02  ? ? ? ? ? ? 30   ARG A HH12 1 
ATOM   366   H  HH21 . ARG A 1 30  ? -2.560  -21.620 -56.650 1.00 42.02  ? ? ? ? ? ? 30   ARG A HH21 1 
ATOM   367   H  HH22 . ARG A 1 30  ? -2.609  -23.039 -57.099 1.00 42.02  ? ? ? ? ? ? 30   ARG A HH22 1 
ATOM   368   N  N    . THR A 1 31  ? -5.545  -18.367 -64.283 1.00 39.44  ? ? ? ? ? ? 31   THR A N    1 
ATOM   369   C  CA   . THR A 1 31  ? -6.298  -17.904 -65.449 1.00 41.38  ? ? ? ? ? ? 31   THR A CA   1 
ATOM   370   C  C    . THR A 1 31  ? -7.018  -16.590 -65.163 1.00 38.72  ? ? ? ? ? ? 31   THR A C    1 
ATOM   371   O  O    . THR A 1 31  ? -7.304  -16.259 -64.007 1.00 32.83  ? ? ? ? ? ? 31   THR A O    1 
ATOM   372   C  CB   . THR A 1 31  ? -7.345  -18.953 -65.911 1.00 39.12  ? ? ? ? ? ? 31   THR A CB   1 
ATOM   373   O  OG1  . THR A 1 31  ? -7.977  -18.509 -67.122 1.00 38.64  ? ? ? ? ? ? 31   THR A OG1  1 
ATOM   374   C  CG2  . THR A 1 31  ? -8.414  -19.186 -64.850 1.00 36.56  ? ? ? ? ? ? 31   THR A CG2  1 
ATOM   375   H  H    . THR A 1 31  ? -5.881  -19.059 -63.899 1.00 47.33  ? ? ? ? ? ? 31   THR A H    1 
ATOM   376   H  HA   . THR A 1 31  ? -5.682  -17.754 -66.182 1.00 49.65  ? ? ? ? ? ? 31   THR A HA   1 
ATOM   377   H  HB   . THR A 1 31  ? -6.897  -19.797 -66.078 1.00 46.95  ? ? ? ? ? ? 31   THR A HB   1 
ATOM   378   H  HG1  . THR A 1 31  ? -8.544  -19.075 -67.374 1.00 46.37  ? ? ? ? ? ? 31   THR A HG1  1 
ATOM   379   H  HG21 . THR A 1 31  ? -9.054  -19.844 -65.163 1.00 43.87  ? ? ? ? ? ? 31   THR A HG21 1 
ATOM   380   H  HG22 . THR A 1 31  ? -8.003  -19.509 -64.032 1.00 43.87  ? ? ? ? ? ? 31   THR A HG22 1 
ATOM   381   H  HG23 . THR A 1 31  ? -8.880  -18.356 -64.661 1.00 43.87  ? ? ? ? ? ? 31   THR A HG23 1 
ATOM   382   N  N    . ARG A 1 32  ? -7.284  -15.841 -66.230 1.00 37.61  ? ? ? ? ? ? 32   ARG A N    1 
ATOM   383   C  CA   . ARG A 1 32  ? -8.126  -14.652 -66.164 1.00 34.47  ? ? ? ? ? ? 32   ARG A CA   1 
ATOM   384   C  C    . ARG A 1 32  ? -9.526  -14.951 -66.713 1.00 36.45  ? ? ? ? ? ? 32   ARG A C    1 
ATOM   385   O  O    . ARG A 1 32  ? -10.407 -14.076 -66.714 1.00 33.37  ? ? ? ? ? ? 32   ARG A O    1 
ATOM   386   C  CB   . ARG A 1 32  ? -7.493  -13.504 -66.943 1.00 39.23  ? ? ? ? ? ? 32   ARG A CB   1 
ATOM   387   C  CG   . ARG A 1 32  ? -6.239  -12.946 -66.319 1.00 42.05  ? ? ? ? ? ? 32   ARG A CG   1 
ATOM   388   C  CD   . ARG A 1 32  ? -5.811  -11.654 -67.007 1.00 46.82  ? ? ? ? ? ? 32   ARG A CD   1 
ATOM   389   N  NE   . ARG A 1 32  ? -5.497  -11.839 -68.428 1.00 50.52  ? ? ? ? ? ? 32   ARG A NE   1 
ATOM   390   C  CZ   . ARG A 1 32  ? -6.298  -11.525 -69.446 1.00 53.10  ? ? ? ? ? ? 32   ARG A CZ   1 
ATOM   391   N  NH1  . ARG A 1 32  ? -7.499  -10.997 -69.237 1.00 46.50  ? ? ? ? ? 1 32   ARG A NH1  1 
ATOM   392   N  NH2  . ARG A 1 32  ? -5.891  -11.742 -70.694 1.00 61.98  ? ? ? ? ? ? 32   ARG A NH2  1 
ATOM   393   H  H    . ARG A 1 32  ? -6.981  -16.004 -67.018 1.00 45.14  ? ? ? ? ? ? 32   ARG A H    1 
ATOM   394   H  HA   . ARG A 1 32  ? -8.217  -14.376 -65.238 1.00 41.37  ? ? ? ? ? ? 32   ARG A HA   1 
ATOM   395   H  HB2  . ARG A 1 32  ? -7.265  -13.821 -67.831 1.00 47.07  ? ? ? ? ? ? 32   ARG A HB2  1 
ATOM   396   H  HB3  . ARG A 1 32  ? -8.137  -12.781 -67.009 1.00 47.07  ? ? ? ? ? ? 32   ARG A HB3  1 
ATOM   397   H  HG2  . ARG A 1 32  ? -6.404  -12.752 -65.383 1.00 50.46  ? ? ? ? ? ? 32   ARG A HG2  1 
ATOM   398   H  HG3  . ARG A 1 32  ? -5.520  -13.591 -66.408 1.00 50.46  ? ? ? ? ? ? 32   ARG A HG3  1 
ATOM   399   H  HD2  . ARG A 1 32  ? -6.532  -11.008 -66.942 1.00 56.19  ? ? ? ? ? ? 32   ARG A HD2  1 
ATOM   400   H  HD3  . ARG A 1 32  ? -5.018  -11.310 -66.568 1.00 56.19  ? ? ? ? ? ? 32   ARG A HD3  1 
ATOM   401   H  HE   . ARG A 1 32  ? -4.730  -12.178 -68.621 1.00 60.62  ? ? ? ? ? ? 32   ARG A HE   1 
ATOM   402   H  HH11 . ARG A 1 32  ? -7.772  -10.852 -68.434 1.00 55.80  ? ? ? ? ? ? 32   ARG A HH11 1 
ATOM   403   H  HH12 . ARG A 1 32  ? -8.005  -10.800 -69.905 1.00 55.80  ? ? ? ? ? ? 32   ARG A HH12 1 
ATOM   404   H  HH21 . ARG A 1 32  ? -5.115  -12.084 -70.840 1.00 74.38  ? ? ? ? ? ? 32   ARG A HH21 1 
ATOM   405   H  HH22 . ARG A 1 32  ? -6.404  -11.543 -71.355 1.00 74.38  ? ? ? ? ? ? 32   ARG A HH22 1 
ATOM   406   N  N    . LYS A 1 33  ? -9.725  -16.178 -67.191 1.00 35.10  ? ? ? ? ? ? 33   LYS A N    1 
ATOM   407   C  CA   . LYS A 1 33  ? -11.040 -16.612 -67.650 1.00 35.01  ? ? ? ? ? ? 33   LYS A CA   1 
ATOM   408   C  C    . LYS A 1 33  ? -11.851 -17.073 -66.450 1.00 33.45  ? ? ? ? ? ? 33   LYS A C    1 
ATOM   409   O  O    . LYS A 1 33  ? -11.956 -18.269 -66.162 1.00 34.64  ? ? ? ? ? ? 33   LYS A O    1 
ATOM   410   C  CB   . LYS A 1 33  ? -10.920 -17.725 -68.690 1.00 37.23  ? ? ? ? ? ? 33   LYS A CB   1 
ATOM   411   C  CG   . LYS A 1 33  ? -10.084 -17.330 -69.892 1.00 41.35  ? ? ? ? ? ? 33   LYS A CG   1 
ATOM   412   C  CD   . LYS A 1 33  ? -10.241 -18.309 -71.046 1.00 50.13  ? ? ? ? ? ? 33   LYS A CD   1 
ATOM   413   C  CE   . LYS A 1 33  ? -9.437  -17.862 -72.250 1.00 54.75  ? ? ? ? ? ? 33   LYS A CE   1 
ATOM   414   N  NZ   . LYS A 1 33  ? -7.986  -17.710 -71.881 1.00 61.68  ? ? ? ? ? 1 33   LYS A NZ   1 
ATOM   415   H  H    . LYS A 1 33  ? -9.112  -16.779 -67.260 1.00 42.12  ? ? ? ? ? ? 33   LYS A H    1 
ATOM   416   H  HA   . LYS A 1 33  ? -11.501 -15.863 -68.059 1.00 42.01  ? ? ? ? ? ? 33   LYS A HA   1 
ATOM   417   H  HB2  . LYS A 1 33  ? -10.504 -18.498 -68.278 1.00 44.68  ? ? ? ? ? ? 33   LYS A HB2  1 
ATOM   418   H  HB3  . LYS A 1 33  ? -11.807 -17.957 -69.007 1.00 44.68  ? ? ? ? ? ? 33   LYS A HB3  1 
ATOM   419   H  HG2  . LYS A 1 33  ? -10.363 -16.454 -70.199 1.00 49.62  ? ? ? ? ? ? 33   LYS A HG2  1 
ATOM   420   H  HG3  . LYS A 1 33  ? -9.149  -17.313 -69.636 1.00 49.62  ? ? ? ? ? ? 33   LYS A HG3  1 
ATOM   421   H  HD2  . LYS A 1 33  ? -9.922  -19.183 -70.773 1.00 60.16  ? ? ? ? ? ? 33   LYS A HD2  1 
ATOM   422   H  HD3  . LYS A 1 33  ? -11.176 -18.356 -71.303 1.00 60.16  ? ? ? ? ? ? 33   LYS A HD3  1 
ATOM   423   H  HE2  . LYS A 1 33  ? -9.508  -18.527 -72.952 1.00 65.70  ? ? ? ? ? ? 33   LYS A HE2  1 
ATOM   424   H  HE3  . LYS A 1 33  ? -9.767  -17.004 -72.560 1.00 65.70  ? ? ? ? ? ? 33   LYS A HE3  1 
ATOM   425   H  HZ1  . LYS A 1 33  ? -7.899  -17.103 -71.236 1.00 74.01  ? ? ? ? ? ? 33   LYS A HZ1  1 
ATOM   426   H  HZ2  . LYS A 1 33  ? -7.663  -18.488 -71.593 1.00 74.01  ? ? ? ? ? ? 33   LYS A HZ2  1 
ATOM   427   H  HZ3  . LYS A 1 33  ? -7.518  -17.448 -72.591 1.00 74.01  ? ? ? ? ? ? 33   LYS A HZ3  1 
ATOM   428   N  N    . CYS A 1 34  ? -12.436 -16.104 -65.759 1.00 33.33  ? ? ? ? ? ? 34   CYS A N    1 
ATOM   429   C  CA   . CYS A 1 34  ? -13.014 -16.333 -64.447 1.00 29.92  ? ? ? ? ? ? 34   CYS A CA   1 
ATOM   430   C  C    . CYS A 1 34  ? -14.534 -16.469 -64.495 1.00 31.61  ? ? ? ? ? ? 34   CYS A C    1 
ATOM   431   O  O    . CYS A 1 34  ? -15.199 -16.446 -63.462 1.00 29.59  ? ? ? ? ? ? 34   CYS A O    1 
ATOM   432   C  CB   . CYS A 1 34  ? -12.596 -15.192 -63.519 1.00 28.29  ? ? ? ? ? ? 34   CYS A CB   1 
ATOM   433   S  SG   . CYS A 1 34  ? -10.805 -15.180 -63.189 1.00 34.16  ? ? ? ? ? ? 34   CYS A SG   1 
ATOM   434   H  H    . CYS A 1 34  ? -12.512 -15.293 -66.035 1.00 39.99  ? ? ? ? ? ? 34   CYS A H    1 
ATOM   435   H  HA   . CYS A 1 34  ? -12.653 -17.158 -64.086 1.00 35.90  ? ? ? ? ? ? 34   CYS A HA   1 
ATOM   436   H  HB2  . CYS A 1 34  ? -12.831 -14.346 -63.931 1.00 33.94  ? ? ? ? ? ? 34   CYS A HB2  1 
ATOM   437   H  HB3  . CYS A 1 34  ? -13.057 -15.289 -62.671 1.00 33.94  ? ? ? ? ? ? 34   CYS A HB3  1 
ATOM   438   N  N    . CYS A 1 35  ? -15.097 -16.621 -65.694 1.00 30.25  ? ? ? ? ? ? 35   CYS A N    1 
ATOM   439   C  CA   . CYS A 1 35  ? -16.549 -16.637 -65.806 1.00 29.94  ? ? ? ? ? ? 35   CYS A CA   1 
ATOM   440   C  C    . CYS A 1 35  ? -17.148 -17.961 -65.322 1.00 31.77  ? ? ? ? ? ? 35   CYS A C    1 
ATOM   441   O  O    . CYS A 1 35  ? -16.560 -19.023 -65.507 1.00 34.23  ? ? ? ? ? ? 35   CYS A O    1 
ATOM   442   C  CB   . CYS A 1 35  ? -16.977 -16.346 -67.254 1.00 32.59  ? ? ? ? ? ? 35   CYS A CB   1 
ATOM   443   S  SG   . CYS A 1 35  ? -16.687 -14.616 -67.715 1.00 35.24  ? ? ? ? ? ? 35   CYS A SG   1 
ATOM   444   H  H    . CYS A 1 35  ? -14.673 -16.713 -66.436 1.00 36.30  ? ? ? ? ? ? 35   CYS A H    1 
ATOM   445   H  HA   . CYS A 1 35  ? -16.910 -15.931 -65.246 1.00 35.93  ? ? ? ? ? ? 35   CYS A HA   1 
ATOM   446   H  HB2  . CYS A 1 35  ? -16.467 -16.909 -67.856 1.00 39.10  ? ? ? ? ? ? 35   CYS A HB2  1 
ATOM   447   H  HB3  . CYS A 1 35  ? -17.925 -16.529 -67.349 1.00 39.10  ? ? ? ? ? ? 35   CYS A HB3  1 
ATOM   448   N  N    . PRO A 1 36  ? -18.328 -17.903 -64.682 1.00 31.57  ? ? ? ? ? ? 36   PRO A N    1 
ATOM   449   C  CA   . PRO A 1 36  ? -18.922 -19.162 -64.221 1.00 32.18  ? ? ? ? ? ? 36   PRO A CA   1 
ATOM   450   C  C    . PRO A 1 36  ? -19.496 -19.978 -65.368 1.00 36.27  ? ? ? ? ? ? 36   PRO A C    1 
ATOM   451   O  O    . PRO A 1 36  ? -19.807 -19.428 -66.434 1.00 33.11  ? ? ? ? ? ? 36   PRO A O    1 
ATOM   452   C  CB   . PRO A 1 36  ? -20.023 -18.708 -63.263 1.00 28.98  ? ? ? ? ? ? 36   PRO A CB   1 
ATOM   453   C  CG   . PRO A 1 36  ? -20.379 -17.335 -63.708 1.00 29.36  ? ? ? ? ? ? 36   PRO A CG   1 
ATOM   454   C  CD   . PRO A 1 36  ? -19.148 -16.733 -64.324 1.00 33.20  ? ? ? ? ? ? 36   PRO A CD   1 
ATOM   455   H  HA   . PRO A 1 36  ? -18.269 -19.691 -63.739 1.00 38.61  ? ? ? ? ? ? 36   PRO A HA   1 
ATOM   456   H  HB2  . PRO A 1 36  ? -20.787 -19.302 -63.337 1.00 34.78  ? ? ? ? ? ? 36   PRO A HB2  1 
ATOM   457   H  HB3  . PRO A 1 36  ? -19.683 -18.697 -62.355 1.00 34.78  ? ? ? ? ? ? 36   PRO A HB3  1 
ATOM   458   H  HG2  . PRO A 1 36  ? -21.093 -17.385 -64.363 1.00 35.24  ? ? ? ? ? ? 36   PRO A HG2  1 
ATOM   459   H  HG3  . PRO A 1 36  ? -20.662 -16.812 -62.941 1.00 35.24  ? ? ? ? ? ? 36   PRO A HG3  1 
ATOM   460   H  HD2  . PRO A 1 36  ? -19.381 -16.228 -65.118 1.00 39.84  ? ? ? ? ? ? 36   PRO A HD2  1 
ATOM   461   H  HD3  . PRO A 1 36  ? -18.682 -16.181 -63.676 1.00 39.84  ? ? ? ? ? ? 36   PRO A HD3  1 
ATOM   462   N  N    . PRO A 1 37  ? -19.639 -21.291 -65.163 1.00 39.91  ? ? ? ? ? ? 37   PRO A N    1 
ATOM   463   C  CA   . PRO A 1 37  ? -20.186 -22.106 -66.250 1.00 39.53  ? ? ? ? ? ? 37   PRO A CA   1 
ATOM   464   C  C    . PRO A 1 37  ? -21.641 -21.752 -66.571 1.00 39.05  ? ? ? ? ? ? 37   PRO A C    1 
ATOM   465   O  O    . PRO A 1 37  ? -22.375 -21.284 -65.694 1.00 34.91  ? ? ? ? ? ? 37   PRO A O    1 
ATOM   466   C  CB   . PRO A 1 37  ? -20.068 -23.533 -65.711 1.00 42.41  ? ? ? ? ? ? 37   PRO A CB   1 
ATOM   467   C  CG   . PRO A 1 37  ? -19.994 -23.379 -64.214 1.00 39.21  ? ? ? ? ? ? 37   PRO A CG   1 
ATOM   468   C  CD   . PRO A 1 37  ? -19.288 -22.093 -63.978 1.00 37.82  ? ? ? ? ? ? 37   PRO A CD   1 
ATOM   469   H  HA   . PRO A 1 37  ? -19.645 -22.015 -67.050 1.00 47.43  ? ? ? ? ? ? 37   PRO A HA   1 
ATOM   470   H  HB2  . PRO A 1 37  ? -20.851 -24.045 -65.966 1.00 50.89  ? ? ? ? ? ? 37   PRO A HB2  1 
ATOM   471   H  HB3  . PRO A 1 37  ? -19.260 -23.946 -66.054 1.00 50.89  ? ? ? ? ? ? 37   PRO A HB3  1 
ATOM   472   H  HG2  . PRO A 1 37  ? -20.891 -23.350 -63.846 1.00 47.05  ? ? ? ? ? ? 37   PRO A HG2  1 
ATOM   473   H  HG3  . PRO A 1 37  ? -19.492 -24.119 -63.836 1.00 47.05  ? ? ? ? ? ? 37   PRO A HG3  1 
ATOM   474   H  HD2  . PRO A 1 37  ? -19.621 -21.668 -63.172 1.00 45.38  ? ? ? ? ? ? 37   PRO A HD2  1 
ATOM   475   H  HD3  . PRO A 1 37  ? -18.330 -22.236 -63.937 1.00 45.38  ? ? ? ? ? ? 37   PRO A HD3  1 
ATOM   476   N  N    . SER A 1 38  ? -22.031 -21.967 -67.826 1.00 49.27  ? ? ? ? ? ? 38   SER A N    1 
ATOM   477   C  CA   . SER A 1 38  ? -23.402 -21.742 -68.296 1.00 52.86  ? ? ? ? ? ? 38   SER A CA   1 
ATOM   478   C  C    . SER A 1 38  ? -24.123 -23.079 -68.445 1.00 53.65  ? ? ? ? ? ? 38   SER A C    1 
ATOM   479   O  O    . SER A 1 38  ? -23.765 -23.883 -69.298 1.00 56.06  ? ? ? ? ? ? 38   SER A O    1 
ATOM   480   C  CB   . SER A 1 38  ? -23.409 -20.996 -69.639 1.00 52.33  ? ? ? ? ? ? 38   SER A CB   1 
ATOM   481   N  N    . LEU A 1 39  ? -25.129 -23.310 -67.609 1.00 53.26  ? ? ? ? ? ? 39   LEU A N    1 
ATOM   482   C  CA   . LEU A 1 39  ? -25.832 -24.590 -67.565 1.00 56.85  ? ? ? ? ? ? 39   LEU A CA   1 
ATOM   483   C  C    . LEU A 1 39  ? -27.281 -24.457 -68.032 1.00 57.46  ? ? ? ? ? ? 39   LEU A C    1 
ATOM   484   O  O    . LEU A 1 39  ? -28.025 -25.438 -68.041 1.00 60.02  ? ? ? ? ? ? 39   LEU A O    1 
ATOM   485   C  CB   . LEU A 1 39  ? -25.790 -25.166 -66.144 1.00 60.74  ? ? ? ? ? ? 39   LEU A CB   1 
ATOM   486   C  CG   . LEU A 1 39  ? -24.524 -25.922 -65.721 1.00 62.45  ? ? ? ? ? ? 39   LEU A CG   1 
ATOM   487   C  CD1  . LEU A 1 39  ? -23.258 -25.219 -66.162 1.00 64.01  ? ? ? ? ? ? 39   LEU A CD1  1 
ATOM   488   C  CD2  . LEU A 1 39  ? -24.509 -26.112 -64.215 1.00 57.34  ? ? ? ? ? ? 39   LEU A CD2  1 
ATOM   489   H  H    . LEU A 1 39  ? -25.430 -22.732 -67.047 1.00 63.91  ? ? ? ? ? ? 39   LEU A H    1 
ATOM   490   H  HA   . LEU A 1 39  ? -25.384 -25.216 -68.156 1.00 68.23  ? ? ? ? ? ? 39   LEU A HA   1 
ATOM   491   H  HB2  . LEU A 1 39  ? -25.904 -24.432 -65.520 1.00 72.88  ? ? ? ? ? ? 39   LEU A HB2  1 
ATOM   492   H  HB3  . LEU A 1 39  ? -26.533 -25.782 -66.048 1.00 72.88  ? ? ? ? ? ? 39   LEU A HB3  1 
ATOM   493   H  HG   . LEU A 1 39  ? -24.534 -26.801 -66.131 1.00 74.94  ? ? ? ? ? ? 39   LEU A HG   1 
ATOM   494   H  HD11 . LEU A 1 39  ? -22.492 -25.737 -65.870 1.00 76.81  ? ? ? ? ? ? 39   LEU A HD11 1 
ATOM   495   H  HD12 . LEU A 1 39  ? -23.259 -25.145 -67.129 1.00 76.81  ? ? ? ? ? ? 39   LEU A HD12 1 
ATOM   496   H  HD13 . LEU A 1 39  ? -23.233 -24.335 -65.762 1.00 76.81  ? ? ? ? ? ? 39   LEU A HD13 1 
ATOM   497   H  HD21 . LEU A 1 39  ? -23.702 -26.591 -63.966 1.00 68.81  ? ? ? ? ? ? 39   LEU A HD21 1 
ATOM   498   H  HD22 . LEU A 1 39  ? -24.523 -25.242 -63.787 1.00 68.81  ? ? ? ? ? ? 39   LEU A HD22 1 
ATOM   499   H  HD23 . LEU A 1 39  ? -25.291 -26.622 -63.954 1.00 68.81  ? ? ? ? ? ? 39   LEU A HD23 1 
ATOM   500   N  N    . GLY A 1 40  ? -27.676 -23.245 -68.419 1.00 56.70  ? ? ? ? ? ? 40   GLY A N    1 
ATOM   501   C  CA   . GLY A 1 40  ? -29.029 -22.986 -68.885 1.00 59.71  ? ? ? ? ? ? 40   GLY A CA   1 
ATOM   502   C  C    . GLY A 1 40  ? -30.021 -22.801 -67.752 1.00 58.53  ? ? ? ? ? ? 40   GLY A C    1 
ATOM   503   O  O    . GLY A 1 40  ? -31.226 -22.738 -67.982 1.00 59.08  ? ? ? ? ? ? 40   GLY A O    1 
ATOM   504   H  H    . GLY A 1 40  ? -27.169 -22.550 -68.419 1.00 68.04  ? ? ? ? ? ? 40   GLY A H    1 
ATOM   505   H  HA2  . GLY A 1 40  ? -29.033 -22.183 -69.428 1.00 71.65  ? ? ? ? ? ? 40   GLY A HA2  1 
ATOM   506   H  HA3  . GLY A 1 40  ? -29.327 -23.729 -69.433 1.00 71.65  ? ? ? ? ? ? 40   GLY A HA3  1 
ATOM   507   N  N    . LYS A 1 41  ? -29.518 -22.707 -66.524 1.00 53.42  ? ? ? ? ? ? 41   LYS A N    1 
ATOM   508   C  CA   . LYS A 1 41  ? -30.388 -22.563 -65.365 1.00 51.62  ? ? ? ? ? ? 41   LYS A CA   1 
ATOM   509   C  C    . LYS A 1 41  ? -31.045 -21.184 -65.362 1.00 52.64  ? ? ? ? ? ? 41   LYS A C    1 
ATOM   510   O  O    . LYS A 1 41  ? -30.465 -20.214 -65.831 1.00 49.56  ? ? ? ? ? ? 41   LYS A O    1 
ATOM   511   C  CB   . LYS A 1 41  ? -29.606 -22.774 -64.050 1.00 48.34  ? ? ? ? ? ? 41   LYS A CB   1 
ATOM   512   C  CG   . LYS A 1 41  ? -28.777 -24.062 -63.970 1.00 49.72  ? ? ? ? ? ? 41   LYS A CG   1 
ATOM   513   C  CD   . LYS A 1 41  ? -29.639 -25.322 -64.050 1.00 55.76  ? ? ? ? ? ? 41   LYS A CD   1 
ATOM   514   C  CE   . LYS A 1 41  ? -30.025 -25.833 -62.680 1.00 56.96  ? ? ? ? ? ? 41   LYS A CE   1 
ATOM   515   N  NZ   . LYS A 1 41  ? -28.969 -26.705 -62.093 1.00 59.23  ? ? ? ? ? 1 41   LYS A NZ   1 
ATOM   516   H  H    . LYS A 1 41  ? -28.679 -22.723 -66.337 1.00 64.10  ? ? ? ? ? ? 41   LYS A H    1 
ATOM   517   H  HA   . LYS A 1 41  ? -31.089 -23.231 -65.410 1.00 61.95  ? ? ? ? ? ? 41   LYS A HA   1 
ATOM   518   H  HB2  . LYS A 1 41  ? -28.997 -22.028 -63.933 1.00 58.01  ? ? ? ? ? ? 41   LYS A HB2  1 
ATOM   519   H  HB3  . LYS A 1 41  ? -30.240 -22.791 -63.316 1.00 58.01  ? ? ? ? ? ? 41   LYS A HB3  1 
ATOM   520   H  HG2  . LYS A 1 41  ? -28.149 -24.080 -64.709 1.00 59.66  ? ? ? ? ? ? 41   LYS A HG2  1 
ATOM   521   H  HG3  . LYS A 1 41  ? -28.298 -24.079 -63.127 1.00 59.66  ? ? ? ? ? ? 41   LYS A HG3  1 
ATOM   522   H  HD2  . LYS A 1 41  ? -30.453 -25.120 -64.538 1.00 66.91  ? ? ? ? ? ? 41   LYS A HD2  1 
ATOM   523   H  HD3  . LYS A 1 41  ? -29.141 -26.020 -64.504 1.00 66.91  ? ? ? ? ? ? 41   LYS A HD3  1 
ATOM   524   H  HE2  . LYS A 1 41  ? -30.160 -25.080 -62.085 1.00 68.35  ? ? ? ? ? ? 41   LYS A HE2  1 
ATOM   525   H  HE3  . LYS A 1 41  ? -30.841 -26.353 -62.752 1.00 68.35  ? ? ? ? ? ? 41   LYS A HE3  1 
ATOM   526   H  HZ1  . LYS A 1 41  ? -28.209 -26.249 -62.011 1.00 71.08  ? ? ? ? ? ? 41   LYS A HZ1  1 
ATOM   527   H  HZ2  . LYS A 1 41  ? -29.223 -26.991 -61.289 1.00 71.08  ? ? ? ? ? ? 41   LYS A HZ2  1 
ATOM   528   H  HZ3  . LYS A 1 41  ? -28.829 -27.409 -62.619 1.00 71.08  ? ? ? ? ? ? 41   LYS A HZ3  1 
ATOM   529   N  N    . LYS A 1 42  ? -32.264 -21.112 -64.835 1.00 54.05  ? ? ? ? ? ? 42   LYS A N    1 
ATOM   530   C  CA   . LYS A 1 42  ? -32.911 -19.838 -64.553 1.00 52.82  ? ? ? ? ? ? 42   LYS A CA   1 
ATOM   531   C  C    . LYS A 1 42  ? -32.569 -19.377 -63.135 1.00 48.86  ? ? ? ? ? ? 42   LYS A C    1 
ATOM   532   O  O    . LYS A 1 42  ? -32.521 -20.180 -62.202 1.00 48.03  ? ? ? ? ? ? 42   LYS A O    1 
ATOM   533   C  CB   . LYS A 1 42  ? -34.421 -19.958 -64.715 1.00 62.48  ? ? ? ? ? ? 42   LYS A CB   1 
ATOM   534   C  CG   . LYS A 1 42  ? -35.144 -18.634 -64.665 1.00 69.97  ? ? ? ? ? ? 42   LYS A CG   1 
ATOM   535   C  CD   . LYS A 1 42  ? -36.561 -18.755 -65.203 1.00 77.90  ? ? ? ? ? ? 42   LYS A CD   1 
ATOM   536   C  CE   . LYS A 1 42  ? -37.201 -17.386 -65.386 1.00 81.49  ? ? ? ? ? ? 42   LYS A CE   1 
ATOM   537   N  NZ   . LYS A 1 42  ? -37.086 -16.544 -64.158 1.00 79.83  ? ? ? ? ? 1 42   LYS A NZ   1 
ATOM   538   H  H    . LYS A 1 42  ? -32.742 -21.797 -64.630 1.00 64.85  ? ? ? ? ? ? 42   LYS A H    1 
ATOM   539   H  HA   . LYS A 1 42  ? -32.589 -19.169 -65.178 1.00 63.39  ? ? ? ? ? ? 42   LYS A HA   1 
ATOM   540   H  HB2  . LYS A 1 42  ? -34.613 -20.368 -65.573 1.00 74.97  ? ? ? ? ? ? 42   LYS A HB2  1 
ATOM   541   H  HB3  . LYS A 1 42  ? -34.769 -20.514 -64.000 1.00 74.97  ? ? ? ? ? ? 42   LYS A HB3  1 
ATOM   542   H  HG2  . LYS A 1 42  ? -35.192 -18.330 -63.745 1.00 83.96  ? ? ? ? ? ? 42   LYS A HG2  1 
ATOM   543   H  HG3  . LYS A 1 42  ? -34.666 -17.988 -65.208 1.00 83.96  ? ? ? ? ? ? 42   LYS A HG3  1 
ATOM   544   H  HD2  . LYS A 1 42  ? -36.541 -19.199 -66.065 1.00 93.48  ? ? ? ? ? ? 42   LYS A HD2  1 
ATOM   545   H  HD3  . LYS A 1 42  ? -37.101 -19.262 -64.576 1.00 93.48  ? ? ? ? ? ? 42   LYS A HD3  1 
ATOM   546   H  HE2  . LYS A 1 42  ? -36.757 -16.923 -66.113 1.00 97.79  ? ? ? ? ? ? 42   LYS A HE2  1 
ATOM   547   H  HE3  . LYS A 1 42  ? -38.143 -17.500 -65.587 1.00 97.79  ? ? ? ? ? ? 42   LYS A HE3  1 
ATOM   548   H  HZ1  . LYS A 1 42  ? -37.491 -16.946 -63.475 1.00 95.80  ? ? ? ? ? ? 42   LYS A HZ1  1 
ATOM   549   H  HZ2  . LYS A 1 42  ? -36.229 -16.420 -63.954 1.00 95.80  ? ? ? ? ? ? 42   LYS A HZ2  1 
ATOM   550   H  HZ3  . LYS A 1 42  ? -37.468 -15.752 -64.296 1.00 95.80  ? ? ? ? ? ? 42   LYS A HZ3  1 
ATOM   551   N  N    . ILE A 1 43  ? -32.342 -18.081 -62.972 1.00 43.67  ? ? ? ? ? ? 43   ILE A N    1 
ATOM   552   C  CA   . ILE A 1 43  ? -31.984 -17.534 -61.670 1.00 41.14  ? ? ? ? ? ? 43   ILE A CA   1 
ATOM   553   C  C    . ILE A 1 43  ? -33.182 -17.568 -60.715 1.00 40.23  ? ? ? ? ? ? 43   ILE A C    1 
ATOM   554   O  O    . ILE A 1 43  ? -34.254 -17.059 -61.033 1.00 41.61  ? ? ? ? ? ? 43   ILE A O    1 
ATOM   555   C  CB   . ILE A 1 43  ? -31.455 -16.098 -61.803 1.00 39.74  ? ? ? ? ? ? 43   ILE A CB   1 
ATOM   556   C  CG1  . ILE A 1 43  ? -30.200 -16.104 -62.686 1.00 41.05  ? ? ? ? ? ? 43   ILE A CG1  1 
ATOM   557   C  CG2  . ILE A 1 43  ? -31.137 -15.512 -60.418 1.00 37.45  ? ? ? ? ? ? 43   ILE A CG2  1 
ATOM   558   C  CD1  . ILE A 1 43  ? -29.625 -14.737 -62.999 1.00 38.79  ? ? ? ? ? ? 43   ILE A CD1  1 
ATOM   559   H  H    . ILE A 1 43  ? -32.388 -17.495 -63.600 1.00 52.41  ? ? ? ? ? ? 43   ILE A H    1 
ATOM   560   H  HA   . ILE A 1 43  ? -31.280 -18.077 -61.284 1.00 49.37  ? ? ? ? ? ? 43   ILE A HA   1 
ATOM   561   H  HB   . ILE A 1 43  ? -32.134 -15.551 -62.226 1.00 47.69  ? ? ? ? ? ? 43   ILE A HB   1 
ATOM   562   H  HG12 . ILE A 1 43  ? -29.510 -16.615 -62.236 1.00 49.26  ? ? ? ? ? ? 43   ILE A HG12 1 
ATOM   563   H  HG13 . ILE A 1 43  ? -30.420 -16.529 -63.530 1.00 49.26  ? ? ? ? ? ? 43   ILE A HG13 1 
ATOM   564   H  HG21 . ILE A 1 43  ? -30.805 -14.607 -60.527 1.00 44.94  ? ? ? ? ? ? 43   ILE A HG21 1 
ATOM   565   H  HG22 . ILE A 1 43  ? -31.948 -15.506 -59.885 1.00 44.94  ? ? ? ? ? ? 43   ILE A HG22 1 
ATOM   566   H  HG23 . ILE A 1 43  ? -30.463 -16.063 -59.989 1.00 44.94  ? ? ? ? ? ? 43   ILE A HG23 1 
ATOM   567   H  HD11 . ILE A 1 43  ? -28.840 -14.846 -63.559 1.00 46.55  ? ? ? ? ? ? 43   ILE A HD11 1 
ATOM   568   H  HD12 . ILE A 1 43  ? -30.294 -14.213 -63.466 1.00 46.55  ? ? ? ? ? ? 43   ILE A HD12 1 
ATOM   569   H  HD13 . ILE A 1 43  ? -29.381 -14.300 -62.169 1.00 46.55  ? ? ? ? ? ? 43   ILE A HD13 1 
ATOM   570   N  N    . LYS A 1 44  ? -32.985 -18.188 -59.554 1.00 38.75  ? ? ? ? ? ? 44   LYS A N    1 
ATOM   571   C  CA   . LYS A 1 44  ? -34.034 -18.323 -58.539 1.00 43.61  ? ? ? ? ? ? 44   LYS A CA   1 
ATOM   572   C  C    . LYS A 1 44  ? -33.803 -17.316 -57.427 1.00 39.81  ? ? ? ? ? ? 44   LYS A C    1 
ATOM   573   O  O    . LYS A 1 44  ? -32.666 -16.939 -57.154 1.00 34.30  ? ? ? ? ? ? 44   LYS A O    1 
ATOM   574   C  CB   . LYS A 1 44  ? -34.059 -19.734 -57.949 1.00 46.82  ? ? ? ? ? ? 44   LYS A CB   1 
ATOM   575   C  CG   . LYS A 1 44  ? -34.270 -20.856 -58.957 1.00 56.39  ? ? ? ? ? ? 44   LYS A CG   1 
ATOM   576   C  CD   . LYS A 1 44  ? -34.274 -22.220 -58.261 1.00 61.63  ? ? ? ? ? ? 44   LYS A CD   1 
ATOM   577   C  CE   . LYS A 1 44  ? -34.255 -23.380 -59.254 1.00 65.83  ? ? ? ? ? ? 44   LYS A CE   1 
ATOM   578   N  NZ   . LYS A 1 44  ? -35.355 -23.318 -60.260 1.00 68.63  ? ? ? ? ? 1 44   LYS A NZ   1 
ATOM   579   H  H    . LYS A 1 44  ? -32.238 -18.547 -59.324 1.00 46.50  ? ? ? ? ? ? 44   LYS A H    1 
ATOM   580   H  HA   . LYS A 1 44  ? -34.898 -18.143 -58.942 1.00 52.33  ? ? ? ? ? ? 44   LYS A HA   1 
ATOM   581   H  HB2  . LYS A 1 44  ? -33.212 -19.897 -57.505 1.00 56.18  ? ? ? ? ? ? 44   LYS A HB2  1 
ATOM   582   H  HB3  . LYS A 1 44  ? -34.780 -19.784 -57.302 1.00 56.18  ? ? ? ? ? ? 44   LYS A HB3  1 
ATOM   583   H  HG2  . LYS A 1 44  ? -35.125 -20.735 -59.399 1.00 67.66  ? ? ? ? ? ? 44   LYS A HG2  1 
ATOM   584   H  HG3  . LYS A 1 44  ? -33.549 -20.846 -59.606 1.00 67.66  ? ? ? ? ? ? 44   LYS A HG3  1 
ATOM   585   H  HD2  . LYS A 1 44  ? -33.486 -22.292 -57.699 1.00 73.95  ? ? ? ? ? ? 44   LYS A HD2  1 
ATOM   586   H  HD3  . LYS A 1 44  ? -35.076 -22.299 -57.721 1.00 73.95  ? ? ? ? ? ? 44   LYS A HD3  1 
ATOM   587   H  HE2  . LYS A 1 44  ? -33.412 -23.369 -59.734 1.00 79.00  ? ? ? ? ? ? 44   LYS A HE2  1 
ATOM   588   H  HE3  . LYS A 1 44  ? -34.346 -24.213 -58.766 1.00 79.00  ? ? ? ? ? ? 44   LYS A HE3  1 
ATOM   589   H  HZ1  . LYS A 1 44  ? -35.300 -24.012 -60.814 1.00 82.35  ? ? ? ? ? ? 44   LYS A HZ1  1 
ATOM   590   H  HZ2  . LYS A 1 44  ? -36.144 -23.336 -59.849 1.00 82.35  ? ? ? ? ? ? 44   LYS A HZ2  1 
ATOM   591   H  HZ3  . LYS A 1 44  ? -35.292 -22.566 -60.733 1.00 82.35  ? ? ? ? ? ? 44   LYS A HZ3  1 
ATOM   592   N  N    . ASP A 1 45  ? -34.875 -16.879 -56.782 1.00 40.22  ? ? ? ? ? ? 45   ASP A N    1 
ATOM   593   C  CA   . ASP A 1 45  ? -34.727 -16.004 -55.626 1.00 42.75  ? ? ? ? ? ? 45   ASP A CA   1 
ATOM   594   C  C    . ASP A 1 45  ? -34.375 -16.822 -54.397 1.00 39.19  ? ? ? ? ? ? 45   ASP A C    1 
ATOM   595   O  O    . ASP A 1 45  ? -34.778 -17.966 -54.242 1.00 34.29  ? ? ? ? ? ? 45   ASP A O    1 
ATOM   596   C  CB   . ASP A 1 45  ? -35.995 -15.184 -55.364 1.00 47.39  ? ? ? ? ? ? 45   ASP A CB   1 
ATOM   597   C  CG   . ASP A 1 45  ? -36.120 -13.984 -56.298 1.00 53.33  ? ? ? ? ? ? 45   ASP A CG   1 
ATOM   598   O  OD1  . ASP A 1 45  ? -35.114 -13.244 -56.486 1.00 47.46  ? ? ? ? ? ? 45   ASP A OD1  1 
ATOM   599   O  OD2  . ASP A 1 45  ? -37.226 -13.793 -56.850 1.00 54.92  ? ? ? ? ? 1 45   ASP A OD2  1 
ATOM   600   H  H    . ASP A 1 45  ? -35.687 -17.069 -56.988 1.00 48.27  ? ? ? ? ? ? 45   ASP A H    1 
ATOM   601   H  HA   . ASP A 1 45  ? -33.999 -15.384 -55.791 1.00 51.29  ? ? ? ? ? ? 45   ASP A HA   1 
ATOM   602   H  HB2  . ASP A 1 45  ? -36.771 -15.751 -55.498 1.00 56.87  ? ? ? ? ? ? 45   ASP A HB2  1 
ATOM   603   H  HB3  . ASP A 1 45  ? -35.976 -14.855 -54.452 1.00 56.87  ? ? ? ? ? ? 45   ASP A HB3  1 
ATOM   604   N  N    . PHE A 1 46  ? -33.588 -16.210 -53.534 1.00 36.50  ? ? ? ? ? ? 46   PHE A N    1 
ATOM   605   C  CA   . PHE A 1 46  ? -33.165 -16.821 -52.293 1.00 31.40  ? ? ? ? ? ? 46   PHE A CA   1 
ATOM   606   C  C    . PHE A 1 46  ? -34.317 -17.218 -51.398 1.00 31.74  ? ? ? ? ? ? 46   PHE A C    1 
ATOM   607   O  O    . PHE A 1 46  ? -35.307 -16.499 -51.260 1.00 34.18  ? ? ? ? ? ? 46   PHE A O    1 
ATOM   608   C  CB   . PHE A 1 46  ? -32.260 -15.842 -51.565 1.00 33.57  ? ? ? ? ? ? 46   PHE A CB   1 
ATOM   609   C  CG   . PHE A 1 46  ? -31.862 -16.275 -50.200 1.00 34.02  ? ? ? ? ? ? 46   PHE A CG   1 
ATOM   610   C  CD1  . PHE A 1 46  ? -30.837 -17.185 -50.022 1.00 35.32  ? ? ? ? ? ? 46   PHE A CD1  1 
ATOM   611   C  CD2  . PHE A 1 46  ? -32.497 -15.752 -49.080 1.00 38.44  ? ? ? ? ? ? 46   PHE A CD2  1 
ATOM   612   C  CE1  . PHE A 1 46  ? -30.447 -17.574 -48.750 1.00 31.85  ? ? ? ? ? ? 46   PHE A CE1  1 
ATOM   613   C  CE2  . PHE A 1 46  ? -32.109 -16.138 -47.810 1.00 36.15  ? ? ? ? ? ? 46   PHE A CE2  1 
ATOM   614   C  CZ   . PHE A 1 46  ? -31.069 -17.047 -47.649 1.00 31.89  ? ? ? ? ? ? 46   PHE A CZ   1 
ATOM   615   H  H    . PHE A 1 46  ? -33.278 -15.416 -53.649 1.00 43.80  ? ? ? ? ? ? 46   PHE A H    1 
ATOM   616   H  HA   . PHE A 1 46  ? -32.649 -17.618 -52.492 1.00 37.68  ? ? ? ? ? ? 46   PHE A HA   1 
ATOM   617   H  HB2  . PHE A 1 46  ? -31.449 -15.722 -52.084 1.00 40.28  ? ? ? ? ? ? 46   PHE A HB2  1 
ATOM   618   H  HB3  . PHE A 1 46  ? -32.723 -14.994 -51.481 1.00 40.28  ? ? ? ? ? ? 46   PHE A HB3  1 
ATOM   619   H  HD1  . PHE A 1 46  ? -30.400 -17.536 -50.764 1.00 42.38  ? ? ? ? ? ? 46   PHE A HD1  1 
ATOM   620   H  HD2  . PHE A 1 46  ? -33.183 -15.133 -49.186 1.00 46.12  ? ? ? ? ? ? 46   PHE A HD2  1 
ATOM   621   H  HE1  . PHE A 1 46  ? -29.756 -18.187 -48.643 1.00 38.22  ? ? ? ? ? ? 46   PHE A HE1  1 
ATOM   622   H  HE2  . PHE A 1 46  ? -32.538 -15.785 -47.064 1.00 43.39  ? ? ? ? ? ? 46   PHE A HE2  1 
ATOM   623   H  HZ   . PHE A 1 46  ? -30.816 -17.318 -46.797 1.00 38.27  ? ? ? ? ? ? 46   PHE A HZ   1 
ATOM   624   N  N    . GLN A 1 47  ? -34.184 -18.386 -50.789 1.00 34.34  ? ? ? ? ? ? 47   GLN A N    1 
ATOM   625   C  CA   . GLN A 1 47  ? -35.091 -18.793 -49.732 1.00 36.75  ? ? ? ? ? ? 47   GLN A CA   1 
ATOM   626   C  C    . GLN A 1 47  ? -34.262 -19.038 -48.491 1.00 35.75  ? ? ? ? ? ? 47   GLN A C    1 
ATOM   627   O  O    . GLN A 1 47  ? -33.180 -19.615 -48.587 1.00 33.82  ? ? ? ? ? ? 47   GLN A O    1 
ATOM   628   C  CB   . GLN A 1 47  ? -35.874 -20.040 -50.125 1.00 40.84  ? ? ? ? ? ? 47   GLN A CB   1 
ATOM   629   C  CG   . GLN A 1 47  ? -36.957 -19.779 -51.165 1.00 49.48  ? ? ? ? ? ? 47   GLN A CG   1 
ATOM   630   C  CD   . GLN A 1 47  ? -37.850 -20.979 -51.357 1.00 62.41  ? ? ? ? ? ? 47   GLN A CD   1 
ATOM   631   O  OE1  . GLN A 1 47  ? -37.429 -22.115 -51.130 1.00 68.58  ? ? ? ? ? ? 47   GLN A OE1  1 
ATOM   632   N  NE2  . GLN A 1 47  ? -39.097 -20.739 -51.757 1.00 66.34  ? ? ? ? ? ? 47   GLN A NE2  1 
ATOM   633   H  H    . GLN A 1 47  ? -33.573 -18.963 -50.971 1.00 41.21  ? ? ? ? ? ? 47   GLN A H    1 
ATOM   634   H  HA   . GLN A 1 47  ? -35.720 -18.077 -49.548 1.00 44.10  ? ? ? ? ? ? 47   GLN A HA   1 
ATOM   635   H  HB2  . GLN A 1 47  ? -35.258 -20.692 -50.494 1.00 49.00  ? ? ? ? ? ? 47   GLN A HB2  1 
ATOM   636   H  HB3  . GLN A 1 47  ? -36.303 -20.403 -49.334 1.00 49.00  ? ? ? ? ? ? 47   GLN A HB3  1 
ATOM   637   H  HG2  . GLN A 1 47  ? -37.506 -19.035 -50.873 1.00 59.37  ? ? ? ? ? ? 47   GLN A HG2  1 
ATOM   638   H  HG3  . GLN A 1 47  ? -36.539 -19.573 -52.016 1.00 59.37  ? ? ? ? ? ? 47   GLN A HG3  1 
ATOM   639   H  HE21 . GLN A 1 47  ? -39.357 -19.930 -51.892 1.00 79.61  ? ? ? ? ? ? 47   GLN A HE21 1 
ATOM   640   H  HE22 . GLN A 1 47  ? -39.642 -21.392 -51.879 1.00 79.61  ? ? ? ? ? ? 47   GLN A HE22 1 
ATOM   641   N  N    . PHE A 1 48  ? -34.746 -18.597 -47.332 1.00 34.03  ? ? ? ? ? ? 48   PHE A N    1 
ATOM   642   C  CA   . PHE A 1 48  ? -33.990 -18.810 -46.103 1.00 35.74  ? ? ? ? ? ? 48   PHE A CA   1 
ATOM   643   C  C    . PHE A 1 48  ? -33.896 -20.314 -45.840 1.00 33.01  ? ? ? ? ? ? 48   PHE A C    1 
ATOM   644   O  O    . PHE A 1 48  ? -34.837 -21.038 -46.116 1.00 35.32  ? ? ? ? ? ? 48   PHE A O    1 
ATOM   645   C  CB   . PHE A 1 48  ? -34.622 -18.073 -44.918 1.00 32.93  ? ? ? ? ? ? 48   PHE A CB   1 
ATOM   646   C  CG   . PHE A 1 48  ? -34.319 -16.597 -44.899 1.00 34.99  ? ? ? ? ? ? 48   PHE A CG   1 
ATOM   647   C  CD1  . PHE A 1 48  ? -33.080 -16.132 -44.476 1.00 38.49  ? ? ? ? ? ? 48   PHE A CD1  1 
ATOM   648   C  CD2  . PHE A 1 48  ? -35.260 -15.675 -45.320 1.00 39.87  ? ? ? ? ? ? 48   PHE A CD2  1 
ATOM   649   C  CE1  . PHE A 1 48  ? -32.787 -14.773 -44.472 1.00 35.70  ? ? ? ? ? ? 48   PHE A CE1  1 
ATOM   650   C  CE2  . PHE A 1 48  ? -34.972 -14.315 -45.316 1.00 38.78  ? ? ? ? ? ? 48   PHE A CE2  1 
ATOM   651   C  CZ   . PHE A 1 48  ? -33.732 -13.868 -44.888 1.00 38.85  ? ? ? ? ? ? 48   PHE A CZ   1 
ATOM   652   H  H    . PHE A 1 48  ? -35.492 -18.181 -47.231 1.00 40.84  ? ? ? ? ? ? 48   PHE A H    1 
ATOM   653   H  HA   . PHE A 1 48  ? -33.089 -18.469 -46.223 1.00 42.89  ? ? ? ? ? ? 48   PHE A HA   1 
ATOM   654   H  HB2  . PHE A 1 48  ? -35.585 -18.179 -44.961 1.00 39.51  ? ? ? ? ? ? 48   PHE A HB2  1 
ATOM   655   H  HB3  . PHE A 1 48  ? -34.284 -18.457 -44.094 1.00 39.51  ? ? ? ? ? ? 48   PHE A HB3  1 
ATOM   656   H  HD1  . PHE A 1 48  ? -32.435 -16.740 -44.195 1.00 46.19  ? ? ? ? ? ? 48   PHE A HD1  1 
ATOM   657   H  HD2  . PHE A 1 48  ? -36.093 -15.968 -45.611 1.00 47.84  ? ? ? ? ? ? 48   PHE A HD2  1 
ATOM   658   H  HE1  . PHE A 1 48  ? -31.955 -14.477 -44.182 1.00 42.84  ? ? ? ? ? ? 48   PHE A HE1  1 
ATOM   659   H  HE2  . PHE A 1 48  ? -35.614 -13.704 -45.598 1.00 46.54  ? ? ? ? ? ? 48   PHE A HE2  1 
ATOM   660   H  HZ   . PHE A 1 48  ? -33.541 -12.958 -44.882 1.00 46.62  ? ? ? ? ? ? 48   PHE A HZ   1 
ATOM   661   N  N    . PRO A 1 49  ? -32.738 -20.787 -45.345 1.00 32.90  ? ? ? ? ? ? 49   PRO A N    1 
ATOM   662   C  CA   . PRO A 1 49  ? -32.487 -22.220 -45.127 1.00 35.68  ? ? ? ? ? ? 49   PRO A CA   1 
ATOM   663   C  C    . PRO A 1 49  ? -33.285 -22.839 -43.985 1.00 39.36  ? ? ? ? ? ? 49   PRO A C    1 
ATOM   664   O  O    . PRO A 1 49  ? -33.583 -22.161 -43.001 1.00 39.85  ? ? ? ? ? ? 49   PRO A O    1 
ATOM   665   C  CB   . PRO A 1 49  ? -30.993 -22.261 -44.798 1.00 33.86  ? ? ? ? ? ? 49   PRO A CB   1 
ATOM   666   C  CG   . PRO A 1 49  ? -30.708 -20.908 -44.227 1.00 32.50  ? ? ? ? ? ? 49   PRO A CG   1 
ATOM   667   C  CD   . PRO A 1 49  ? -31.544 -19.977 -45.025 1.00 31.59  ? ? ? ? ? ? 49   PRO A CD   1 
ATOM   668   H  HA   . PRO A 1 49  ? -32.651 -22.720 -45.942 1.00 42.81  ? ? ? ? ? ? 49   PRO A HA   1 
ATOM   669   H  HB2  . PRO A 1 49  ? -30.818 -22.956 -44.145 1.00 40.63  ? ? ? ? ? ? 49   PRO A HB2  1 
ATOM   670   H  HB3  . PRO A 1 49  ? -30.481 -22.409 -45.608 1.00 40.63  ? ? ? ? ? ? 49   PRO A HB3  1 
ATOM   671   H  HG2  . PRO A 1 49  ? -30.965 -20.886 -43.292 1.00 39.00  ? ? ? ? ? ? 49   PRO A HG2  1 
ATOM   672   H  HG3  . PRO A 1 49  ? -29.766 -20.700 -44.331 1.00 39.00  ? ? ? ? ? ? 49   PRO A HG3  1 
ATOM   673   H  HD2  . PRO A 1 49  ? -31.791 -19.204 -44.494 1.00 37.90  ? ? ? ? ? ? 49   PRO A HD2  1 
ATOM   674   H  HD3  . PRO A 1 49  ? -31.082 -19.719 -45.838 1.00 37.90  ? ? ? ? ? ? 49   PRO A HD3  1 
ATOM   675   N  N    . ASN A 1 50  ? -33.606 -24.124 -44.114 1.00 41.18  ? ? ? ? ? ? 50   ASN A N    1 
ATOM   676   C  CA   . ASN A 1 50  ? -34.404 -24.814 -43.112 1.00 45.32  ? ? ? ? ? ? 50   ASN A CA   1 
ATOM   677   C  C    . ASN A 1 50  ? -33.554 -25.761 -42.265 1.00 44.80  ? ? ? ? ? ? 50   ASN A C    1 
ATOM   678   O  O    . ASN A 1 50  ? -34.073 -26.698 -41.660 1.00 46.66  ? ? ? ? ? ? 50   ASN A O    1 
ATOM   679   C  CB   . ASN A 1 50  ? -35.545 -25.586 -43.784 1.00 51.53  ? ? ? ? ? ? 50   ASN A CB   1 
ATOM   680   C  CG   . ASN A 1 50  ? -35.049 -26.731 -44.646 1.00 57.29  ? ? ? ? ? ? 50   ASN A CG   1 
ATOM   681   O  OD1  . ASN A 1 50  ? -33.851 -26.861 -44.908 1.00 58.67  ? ? ? ? ? ? 50   ASN A OD1  1 
ATOM   682   N  ND2  . ASN A 1 50  ? -35.971 -27.566 -45.099 1.00 62.58  ? ? ? ? ? ? 50   ASN A ND2  1 
ATOM   683   H  H    . ASN A 1 50  ? -33.372 -24.618 -44.777 1.00 49.42  ? ? ? ? ? ? 50   ASN A H    1 
ATOM   684   H  HA   . ASN A 1 50  ? -34.798 -24.157 -42.518 1.00 54.39  ? ? ? ? ? ? 50   ASN A HA   1 
ATOM   685   H  HB2  . ASN A 1 50  ? -36.124 -25.954 -43.099 1.00 61.84  ? ? ? ? ? ? 50   ASN A HB2  1 
ATOM   686   H  HB3  . ASN A 1 50  ? -36.045 -24.978 -44.351 1.00 61.84  ? ? ? ? ? ? 50   ASN A HB3  1 
ATOM   687   H  HD21 . ASN A 1 50  ? -35.743 -28.233 -45.593 1.00 75.10  ? ? ? ? ? ? 50   ASN A HD21 1 
ATOM   688   H  HD22 . ASN A 1 50  ? -36.798 -27.442 -44.901 1.00 75.10  ? ? ? ? ? ? 50   ASN A HD22 1 
ATOM   689   N  N    . ASP A 1 51  ? -32.250 -25.515 -42.229 1.00 41.02  ? ? ? ? ? ? 51   ASP A N    1 
ATOM   690   C  CA   . ASP A 1 51  ? -31.331 -26.350 -41.448 1.00 47.00  ? ? ? ? ? ? 51   ASP A CA   1 
ATOM   691   C  C    . ASP A 1 51  ? -31.837 -26.628 -40.034 1.00 49.05  ? ? ? ? ? ? 51   ASP A C    1 
ATOM   692   O  O    . ASP A 1 51  ? -32.310 -25.719 -39.355 1.00 48.92  ? ? ? ? ? ? 51   ASP A O    1 
ATOM   693   C  CB   . ASP A 1 51  ? -29.956 -25.684 -41.355 1.00 45.64  ? ? ? ? ? ? 51   ASP A CB   1 
ATOM   694   C  CG   . ASP A 1 51  ? -29.283 -25.551 -42.694 1.00 43.91  ? ? ? ? ? ? 51   ASP A CG   1 
ATOM   695   O  OD1  . ASP A 1 51  ? -29.974 -25.255 -43.694 1.00 39.78  ? ? ? ? ? ? 51   ASP A OD1  1 
ATOM   696   O  OD2  . ASP A 1 51  ? -28.048 -25.742 -42.742 1.00 49.45  ? ? ? ? ? 1 51   ASP A OD2  1 
ATOM   697   H  H    . ASP A 1 51  ? -31.866 -24.869 -42.647 1.00 49.22  ? ? ? ? ? ? 51   ASP A H    1 
ATOM   698   H  HA   . ASP A 1 51  ? -31.221 -27.202 -41.899 1.00 56.40  ? ? ? ? ? ? 51   ASP A HA   1 
ATOM   699   H  HB2  . ASP A 1 51  ? -30.060 -24.795 -40.982 1.00 54.77  ? ? ? ? ? ? 51   ASP A HB2  1 
ATOM   700   H  HB3  . ASP A 1 51  ? -29.384 -26.220 -40.783 1.00 54.77  ? ? ? ? ? ? 51   ASP A HB3  1 
ATOM   701   N  N    . LYS A 1 52  ? -31.735 -27.886 -39.604 1.00 56.13  ? ? ? ? ? ? 52   LYS A N    1 
ATOM   702   C  CA   . LYS A 1 52  ? -32.056 -28.272 -38.229 1.00 61.95  ? ? ? ? ? ? 52   LYS A CA   1 
ATOM   703   C  C    . LYS A 1 52  ? -31.164 -27.544 -37.221 1.00 58.44  ? ? ? ? ? ? 52   LYS A C    1 
ATOM   704   O  O    . LYS A 1 52  ? -31.653 -26.920 -36.279 1.00 60.60  ? ? ? ? ? ? 52   LYS A O    1 
ATOM   705   C  CB   . LYS A 1 52  ? -31.897 -29.784 -38.032 1.00 68.70  ? ? ? ? ? ? 52   LYS A CB   1 
ATOM   706   C  CG   . LYS A 1 52  ? -33.121 -30.622 -38.359 1.00 75.20  ? ? ? ? ? ? 52   LYS A CG   1 
ATOM   707   C  CD   . LYS A 1 52  ? -32.935 -32.067 -37.886 1.00 80.68  ? ? ? ? ? ? 52   LYS A CD   1 
ATOM   708   C  CE   . LYS A 1 52  ? -34.159 -32.929 -38.204 1.00 85.62  ? ? ? ? ? ? 52   LYS A CE   1 
ATOM   709   N  NZ   . LYS A 1 52  ? -34.024 -34.334 -37.702 1.00 89.05  ? ? ? ? ? 1 52   LYS A NZ   1 
ATOM   710   H  H    . LYS A 1 52  ? -31.480 -28.543 -40.096 1.00 67.36  ? ? ? ? ? ? 52   LYS A H    1 
ATOM   711   H  HA   . LYS A 1 52  ? -32.979 -28.038 -38.040 1.00 74.34  ? ? ? ? ? ? 52   LYS A HA   1 
ATOM   712   H  HB2  . LYS A 1 52  ? -31.174 -30.093 -38.601 1.00 82.44  ? ? ? ? ? ? 52   LYS A HB2  1 
ATOM   713   H  HB3  . LYS A 1 52  ? -31.671 -29.950 -37.103 1.00 82.44  ? ? ? ? ? ? 52   LYS A HB3  1 
ATOM   714   H  HG2  . LYS A 1 52  ? -33.896 -30.250 -37.908 1.00 90.24  ? ? ? ? ? ? 52   LYS A HG2  1 
ATOM   715   H  HG3  . LYS A 1 52  ? -33.260 -30.629 -39.319 1.00 90.24  ? ? ? ? ? ? 52   LYS A HG3  1 
ATOM   716   H  HD2  . LYS A 1 52  ? -32.167 -32.453 -38.335 1.00 96.82  ? ? ? ? ? ? 52   LYS A HD2  1 
ATOM   717   H  HD3  . LYS A 1 52  ? -32.801 -32.074 -36.925 1.00 96.82  ? ? ? ? ? ? 52   LYS A HD3  1 
ATOM   718   H  HE2  . LYS A 1 52  ? -34.940 -32.535 -37.786 1.00 102.74 ? ? ? ? ? ? 52   LYS A HE2  1 
ATOM   719   H  HE3  . LYS A 1 52  ? -34.279 -32.965 -39.166 1.00 102.74 ? ? ? ? ? ? 52   LYS A HE3  1 
ATOM   720   H  HZ1  . LYS A 1 52  ? -34.753 -34.801 -37.907 1.00 106.86 ? ? ? ? ? ? 52   LYS A HZ1  1 
ATOM   721   H  HZ2  . LYS A 1 52  ? -33.316 -34.724 -38.076 1.00 106.86 ? ? ? ? ? ? 52   LYS A HZ2  1 
ATOM   722   H  HZ3  . LYS A 1 52  ? -33.919 -34.333 -36.819 1.00 106.86 ? ? ? ? ? ? 52   LYS A HZ3  1 
ATOM   723   N  N    . LYS A 1 53  ? -29.855 -27.649 -37.424 1.00 58.67  ? ? ? ? ? ? 53   LYS A N    1 
ATOM   724   C  CA   . LYS A 1 53  ? -28.870 -27.063 -36.513 1.00 51.95  ? ? ? ? ? ? 53   LYS A CA   1 
ATOM   725   C  C    . LYS A 1 53  ? -28.172 -25.863 -37.117 1.00 47.32  ? ? ? ? ? ? 53   LYS A C    1 
ATOM   726   O  O    . LYS A 1 53  ? -28.093 -25.710 -38.340 1.00 46.83  ? ? ? ? ? ? 53   LYS A O    1 
ATOM   727   C  CB   . LYS A 1 53  ? -27.813 -28.099 -36.115 1.00 53.52  ? ? ? ? ? ? 53   LYS A CB   1 
ATOM   728   C  CG   . LYS A 1 53  ? -28.330 -29.220 -35.220 1.00 62.65  ? ? ? ? ? ? 53   LYS A CG   1 
ATOM   729   C  CD   . LYS A 1 53  ? -27.177 -30.015 -34.603 1.00 67.83  ? ? ? ? ? ? 53   LYS A CD   1 
ATOM   730   C  CE   . LYS A 1 53  ? -27.025 -29.751 -33.094 1.00 72.39  ? ? ? ? ? ? 53   LYS A CE   1 
ATOM   731   N  NZ   . LYS A 1 53  ? -28.169 -30.273 -32.272 1.00 76.66  ? ? ? ? ? 1 53   LYS A NZ   1 
ATOM   732   H  H    . LYS A 1 53  ? -29.504 -28.062 -38.092 1.00 70.41  ? ? ? ? ? ? 53   LYS A H    1 
ATOM   733   H  HA   . LYS A 1 53  ? -29.322 -26.772 -35.706 1.00 62.34  ? ? ? ? ? ? 53   LYS A HA   1 
ATOM   734   H  HB2  . LYS A 1 53  ? -27.460 -28.507 -36.922 1.00 64.22  ? ? ? ? ? ? 53   LYS A HB2  1 
ATOM   735   H  HB3  . LYS A 1 53  ? -27.100 -27.647 -35.638 1.00 64.22  ? ? ? ? ? ? 53   LYS A HB3  1 
ATOM   736   H  HG2  . LYS A 1 53  ? -28.856 -28.839 -34.500 1.00 75.18  ? ? ? ? ? ? 53   LYS A HG2  1 
ATOM   737   H  HG3  . LYS A 1 53  ? -28.871 -29.828 -35.747 1.00 75.18  ? ? ? ? ? ? 53   LYS A HG3  1 
ATOM   738   H  HD2  . LYS A 1 53  ? -27.342 -30.962 -34.729 1.00 81.40  ? ? ? ? ? ? 53   LYS A HD2  1 
ATOM   739   H  HD3  . LYS A 1 53  ? -26.348 -29.761 -35.039 1.00 81.40  ? ? ? ? ? ? 53   LYS A HD3  1 
ATOM   740   H  HE2  . LYS A 1 53  ? -26.214 -30.182 -32.781 1.00 86.87  ? ? ? ? ? ? 53   LYS A HE2  1 
ATOM   741   H  HE3  . LYS A 1 53  ? -26.967 -28.794 -32.948 1.00 86.87  ? ? ? ? ? ? 53   LYS A HE3  1 
ATOM   742   H  HZ1  . LYS A 1 53  ? -28.031 -30.095 -31.411 1.00 91.99  ? ? ? ? ? ? 53   LYS A HZ1  1 
ATOM   743   H  HZ2  . LYS A 1 53  ? -28.929 -29.887 -32.529 1.00 91.99  ? ? ? ? ? ? 53   LYS A HZ2  1 
ATOM   744   H  HZ3  . LYS A 1 53  ? -28.242 -31.154 -32.377 1.00 91.99  ? ? ? ? ? ? 53   LYS A HZ3  1 
ATOM   745   N  N    . VAL A 1 54  ? -27.654 -25.014 -36.238 1.00 44.44  ? ? ? ? ? ? 54   VAL A N    1 
ATOM   746   C  CA   . VAL A 1 54  ? -26.795 -23.918 -36.642 1.00 43.00  ? ? ? ? ? ? 54   VAL A CA   1 
ATOM   747   C  C    . VAL A 1 54  ? -25.382 -24.450 -36.886 1.00 39.63  ? ? ? ? ? ? 54   VAL A C    1 
ATOM   748   O  O    . VAL A 1 54  ? -24.817 -25.129 -36.032 1.00 40.98  ? ? ? ? ? ? 54   VAL A O    1 
ATOM   749   C  CB   . VAL A 1 54  ? -26.789 -22.819 -35.566 1.00 43.86  ? ? ? ? ? ? 54   VAL A CB   1 
ATOM   750   C  CG1  . VAL A 1 54  ? -25.827 -21.698 -35.923 1.00 41.43  ? ? ? ? ? ? 54   VAL A CG1  1 
ATOM   751   C  CG2  . VAL A 1 54  ? -28.201 -22.276 -35.383 1.00 46.13  ? ? ? ? ? ? 54   VAL A CG2  1 
ATOM   752   H  H    . VAL A 1 54  ? -27.790 -25.056 -35.390 1.00 53.33  ? ? ? ? ? ? 54   VAL A H    1 
ATOM   753   H  HA   . VAL A 1 54  ? -27.126 -23.535 -37.469 1.00 51.60  ? ? ? ? ? ? 54   VAL A HA   1 
ATOM   754   H  HB   . VAL A 1 54  ? -26.503 -23.203 -34.722 1.00 52.63  ? ? ? ? ? ? 54   VAL A HB   1 
ATOM   755   H  HG11 . VAL A 1 54  ? -25.852 -21.026 -35.223 1.00 49.71  ? ? ? ? ? ? 54   VAL A HG11 1 
ATOM   756   H  HG12 . VAL A 1 54  ? -24.932 -22.063 -36.000 1.00 49.71  ? ? ? ? ? ? 54   VAL A HG12 1 
ATOM   757   H  HG13 . VAL A 1 54  ? -26.099 -21.306 -36.767 1.00 49.71  ? ? ? ? ? ? 54   VAL A HG13 1 
ATOM   758   H  HG21 . VAL A 1 54  ? -28.187 -21.584 -34.704 1.00 55.35  ? ? ? ? ? ? 54   VAL A HG21 1 
ATOM   759   H  HG22 . VAL A 1 54  ? -28.508 -21.906 -36.226 1.00 55.35  ? ? ? ? ? ? 54   VAL A HG22 1 
ATOM   760   H  HG23 . VAL A 1 54  ? -28.784 -23.000 -35.107 1.00 55.35  ? ? ? ? ? ? 54   VAL A HG23 1 
ATOM   761   N  N    . ARG A 1 55  ? -24.825 -24.151 -38.055 1.00 37.15  ? ? ? ? ? ? 55   ARG A N    1 
ATOM   762   C  CA   . ARG A 1 55  ? -23.456 -24.531 -38.388 1.00 35.67  ? ? ? ? ? ? 55   ARG A CA   1 
ATOM   763   C  C    . ARG A 1 55  ? -22.495 -23.700 -37.523 1.00 33.13  ? ? ? ? ? ? 55   ARG A C    1 
ATOM   764   O  O    . ARG A 1 55  ? -22.534 -22.480 -37.578 1.00 33.54  ? ? ? ? ? ? 55   ARG A O    1 
ATOM   765   C  CB   . ARG A 1 55  ? -23.166 -24.300 -39.886 1.00 35.93  ? ? ? ? ? ? 55   ARG A CB   1 
ATOM   766   C  CG   . ARG A 1 55  ? -24.058 -25.069 -40.853 1.00 39.22  ? ? ? ? ? ? 55   ARG A CG   1 
ATOM   767   C  CD   . ARG A 1 55  ? -23.785 -24.642 -42.310 1.00 40.47  ? ? ? ? ? ? 55   ARG A CD   1 
ATOM   768   N  NE   . ARG A 1 55  ? -24.109 -25.692 -43.285 1.00 48.17  ? ? ? ? ? ? 55   ARG A NE   1 
ATOM   769   C  CZ   . ARG A 1 55  ? -25.298 -25.857 -43.849 1.00 57.05  ? ? ? ? ? ? 55   ARG A CZ   1 
ATOM   770   N  NH1  . ARG A 1 55  ? -26.305 -25.053 -43.534 1.00 65.09  ? ? ? ? ? 1 55   ARG A NH1  1 
ATOM   771   N  NH2  . ARG A 1 55  ? -25.490 -26.834 -44.728 1.00 56.01  ? ? ? ? ? ? 55   ARG A NH2  1 
ATOM   772   H  H    . ARG A 1 55  ? -25.227 -23.722 -38.683 1.00 44.58  ? ? ? ? ? ? 55   ARG A H    1 
ATOM   773   H  HA   . ARG A 1 55  ? -23.320 -25.470 -38.187 1.00 42.80  ? ? ? ? ? ? 55   ARG A HA   1 
ATOM   774   H  HB2  . ARG A 1 55  ? -23.276 -23.355 -40.078 1.00 43.12  ? ? ? ? ? ? 55   ARG A HB2  1 
ATOM   775   H  HB3  . ARG A 1 55  ? -22.249 -24.562 -40.066 1.00 43.12  ? ? ? ? ? ? 55   ARG A HB3  1 
ATOM   776   H  HG2  . ARG A 1 55  ? -23.876 -26.019 -40.774 1.00 47.06  ? ? ? ? ? ? 55   ARG A HG2  1 
ATOM   777   H  HG3  . ARG A 1 55  ? -24.988 -24.885 -40.649 1.00 47.06  ? ? ? ? ? ? 55   ARG A HG3  1 
ATOM   778   H  HD2  . ARG A 1 55  ? -24.327 -23.864 -42.517 1.00 48.57  ? ? ? ? ? ? 55   ARG A HD2  1 
ATOM   779   H  HD3  . ARG A 1 55  ? -22.844 -24.426 -42.405 1.00 48.57  ? ? ? ? ? ? 55   ARG A HD3  1 
ATOM   780   H  HE   . ARG A 1 55  ? -23.483 -26.239 -43.506 1.00 57.80  ? ? ? ? ? ? 55   ARG A HE   1 
ATOM   781   H  HH11 . ARG A 1 55  ? -26.186 -24.418 -42.967 1.00 78.10  ? ? ? ? ? ? 55   ARG A HH11 1 
ATOM   782   H  HH12 . ARG A 1 55  ? -27.075 -25.165 -43.900 1.00 78.10  ? ? ? ? ? ? 55   ARG A HH12 1 
ATOM   783   H  HH21 . ARG A 1 55  ? -24.842 -27.361 -44.934 1.00 67.21  ? ? ? ? ? ? 55   ARG A HH21 1 
ATOM   784   H  HH22 . ARG A 1 55  ? -26.263 -26.943 -45.089 1.00 67.21  ? ? ? ? ? ? 55   ARG A HH22 1 
ATOM   785   N  N    . MET A 1 56  ? -21.646 -24.351 -36.731 1.00 33.22  ? ? ? ? ? ? 56   MET A N    1 
ATOM   786   C  CA   . MET A 1 56  ? -20.743 -23.625 -35.830 1.00 31.46  ? ? ? ? ? ? 56   MET A CA   1 
ATOM   787   C  C    . MET A 1 56  ? -19.314 -23.614 -36.352 1.00 29.84  ? ? ? ? ? ? 56   MET A C    1 
ATOM   788   O  O    . MET A 1 56  ? -18.588 -24.590 -36.229 1.00 30.87  ? ? ? ? ? ? 56   MET A O    1 
ATOM   789   C  CB   . MET A 1 56  ? -20.799 -24.236 -34.422 1.00 33.64  ? ? ? ? ? ? 56   MET A CB   1 
ATOM   790   C  CG   . MET A 1 56  ? -22.158 -24.064 -33.749 1.00 35.39  ? ? ? ? ? ? 56   MET A CG   1 
ATOM   791   S  SD   . MET A 1 56  ? -22.694 -22.336 -33.645 1.00 36.44  ? ? ? ? ? ? 56   MET A SD   1 
ATOM   792   C  CE   . MET A 1 56  ? -21.695 -21.726 -32.293 1.00 33.26  ? ? ? ? ? ? 56   MET A CE   1 
ATOM   793   H  H    . MET A 1 56  ? -21.570 -25.207 -36.695 1.00 39.86  ? ? ? ? ? ? 56   MET A H    1 
ATOM   794   H  HA   . MET A 1 56  ? -21.051 -22.708 -35.761 1.00 37.75  ? ? ? ? ? ? 56   MET A HA   1 
ATOM   795   H  HB2  . MET A 1 56  ? -20.614 -25.186 -34.483 1.00 40.36  ? ? ? ? ? ? 56   MET A HB2  1 
ATOM   796   H  HB3  . MET A 1 56  ? -20.133 -23.804 -33.865 1.00 40.36  ? ? ? ? ? ? 56   MET A HB3  1 
ATOM   797   H  HG2  . MET A 1 56  ? -22.824 -24.552 -34.257 1.00 42.46  ? ? ? ? ? ? 56   MET A HG2  1 
ATOM   798   H  HG3  . MET A 1 56  ? -22.107 -24.415 -32.846 1.00 42.46  ? ? ? ? ? ? 56   MET A HG3  1 
ATOM   799   H  HE1  . MET A 1 56  ? -21.902 -20.790 -32.145 1.00 39.92  ? ? ? ? ? ? 56   MET A HE1  1 
ATOM   800   H  HE2  . MET A 1 56  ? -21.896 -22.240 -31.495 1.00 39.92  ? ? ? ? ? ? 56   MET A HE2  1 
ATOM   801   H  HE3  . MET A 1 56  ? -20.758 -21.825 -32.523 1.00 39.92  ? ? ? ? ? ? 56   MET A HE3  1 
ATOM   802   N  N    . ARG A 1 57  ? -18.929 -22.490 -36.949 1.00 25.31  ? ? ? ? ? ? 57   ARG A N    1 
ATOM   803   C  CA   . ARG A 1 57  ? -17.582 -22.320 -37.472 1.00 23.67  ? ? ? ? ? ? 57   ARG A CA   1 
ATOM   804   C  C    . ARG A 1 57  ? -16.586 -22.279 -36.328 1.00 25.05  ? ? ? ? ? ? 57   ARG A C    1 
ATOM   805   O  O    . ARG A 1 57  ? -16.876 -21.734 -35.256 1.00 22.48  ? ? ? ? ? ? 57   ARG A O    1 
ATOM   806   C  CB   . ARG A 1 57  ? -17.486 -21.051 -38.326 1.00 25.21  ? ? ? ? ? ? 57   ARG A CB   1 
ATOM   807   C  CG   . ARG A 1 57  ? -18.303 -21.128 -39.595 1.00 27.25  ? ? ? ? ? ? 57   ARG A CG   1 
ATOM   808   C  CD   . ARG A 1 57  ? -18.235 -19.860 -40.401 1.00 24.98  ? ? ? ? ? ? 57   ARG A CD   1 
ATOM   809   N  NE   . ARG A 1 57  ? -19.081 -19.968 -41.587 1.00 24.29  ? ? ? ? ? ? 57   ARG A NE   1 
ATOM   810   C  CZ   . ARG A 1 57  ? -19.299 -18.984 -42.461 1.00 23.66  ? ? ? ? ? ? 57   ARG A CZ   1 
ATOM   811   N  NH1  . ARG A 1 57  ? -18.742 -17.792 -42.309 1.00 21.37  ? ? ? ? ? 1 57   ARG A NH1  1 
ATOM   812   N  NH2  . ARG A 1 57  ? -20.092 -19.199 -43.502 1.00 26.14  ? ? ? ? ? ? 57   ARG A NH2  1 
ATOM   813   H  H    . ARG A 1 57  ? -19.436 -21.805 -37.064 1.00 30.38  ? ? ? ? ? ? 57   ARG A H    1 
ATOM   814   H  HA   . ARG A 1 57  ? -17.363 -23.079 -38.035 1.00 28.41  ? ? ? ? ? ? 57   ARG A HA   1 
ATOM   815   H  HB2  . ARG A 1 57  ? -17.810 -20.297 -37.808 1.00 30.26  ? ? ? ? ? ? 57   ARG A HB2  1 
ATOM   816   H  HB3  . ARG A 1 57  ? -16.560 -20.908 -38.575 1.00 30.26  ? ? ? ? ? ? 57   ARG A HB3  1 
ATOM   817   H  HG2  . ARG A 1 57  ? -17.967 -21.853 -40.145 1.00 32.70  ? ? ? ? ? ? 57   ARG A HG2  1 
ATOM   818   H  HG3  . ARG A 1 57  ? -19.232 -21.288 -39.365 1.00 32.70  ? ? ? ? ? ? 57   ARG A HG3  1 
ATOM   819   H  HD2  . ARG A 1 57  ? -18.551 -19.117 -39.864 1.00 29.97  ? ? ? ? ? ? 57   ARG A HD2  1 
ATOM   820   H  HD3  . ARG A 1 57  ? -17.321 -19.707 -40.688 1.00 29.97  ? ? ? ? ? ? 57   ARG A HD3  1 
ATOM   821   H  HE   . ARG A 1 57  ? -19.468 -20.722 -41.732 1.00 29.15  ? ? ? ? ? ? 57   ARG A HE   1 
ATOM   822   H  HH11 . ARG A 1 57  ? -18.227 -17.641 -41.638 1.00 25.65  ? ? ? ? ? ? 57   ARG A HH11 1 
ATOM   823   H  HH12 . ARG A 1 57  ? -18.895 -17.170 -42.883 1.00 25.65  ? ? ? ? ? ? 57   ARG A HH12 1 
ATOM   824   H  HH21 . ARG A 1 57  ? -20.459 -19.969 -43.611 1.00 31.37  ? ? ? ? ? ? 57   ARG A HH21 1 
ATOM   825   H  HH22 . ARG A 1 57  ? -20.236 -18.570 -44.070 1.00 31.37  ? ? ? ? ? ? 57   ARG A HH22 1 
ATOM   826   N  N    . TRP A 1 58  ? -15.412 -22.864 -36.566 1.00 27.06  ? ? ? ? ? ? 58   TRP A N    1 
ATOM   827   C  CA   . TRP A 1 58  ? -14.473 -23.192 -35.499 1.00 26.22  ? ? ? ? ? ? 58   TRP A CA   1 
ATOM   828   C  C    . TRP A 1 58  ? -13.089 -22.567 -35.713 1.00 22.16  ? ? ? ? ? ? 58   TRP A C    1 
ATOM   829   O  O    . TRP A 1 58  ? -12.629 -22.451 -36.850 1.00 21.43  ? ? ? ? ? ? 58   TRP A O    1 
ATOM   830   C  CB   . TRP A 1 58  ? -14.357 -24.722 -35.386 1.00 29.46  ? ? ? ? ? ? 58   TRP A CB   1 
ATOM   831   C  CG   . TRP A 1 58  ? -14.232 -25.448 -36.721 1.00 26.32  ? ? ? ? ? ? 58   TRP A CG   1 
ATOM   832   C  CD1  . TRP A 1 58  ? -15.253 -25.789 -37.587 1.00 29.87  ? ? ? ? ? ? 58   TRP A CD1  1 
ATOM   833   C  CD2  . TRP A 1 58  ? -13.028 -25.935 -37.322 1.00 25.59  ? ? ? ? ? ? 58   TRP A CD2  1 
ATOM   834   N  NE1  . TRP A 1 58  ? -14.743 -26.445 -38.691 1.00 24.50  ? ? ? ? ? ? 58   TRP A NE1  1 
ATOM   835   C  CE2  . TRP A 1 58  ? -13.382 -26.543 -38.554 1.00 24.94  ? ? ? ? ? ? 58   TRP A CE2  1 
ATOM   836   C  CE3  . TRP A 1 58  ? -11.685 -25.904 -36.952 1.00 26.44  ? ? ? ? ? ? 58   TRP A CE3  1 
ATOM   837   C  CZ2  . TRP A 1 58  ? -12.437 -27.128 -39.398 1.00 23.96  ? ? ? ? ? ? 58   TRP A CZ2  1 
ATOM   838   C  CZ3  . TRP A 1 58  ? -10.747 -26.478 -37.801 1.00 26.13  ? ? ? ? ? ? 58   TRP A CZ3  1 
ATOM   839   C  CH2  . TRP A 1 58  ? -11.134 -27.087 -39.006 1.00 24.74  ? ? ? ? ? ? 58   TRP A CH2  1 
ATOM   840   H  H    . TRP A 1 58  ? -15.135 -23.085 -37.350 1.00 32.47  ? ? ? ? ? ? 58   TRP A H    1 
ATOM   841   H  HA   . TRP A 1 58  ? -14.823 -22.856 -34.659 1.00 31.47  ? ? ? ? ? ? 58   TRP A HA   1 
ATOM   842   H  HB2  . TRP A 1 58  ? -13.571 -24.936 -34.860 1.00 35.35  ? ? ? ? ? ? 58   TRP A HB2  1 
ATOM   843   H  HB3  . TRP A 1 58  ? -15.150 -25.061 -34.940 1.00 35.35  ? ? ? ? ? ? 58   TRP A HB3  1 
ATOM   844   H  HD1  . TRP A 1 58  ? -16.153 -25.599 -37.450 1.00 35.84  ? ? ? ? ? ? 58   TRP A HD1  1 
ATOM   845   H  HE1  . TRP A 1 58  ? -15.203 -26.745 -39.352 1.00 29.40  ? ? ? ? ? ? 58   TRP A HE1  1 
ATOM   846   H  HE3  . TRP A 1 58  ? -11.422 -25.508 -36.153 1.00 31.73  ? ? ? ? ? ? 58   TRP A HE3  1 
ATOM   847   H  HZ2  . TRP A 1 58  ? -12.688 -27.525 -40.201 1.00 28.76  ? ? ? ? ? ? 58   TRP A HZ2  1 
ATOM   848   H  HZ3  . TRP A 1 58  ? -9.848  -26.468 -37.562 1.00 31.35  ? ? ? ? ? ? 58   TRP A HZ3  1 
ATOM   849   H  HH2  . TRP A 1 58  ? -10.483 -27.461 -39.555 1.00 29.69  ? ? ? ? ? ? 58   TRP A HH2  1 
ATOM   850   N  N    . PRO A 1 59  ? -12.404 -22.171 -34.622 1.00 21.54  ? ? ? ? ? ? 59   PRO A N    1 
ATOM   851   C  CA   . PRO A 1 59  ? -11.054 -21.627 -34.832 1.00 22.09  ? ? ? ? ? ? 59   PRO A CA   1 
ATOM   852   C  C    . PRO A 1 59  ? -10.134 -22.654 -35.488 1.00 23.43  ? ? ? ? ? ? 59   PRO A C    1 
ATOM   853   O  O    . PRO A 1 59  ? -10.050 -23.785 -35.013 1.00 24.19  ? ? ? ? ? ? 59   PRO A O    1 
ATOM   854   C  CB   . PRO A 1 59  ? -10.566 -21.285 -33.414 1.00 23.38  ? ? ? ? ? ? 59   PRO A CB   1 
ATOM   855   C  CG   . PRO A 1 59  ? -11.766 -21.301 -32.561 1.00 26.88  ? ? ? ? ? ? 59   PRO A CG   1 
ATOM   856   C  CD   . PRO A 1 59  ? -12.751 -22.247 -33.194 1.00 25.82  ? ? ? ? ? ? 59   PRO A CD   1 
ATOM   857   H  HA   . PRO A 1 59  ? -11.087 -20.821 -35.372 1.00 26.50  ? ? ? ? ? ? 59   PRO A HA   1 
ATOM   858   H  HB2  . PRO A 1 59  ? -9.929  -21.954 -33.119 1.00 28.05  ? ? ? ? ? ? 59   PRO A HB2  1 
ATOM   859   H  HB3  . PRO A 1 59  ? -10.160 -20.404 -33.413 1.00 28.05  ? ? ? ? ? ? 59   PRO A HB3  1 
ATOM   860   H  HG2  . PRO A 1 59  ? -11.524 -21.610 -31.674 1.00 32.26  ? ? ? ? ? ? 59   PRO A HG2  1 
ATOM   861   H  HG3  . PRO A 1 59  ? -12.139 -20.407 -32.516 1.00 32.26  ? ? ? ? ? ? 59   PRO A HG3  1 
ATOM   862   H  HD2  . PRO A 1 59  ? -12.620 -23.148 -32.859 1.00 30.99  ? ? ? ? ? ? 59   PRO A HD2  1 
ATOM   863   H  HD3  . PRO A 1 59  ? -13.660 -21.940 -33.048 1.00 30.99  ? ? ? ? ? ? 59   PRO A HD3  1 
ATOM   864   N  N    . ALA A 1 60  ? -9.465  -22.252 -36.566 1.00 24.57  ? ? ? ? ? ? 60   ALA A N    1 
ATOM   865   C  CA   . ALA A 1 60  ? -8.651  -23.161 -37.376 1.00 24.08  ? ? ? ? ? ? 60   ALA A CA   1 
ATOM   866   C  C    . ALA A 1 60  ? -7.512  -23.836 -36.604 1.00 23.14  ? ? ? ? ? ? 60   ALA A C    1 
ATOM   867   O  O    . ALA A 1 60  ? -7.012  -24.874 -37.031 1.00 24.19  ? ? ? ? ? ? 60   ALA A O    1 
ATOM   868   C  CB   . ALA A 1 60  ? -8.081  -22.410 -38.555 1.00 24.87  ? ? ? ? ? ? 60   ALA A CB   1 
ATOM   869   H  H    . ALA A 1 60  ? -9.466  -21.442 -36.855 1.00 29.48  ? ? ? ? ? ? 60   ALA A H    1 
ATOM   870   H  HA   . ALA A 1 60  ? -9.224  -23.862 -37.723 1.00 28.89  ? ? ? ? ? ? 60   ALA A HA   1 
ATOM   871   H  HB1  . ALA A 1 60  ? -7.544  -23.018 -39.086 1.00 29.85  ? ? ? ? ? ? 60   ALA A HB1  1 
ATOM   872   H  HB2  . ALA A 1 60  ? -8.812  -22.061 -39.089 1.00 29.85  ? ? ? ? ? ? 60   ALA A HB2  1 
ATOM   873   H  HB3  . ALA A 1 60  ? -7.531  -21.681 -38.228 1.00 29.85  ? ? ? ? ? ? 60   ALA A HB3  1 
ATOM   874   N  N    . HIS A 1 61  ? -7.092  -23.245 -35.490 1.00 20.96  ? ? ? ? ? ? 61   HIS A N    1 
ATOM   875   C  CA   . HIS A 1 61  ? -6.026  -23.839 -34.670 1.00 22.27  ? ? ? ? ? ? 61   HIS A CA   1 
ATOM   876   C  C    . HIS A 1 61  ? -6.549  -24.706 -33.520 1.00 27.72  ? ? ? ? ? ? 61   HIS A C    1 
ATOM   877   O  O    . HIS A 1 61  ? -5.750  -25.241 -32.750 1.00 27.60  ? ? ? ? ? ? 61   HIS A O    1 
ATOM   878   C  CB   . HIS A 1 61  ? -5.123  -22.743 -34.100 1.00 24.84  ? ? ? ? ? ? 61   HIS A CB   1 
ATOM   879   C  CG   . HIS A 1 61  ? -5.786  -21.884 -33.067 1.00 25.47  ? ? ? ? ? ? 61   HIS A CG   1 
ATOM   880   N  ND1  . HIS A 1 61  ? -6.852  -21.055 -33.355 1.00 24.89  ? ? ? ? ? ? 61   HIS A ND1  1 
ATOM   881   C  CD2  . HIS A 1 61  ? -5.529  -21.722 -31.745 1.00 24.24  ? ? ? ? ? ? 61   HIS A CD2  1 
ATOM   882   C  CE1  . HIS A 1 61  ? -7.225  -20.426 -32.254 1.00 23.15  ? ? ? ? ? ? 61   HIS A CE1  1 
ATOM   883   N  NE2  . HIS A 1 61  ? -6.438  -20.815 -31.263 1.00 26.46  ? ? ? ? ? ? 61   HIS A NE2  1 
ATOM   884   H  H    . HIS A 1 61  ? -7.403  -22.504 -35.183 1.00 25.15  ? ? ? ? ? ? 61   HIS A H    1 
ATOM   885   H  HA   . HIS A 1 61  ? -5.479  -24.404 -35.237 1.00 26.73  ? ? ? ? ? ? 61   HIS A HA   1 
ATOM   886   H  HB2  . HIS A 1 61  ? -4.350  -23.158 -33.687 1.00 29.81  ? ? ? ? ? ? 61   HIS A HB2  1 
ATOM   887   H  HB3  . HIS A 1 61  ? -4.837  -22.166 -34.826 1.00 29.81  ? ? ? ? ? ? 61   HIS A HB3  1 
ATOM   888   H  HD2  . HIS A 1 61  ? -4.864  -22.151 -31.256 1.00 29.09  ? ? ? ? ? ? 61   HIS A HD2  1 
ATOM   889   H  HE1  . HIS A 1 61  ? -7.921  -19.814 -32.187 1.00 27.78  ? ? ? ? ? ? 61   HIS A HE1  1 
ATOM   890   H  HE2  . HIS A 1 61  ? -6.486  -20.540 -30.449 1.00 31.76  ? ? ? ? ? ? 61   HIS A HE2  1 
ATOM   891   N  N    . LYS A 1 62  ? -7.870  -24.838 -33.387 1.00 25.57  ? ? ? ? ? ? 62   LYS A N    1 
ATOM   892   C  CA   . LYS A 1 62  ? -8.453  -25.582 -32.256 1.00 33.30  ? ? ? ? ? ? 62   LYS A CA   1 
ATOM   893   C  C    . LYS A 1 62  ? -9.601  -26.511 -32.658 1.00 33.94  ? ? ? ? ? ? 62   LYS A C    1 
ATOM   894   O  O    . LYS A 1 62  ? -10.529 -26.722 -31.878 1.00 35.41  ? ? ? ? ? ? 62   LYS A O    1 
ATOM   895   C  CB   . LYS A 1 62  ? -8.959  -24.604 -31.170 1.00 37.39  ? ? ? ? ? ? 62   LYS A CB   1 
ATOM   896   C  CG   . LYS A 1 62  ? -7.879  -23.733 -30.547 1.00 42.41  ? ? ? ? ? ? 62   LYS A CG   1 
ATOM   897   C  CD   . LYS A 1 62  ? -7.792  -23.888 -29.028 1.00 48.88  ? ? ? ? ? ? 62   LYS A CD   1 
ATOM   898   C  CE   . LYS A 1 62  ? -8.825  -23.045 -28.289 1.00 48.79  ? ? ? ? ? ? 62   LYS A CE   1 
ATOM   899   N  NZ   . LYS A 1 62  ? -8.472  -22.913 -26.847 1.00 50.01  ? ? ? ? ? 1 62   LYS A NZ   1 
ATOM   900   H  H    . LYS A 1 62  ? -8.450  -24.511 -33.931 1.00 30.68  ? ? ? ? ? ? 62   LYS A H    1 
ATOM   901   H  HA   . LYS A 1 62  ? -7.760  -26.130 -31.857 1.00 39.96  ? ? ? ? ? ? 62   LYS A HA   1 
ATOM   902   H  HB2  . LYS A 1 62  ? -9.619  -24.015 -31.568 1.00 44.87  ? ? ? ? ? ? 62   LYS A HB2  1 
ATOM   903   H  HB3  . LYS A 1 62  ? -9.369  -25.119 -30.457 1.00 44.87  ? ? ? ? ? ? 62   LYS A HB3  1 
ATOM   904   H  HG2  . LYS A 1 62  ? -7.019  -23.979 -30.923 1.00 50.89  ? ? ? ? ? ? 62   LYS A HG2  1 
ATOM   905   H  HG3  . LYS A 1 62  ? -8.072  -22.803 -30.742 1.00 50.89  ? ? ? ? ? ? 62   LYS A HG3  1 
ATOM   906   H  HD2  . LYS A 1 62  ? -7.942  -24.818 -28.796 1.00 58.66  ? ? ? ? ? ? 62   LYS A HD2  1 
ATOM   907   H  HD3  . LYS A 1 62  ? -6.911  -23.611 -28.732 1.00 58.66  ? ? ? ? ? ? 62   LYS A HD3  1 
ATOM   908   H  HE2  . LYS A 1 62  ? -8.855  -22.157 -28.679 1.00 58.55  ? ? ? ? ? ? 62   LYS A HE2  1 
ATOM   909   H  HE3  . LYS A 1 62  ? -9.694  -23.471 -28.353 1.00 58.55  ? ? ? ? ? ? 62   LYS A HE3  1 
ATOM   910   H  HZ1  . LYS A 1 62  ? -8.441  -23.717 -26.467 1.00 60.01  ? ? ? ? ? ? 62   LYS A HZ1  1 
ATOM   911   H  HZ2  . LYS A 1 62  ? -7.677  -22.522 -26.763 1.00 60.01  ? ? ? ? ? ? 62   LYS A HZ2  1 
ATOM   912   H  HZ3  . LYS A 1 62  ? -9.083  -22.419 -26.428 1.00 60.01  ? ? ? ? ? ? 62   LYS A HZ3  1 
ATOM   913   N  N    . GLY A 1 63  ? -9.538  -27.080 -33.857 1.00 33.00  ? ? ? ? ? ? 63   GLY A N    1 
ATOM   914   C  CA   . GLY A 1 63  ? -10.599 -27.944 -34.331 1.00 31.77  ? ? ? ? ? ? 63   GLY A CA   1 
ATOM   915   C  C    . GLY A 1 63  ? -10.533 -29.361 -33.785 1.00 32.88  ? ? ? ? ? ? 63   GLY A C    1 
ATOM   916   O  O    . GLY A 1 63  ? -9.453  -29.877 -33.493 1.00 30.51  ? ? ? ? ? ? 63   GLY A O    1 
ATOM   917   H  H    . GLY A 1 63  ? -8.889  -26.980 -34.412 1.00 39.60  ? ? ? ? ? ? 63   GLY A H    1 
ATOM   918   H  HA2  . GLY A 1 63  ? -11.455 -27.563 -34.079 1.00 38.13  ? ? ? ? ? ? 63   GLY A HA2  1 
ATOM   919   H  HA3  . GLY A 1 63  ? -10.562 -27.991 -35.299 1.00 38.13  ? ? ? ? ? ? 63   GLY A HA3  1 
ATOM   920   N  N    . THR A 1 64  ? -11.696 -29.992 -33.636 1.00 29.46  ? ? ? ? ? ? 64   THR A N    1 
ATOM   921   C  CA   . THR A 1 64  ? -11.747 -31.404 -33.275 1.00 34.14  ? ? ? ? ? ? 64   THR A CA   1 
ATOM   922   C  C    . THR A 1 64  ? -11.229 -32.218 -34.449 1.00 36.36  ? ? ? ? ? ? 64   THR A C    1 
ATOM   923   O  O    . THR A 1 64  ? -11.128 -31.706 -35.567 1.00 35.59  ? ? ? ? ? ? 64   THR A O    1 
ATOM   924   C  CB   . THR A 1 64  ? -13.174 -31.873 -32.922 1.00 36.90  ? ? ? ? ? ? 64   THR A CB   1 
ATOM   925   O  OG1  . THR A 1 64  ? -14.002 -31.806 -34.087 1.00 38.87  ? ? ? ? ? ? 64   THR A OG1  1 
ATOM   926   C  CG2  . THR A 1 64  ? -13.778 -31.007 -31.837 1.00 37.39  ? ? ? ? ? ? 64   THR A CG2  1 
ATOM   927   H  H    . THR A 1 64  ? -12.467 -29.625 -33.740 1.00 35.35  ? ? ? ? ? ? 64   THR A H    1 
ATOM   928   H  HA   . THR A 1 64  ? -11.172 -31.564 -32.510 1.00 40.96  ? ? ? ? ? ? 64   THR A HA   1 
ATOM   929   H  HB   . THR A 1 64  ? -13.142 -32.788 -32.601 1.00 44.28  ? ? ? ? ? ? 64   THR A HB   1 
ATOM   930   H  HG1  . THR A 1 64  ? -14.780 -32.061 -33.902 1.00 46.64  ? ? ? ? ? ? 64   THR A HG1  1 
ATOM   931   H  HG21 . THR A 1 64  ? -14.674 -31.315 -31.627 1.00 44.87  ? ? ? ? ? ? 64   THR A HG21 1 
ATOM   932   H  HG22 . THR A 1 64  ? -13.234 -31.052 -31.036 1.00 44.87  ? ? ? ? ? ? 64   THR A HG22 1 
ATOM   933   H  HG23 . THR A 1 64  ? -13.824 -30.085 -32.136 1.00 44.87  ? ? ? ? ? ? 64   THR A HG23 1 
ATOM   934   N  N    . LYS A 1 65  ? -10.900 -33.483 -34.205 1.00 36.80  ? ? ? ? ? ? 65   LYS A N    1 
ATOM   935   C  CA   . LYS A 1 65  ? -10.435 -34.339 -35.285 1.00 37.33  ? ? ? ? ? ? 65   LYS A CA   1 
ATOM   936   C  C    . LYS A 1 65  ? -11.497 -34.432 -36.388 1.00 38.63  ? ? ? ? ? ? 65   LYS A C    1 
ATOM   937   O  O    . LYS A 1 65  ? -11.172 -34.401 -37.569 1.00 33.39  ? ? ? ? ? ? 65   LYS A O    1 
ATOM   938   C  CB   . LYS A 1 65  ? -10.079 -35.737 -34.769 1.00 41.08  ? ? ? ? ? ? 65   LYS A CB   1 
ATOM   939   C  CG   . LYS A 1 65  ? -9.839  -36.739 -35.898 1.00 47.36  ? ? ? ? ? ? 65   LYS A CG   1 
ATOM   940   C  CD   . LYS A 1 65  ? -9.178  -38.029 -35.426 1.00 56.46  ? ? ? ? ? ? 65   LYS A CD   1 
ATOM   941   C  CE   . LYS A 1 65  ? -7.673  -37.856 -35.251 1.00 62.05  ? ? ? ? ? ? 65   LYS A CE   1 
ATOM   942   N  NZ   . LYS A 1 65  ? -6.973  -37.555 -36.539 1.00 62.31  ? ? ? ? ? 1 65   LYS A NZ   1 
ATOM   943   H  H    . LYS A 1 65  ? -10.936 -33.863 -33.434 1.00 44.16  ? ? ? ? ? ? 65   LYS A H    1 
ATOM   944   H  HA   . LYS A 1 65  ? -9.635  -33.951 -35.672 1.00 44.79  ? ? ? ? ? ? 65   LYS A HA   1 
ATOM   945   H  HB2  . LYS A 1 65  ? -9.269  -35.682 -34.239 1.00 49.29  ? ? ? ? ? ? 65   LYS A HB2  1 
ATOM   946   H  HB3  . LYS A 1 65  ? -10.810 -36.069 -34.225 1.00 49.29  ? ? ? ? ? ? 65   LYS A HB3  1 
ATOM   947   H  HG2  . LYS A 1 65  ? -10.690 -36.970 -36.300 1.00 56.83  ? ? ? ? ? ? 65   LYS A HG2  1 
ATOM   948   H  HG3  . LYS A 1 65  ? -9.259  -36.332 -36.561 1.00 56.83  ? ? ? ? ? ? 65   LYS A HG3  1 
ATOM   949   H  HD2  . LYS A 1 65  ? -9.555  -38.287 -34.571 1.00 67.75  ? ? ? ? ? ? 65   LYS A HD2  1 
ATOM   950   H  HD3  . LYS A 1 65  ? -9.330  -38.725 -36.084 1.00 67.75  ? ? ? ? ? ? 65   LYS A HD3  1 
ATOM   951   H  HE2  . LYS A 1 65  ? -7.507  -37.121 -34.641 1.00 74.46  ? ? ? ? ? ? 65   LYS A HE2  1 
ATOM   952   H  HE3  . LYS A 1 65  ? -7.300  -38.677 -34.893 1.00 74.46  ? ? ? ? ? ? 65   LYS A HE3  1 
ATOM   953   H  HZ1  . LYS A 1 65  ? -6.100  -37.461 -36.396 1.00 74.77  ? ? ? ? ? ? 65   LYS A HZ1  1 
ATOM   954   H  HZ2  . LYS A 1 65  ? -7.102  -38.218 -37.118 1.00 74.77  ? ? ? ? ? ? 65   LYS A HZ2  1 
ATOM   955   H  HZ3  . LYS A 1 65  ? -7.291  -36.800 -36.888 1.00 74.77  ? ? ? ? ? ? 65   LYS A HZ3  1 
ATOM   956   N  N    . LYS A 1 66  ? -12.764 -34.530 -35.994 1.00 41.54  ? ? ? ? ? ? 66   LYS A N    1 
ATOM   957   C  CA   . LYS A 1 66  ? -13.862 -34.577 -36.951 1.00 40.41  ? ? ? ? ? ? 66   LYS A CA   1 
ATOM   958   C  C    . LYS A 1 66  ? -13.990 -33.288 -37.760 1.00 41.34  ? ? ? ? ? ? 66   LYS A C    1 
ATOM   959   O  O    . LYS A 1 66  ? -14.225 -33.331 -38.969 1.00 45.14  ? ? ? ? ? ? 66   LYS A O    1 
ATOM   960   C  CB   . LYS A 1 66  ? -15.183 -34.858 -36.231 1.00 40.61  ? ? ? ? ? ? 66   LYS A CB   1 
ATOM   961   C  CG   . LYS A 1 66  ? -16.359 -35.050 -37.188 1.00 43.66  ? ? ? ? ? ? 66   LYS A CG   1 
ATOM   962   C  CD   . LYS A 1 66  ? -17.643 -35.413 -36.463 1.00 47.72  ? ? ? ? ? ? 66   LYS A CD   1 
ATOM   963   C  CE   . LYS A 1 66  ? -18.605 -36.155 -37.390 1.00 52.14  ? ? ? ? ? ? 66   LYS A CE   1 
ATOM   964   N  NZ   . LYS A 1 66  ? -18.733 -35.488 -38.726 1.00 49.61  ? ? ? ? ? 1 66   LYS A NZ   1 
ATOM   965   H  H    . LYS A 1 66  ? -13.014 -34.571 -35.172 1.00 49.85  ? ? ? ? ? ? 66   LYS A H    1 
ATOM   966   H  HA   . LYS A 1 66  ? -13.703 -35.304 -37.573 1.00 48.50  ? ? ? ? ? ? 66   LYS A HA   1 
ATOM   967   H  HB2  . LYS A 1 66  ? -15.090 -35.668 -35.706 1.00 48.73  ? ? ? ? ? ? 66   LYS A HB2  1 
ATOM   968   H  HB3  . LYS A 1 66  ? -15.390 -34.109 -35.650 1.00 48.73  ? ? ? ? ? ? 66   LYS A HB3  1 
ATOM   969   H  HG2  . LYS A 1 66  ? -16.511 -34.224 -37.673 1.00 52.39  ? ? ? ? ? ? 66   LYS A HG2  1 
ATOM   970   H  HG3  . LYS A 1 66  ? -16.150 -35.766 -37.807 1.00 52.39  ? ? ? ? ? ? 66   LYS A HG3  1 
ATOM   971   H  HD2  . LYS A 1 66  ? -17.436 -35.991 -35.712 1.00 57.27  ? ? ? ? ? ? 66   LYS A HD2  1 
ATOM   972   H  HD3  . LYS A 1 66  ? -18.079 -34.603 -36.154 1.00 57.27  ? ? ? ? ? ? 66   LYS A HD3  1 
ATOM   973   H  HE2  . LYS A 1 66  ? -18.277 -37.056 -37.533 1.00 62.56  ? ? ? ? ? ? 66   LYS A HE2  1 
ATOM   974   H  HE3  . LYS A 1 66  ? -19.484 -36.181 -36.980 1.00 62.56  ? ? ? ? ? ? 66   LYS A HE3  1 
ATOM   975   H  HZ1  . LYS A 1 66  ? -19.039 -34.658 -38.624 1.00 59.53  ? ? ? ? ? ? 66   LYS A HZ1  1 
ATOM   976   H  HZ2  . LYS A 1 66  ? -17.939 -35.456 -39.127 1.00 59.53  ? ? ? ? ? ? 66   LYS A HZ2  1 
ATOM   977   H  HZ3  . LYS A 1 66  ? -19.299 -35.943 -39.240 1.00 59.53  ? ? ? ? ? ? 66   LYS A HZ3  1 
ATOM   978   N  N    . GLN A 1 67  ? -13.858 -32.143 -37.100 1.00 37.60  ? ? ? ? ? ? 67   GLN A N    1 
ATOM   979   C  CA   . GLN A 1 67  ? -13.957 -30.865 -37.801 1.00 35.25  ? ? ? ? ? ? 67   GLN A CA   1 
ATOM   980   C  C    . GLN A 1 67  ? -12.861 -30.737 -38.855 1.00 34.21  ? ? ? ? ? ? 67   GLN A C    1 
ATOM   981   O  O    . GLN A 1 67  ? -13.120 -30.326 -39.989 1.00 29.80  ? ? ? ? ? ? 67   GLN A O    1 
ATOM   982   C  CB   . GLN A 1 67  ? -13.889 -29.695 -36.819 1.00 30.92  ? ? ? ? ? ? 67   GLN A CB   1 
ATOM   983   C  CG   . GLN A 1 67  ? -15.185 -29.485 -36.032 1.00 37.63  ? ? ? ? ? ? 67   GLN A CG   1 
ATOM   984   C  CD   . GLN A 1 67  ? -15.040 -28.485 -34.889 1.00 35.38  ? ? ? ? ? ? 67   GLN A CD   1 
ATOM   985   O  OE1  . GLN A 1 67  ? -13.953 -28.292 -34.351 1.00 32.34  ? ? ? ? ? ? 67   GLN A OE1  1 
ATOM   986   N  NE2  . GLN A 1 67  ? -16.146 -27.850 -34.514 1.00 35.96  ? ? ? ? ? ? 67   GLN A NE2  1 
ATOM   987   H  H    . GLN A 1 67  ? -13.712 -32.076 -36.255 1.00 45.12  ? ? ? ? ? ? 67   GLN A H    1 
ATOM   988   H  HA   . GLN A 1 67  ? -14.813 -30.823 -38.255 1.00 42.30  ? ? ? ? ? ? 67   GLN A HA   1 
ATOM   989   H  HB2  . GLN A 1 67  ? -13.177 -29.862 -36.181 1.00 37.11  ? ? ? ? ? ? 67   GLN A HB2  1 
ATOM   990   H  HB3  . GLN A 1 67  ? -13.705 -28.881 -37.313 1.00 37.11  ? ? ? ? ? ? 67   GLN A HB3  1 
ATOM   991   H  HG2  . GLN A 1 67  ? -15.868 -29.152 -36.635 1.00 45.15  ? ? ? ? ? ? 67   GLN A HG2  1 
ATOM   992   H  HG3  . GLN A 1 67  ? -15.463 -30.333 -35.652 1.00 45.15  ? ? ? ? ? ? 67   GLN A HG3  1 
ATOM   993   H  HE21 . GLN A 1 67  ? -16.891 -28.013 -34.911 1.00 43.16  ? ? ? ? ? ? 67   GLN A HE21 1 
ATOM   994   H  HE22 . GLN A 1 67  ? -16.116 -27.276 -33.874 1.00 43.16  ? ? ? ? ? ? 67   GLN A HE22 1 
ATOM   995   N  N    . VAL A 1 68  ? -11.637 -31.091 -38.483 1.00 31.68  ? ? ? ? ? ? 68   VAL A N    1 
ATOM   996   C  CA   . VAL A 1 68  ? -10.523 -31.001 -39.408 1.00 31.00  ? ? ? ? ? ? 68   VAL A CA   1 
ATOM   997   C  C    . VAL A 1 68  ? -10.677 -32.016 -40.551 1.00 33.56  ? ? ? ? ? ? 68   VAL A C    1 
ATOM   998   O  O    . VAL A 1 68  ? -10.564 -31.659 -41.731 1.00 29.95  ? ? ? ? ? ? 68   VAL A O    1 
ATOM   999   C  CB   . VAL A 1 68  ? -9.177  -31.210 -38.680 1.00 33.49  ? ? ? ? ? ? 68   VAL A CB   1 
ATOM   1000  C  CG1  . VAL A 1 68  ? -8.041  -31.252 -39.683 1.00 34.21  ? ? ? ? ? ? 68   VAL A CG1  1 
ATOM   1001  C  CG2  . VAL A 1 68  ? -8.956  -30.093 -37.672 1.00 31.27  ? ? ? ? ? ? 68   VAL A CG2  1 
ATOM   1002  N  N    . ASP A 1 69  ? -10.954 -33.273 -40.202 1.00 33.74  ? ? ? ? ? ? 69   ASP A N    1 
ATOM   1003  C  CA   . ASP A 1 69  ? -11.089 -34.333 -41.205 1.00 37.25  ? ? ? ? ? ? 69   ASP A CA   1 
ATOM   1004  C  C    . ASP A 1 69  ? -12.214 -34.066 -42.207 1.00 36.43  ? ? ? ? ? ? 69   ASP A C    1 
ATOM   1005  O  O    . ASP A 1 69  ? -12.055 -34.303 -43.407 1.00 35.35  ? ? ? ? ? ? 69   ASP A O    1 
ATOM   1006  C  CB   . ASP A 1 69  ? -11.330 -35.685 -40.532 1.00 42.09  ? ? ? ? ? ? 69   ASP A CB   1 
ATOM   1007  C  CG   . ASP A 1 69  ? -10.082 -36.243 -39.869 1.00 52.30  ? ? ? ? ? ? 69   ASP A CG   1 
ATOM   1008  O  OD1  . ASP A 1 69  ? -8.974  -35.714 -40.123 1.00 53.57  ? ? ? ? ? ? 69   ASP A OD1  1 
ATOM   1009  O  OD2  . ASP A 1 69  ? -10.212 -37.221 -39.102 1.00 56.32  ? ? ? ? ? 1 69   ASP A OD2  1 
ATOM   1010  H  H    . ASP A 1 69  ? -11.068 -33.539 -39.393 1.00 40.49  ? ? ? ? ? ? 69   ASP A H    1 
ATOM   1011  H  HA   . ASP A 1 69  ? -10.260 -34.395 -41.704 1.00 44.70  ? ? ? ? ? ? 69   ASP A HA   1 
ATOM   1012  H  HB2  . ASP A 1 69  ? -12.012 -35.582 -39.850 1.00 50.51  ? ? ? ? ? ? 69   ASP A HB2  1 
ATOM   1013  H  HB3  . ASP A 1 69  ? -11.625 -36.323 -41.201 1.00 50.51  ? ? ? ? ? ? 69   ASP A HB3  1 
ATOM   1014  N  N    . ASP A 1 70  ? -13.354 -33.600 -41.718 1.00 38.61  ? ? ? ? ? ? 70   ASP A N    1 
ATOM   1015  C  CA   . ASP A 1 70  ? -14.463 -33.279 -42.605 1.00 37.81  ? ? ? ? ? ? 70   ASP A CA   1 
ATOM   1016  C  C    . ASP A 1 70  ? -14.068 -32.145 -43.552 1.00 35.93  ? ? ? ? ? ? 70   ASP A C    1 
ATOM   1017  O  O    . ASP A 1 70  ? -14.303 -32.225 -44.754 1.00 37.33  ? ? ? ? ? ? 70   ASP A O    1 
ATOM   1018  C  CB   . ASP A 1 70  ? -15.707 -32.899 -41.799 1.00 38.53  ? ? ? ? ? ? 70   ASP A CB   1 
ATOM   1019  C  CG   . ASP A 1 70  ? -16.390 -34.109 -41.154 1.00 41.33  ? ? ? ? ? ? 70   ASP A CG   1 
ATOM   1020  O  OD1  . ASP A 1 70  ? -15.988 -35.260 -41.428 1.00 45.92  ? ? ? ? ? ? 70   ASP A OD1  1 
ATOM   1021  O  OD2  . ASP A 1 70  ? -17.347 -33.905 -40.378 1.00 37.79  ? ? ? ? ? 1 70   ASP A OD2  1 
ATOM   1022  H  H    . ASP A 1 70  ? -13.511 -33.462 -40.884 1.00 46.33  ? ? ? ? ? ? 70   ASP A H    1 
ATOM   1023  H  HA   . ASP A 1 70  ? -14.677 -34.059 -43.141 1.00 45.37  ? ? ? ? ? ? 70   ASP A HA   1 
ATOM   1024  H  HB2  . ASP A 1 70  ? -15.450 -32.287 -41.091 1.00 46.24  ? ? ? ? ? ? 70   ASP A HB2  1 
ATOM   1025  H  HB3  . ASP A 1 70  ? -16.347 -32.472 -42.390 1.00 46.24  ? ? ? ? ? ? 70   ASP A HB3  1 
ATOM   1026  N  N    . TYR A 1 71  ? -13.466 -31.093 -43.005 1.00 31.29  ? ? ? ? ? ? 71   TYR A N    1 
ATOM   1027  C  CA   . TYR A 1 71  ? -13.044 -29.954 -43.809 1.00 28.07  ? ? ? ? ? ? 71   TYR A CA   1 
ATOM   1028  C  C    . TYR A 1 71  ? -12.030 -30.401 -44.863 1.00 30.13  ? ? ? ? ? ? 71   TYR A C    1 
ATOM   1029  O  O    . TYR A 1 71  ? -12.128 -30.035 -46.035 1.00 27.50  ? ? ? ? ? ? 71   TYR A O    1 
ATOM   1030  C  CB   . TYR A 1 71  ? -12.457 -28.857 -42.906 1.00 27.95  ? ? ? ? ? ? 71   TYR A CB   1 
ATOM   1031  C  CG   . TYR A 1 71  ? -11.803 -27.701 -43.644 1.00 26.55  ? ? ? ? ? ? 71   TYR A CG   1 
ATOM   1032  C  CD1  . TYR A 1 71  ? -12.423 -27.095 -44.728 1.00 28.46  ? ? ? ? ? ? 71   TYR A CD1  1 
ATOM   1033  C  CD2  . TYR A 1 71  ? -10.573 -27.208 -43.238 1.00 21.53  ? ? ? ? ? ? 71   TYR A CD2  1 
ATOM   1034  C  CE1  . TYR A 1 71  ? -11.824 -26.030 -45.398 1.00 26.97  ? ? ? ? ? ? 71   TYR A CE1  1 
ATOM   1035  C  CE2  . TYR A 1 71  ? -9.970  -26.153 -43.887 1.00 22.84  ? ? ? ? ? ? 71   TYR A CE2  1 
ATOM   1036  C  CZ   . TYR A 1 71  ? -10.593 -25.569 -44.983 1.00 24.38  ? ? ? ? ? ? 71   TYR A CZ   1 
ATOM   1037  O  OH   . TYR A 1 71  ? -9.986  -24.528 -45.655 1.00 24.97  ? ? ? ? ? ? 71   TYR A OH   1 
ATOM   1038  H  H    . TYR A 1 71  ? -13.289 -31.016 -42.167 1.00 37.55  ? ? ? ? ? ? 71   TYR A H    1 
ATOM   1039  H  HA   . TYR A 1 71  ? -13.815 -29.586 -44.268 1.00 33.68  ? ? ? ? ? ? 71   TYR A HA   1 
ATOM   1040  H  HB2  . TYR A 1 71  ? -13.172 -28.490 -42.362 1.00 33.54  ? ? ? ? ? ? 71   TYR A HB2  1 
ATOM   1041  H  HB3  . TYR A 1 71  ? -11.785 -29.256 -42.333 1.00 33.54  ? ? ? ? ? ? 71   TYR A HB3  1 
ATOM   1042  H  HD1  . TYR A 1 71  ? -13.250 -27.409 -45.016 1.00 34.16  ? ? ? ? ? ? 71   TYR A HD1  1 
ATOM   1043  H  HD2  . TYR A 1 71  ? -10.145 -27.598 -42.510 1.00 25.84  ? ? ? ? ? ? 71   TYR A HD2  1 
ATOM   1044  H  HE1  . TYR A 1 71  ? -12.245 -25.643 -46.131 1.00 32.36  ? ? ? ? ? ? 71   TYR A HE1  1 
ATOM   1045  H  HE2  . TYR A 1 71  ? -9.137  -25.847 -43.607 1.00 27.41  ? ? ? ? ? ? 71   TYR A HE2  1 
ATOM   1046  H  HH   . TYR A 1 71  ? -10.473 -24.273 -46.290 1.00 29.96  ? ? ? ? ? ? 71   TYR A HH   1 
ATOM   1047  N  N    . ARG A 1 72  ? -11.066 -31.213 -44.445 1.00 30.84  ? ? ? ? ? ? 72   ARG A N    1 
ATOM   1048  C  CA   . ARG A 1 72  ? -10.064 -31.733 -45.360 1.00 34.59  ? ? ? ? ? ? 72   ARG A CA   1 
ATOM   1049  C  C    . ARG A 1 72  ? -10.714 -32.601 -46.430 1.00 38.00  ? ? ? ? ? ? 72   ARG A C    1 
ATOM   1050  O  O    . ARG A 1 72  ? -10.408 -32.481 -47.614 1.00 34.46  ? ? ? ? ? ? 72   ARG A O    1 
ATOM   1051  C  CB   . ARG A 1 72  ? -9.010  -32.540 -44.595 1.00 37.92  ? ? ? ? ? ? 72   ARG A CB   1 
ATOM   1052  C  CG   . ARG A 1 72  ? -7.627  -32.510 -45.233 1.00 42.34  ? ? ? ? ? ? 72   ARG A CG   1 
ATOM   1053  C  CD   . ARG A 1 72  ? -6.568  -33.053 -44.276 1.00 42.62  ? ? ? ? ? ? 72   ARG A CD   1 
ATOM   1054  N  NE   . ARG A 1 72  ? -5.735  -31.998 -43.707 1.00 41.79  ? ? ? ? ? ? 72   ARG A NE   1 
ATOM   1055  C  CZ   . ARG A 1 72  ? -5.340  -31.946 -42.439 1.00 41.30  ? ? ? ? ? ? 72   ARG A CZ   1 
ATOM   1056  N  NH1  . ARG A 1 72  ? -5.702  -32.890 -41.578 1.00 44.94  ? ? ? ? ? 1 72   ARG A NH1  1 
ATOM   1057  N  NH2  . ARG A 1 72  ? -4.580  -30.942 -42.026 1.00 36.77  ? ? ? ? ? ? 72   ARG A NH2  1 
ATOM   1058  H  H    . ARG A 1 72  ? -10.971 -31.478 -43.632 1.00 37.01  ? ? ? ? ? ? 72   ARG A H    1 
ATOM   1059  H  HA   . ARG A 1 72  ? -9.619  -30.992 -45.800 1.00 41.51  ? ? ? ? ? ? 72   ARG A HA   1 
ATOM   1060  H  HB2  . ARG A 1 72  ? -8.930  -32.179 -43.699 1.00 45.50  ? ? ? ? ? ? 72   ARG A HB2  1 
ATOM   1061  H  HB3  . ARG A 1 72  ? -9.296  -33.466 -44.552 1.00 45.50  ? ? ? ? ? ? 72   ARG A HB3  1 
ATOM   1062  H  HG2  . ARG A 1 72  ? -7.629  -33.062 -46.030 1.00 50.80  ? ? ? ? ? ? 72   ARG A HG2  1 
ATOM   1063  H  HG3  . ARG A 1 72  ? -7.396  -31.595 -45.456 1.00 50.80  ? ? ? ? ? ? 72   ARG A HG3  1 
ATOM   1064  H  HD2  . ARG A 1 72  ? -7.009  -33.516 -43.546 1.00 51.14  ? ? ? ? ? ? 72   ARG A HD2  1 
ATOM   1065  H  HD3  . ARG A 1 72  ? -5.991  -33.666 -44.757 1.00 51.14  ? ? ? ? ? ? 72   ARG A HD3  1 
ATOM   1066  H  HE   . ARG A 1 72  ? -5.482  -31.363 -44.229 1.00 50.15  ? ? ? ? ? ? 72   ARG A HE   1 
ATOM   1067  H  HH11 . ARG A 1 72  ? -6.195  -33.544 -41.839 1.00 53.93  ? ? ? ? ? ? 72   ARG A HH11 1 
ATOM   1068  H  HH12 . ARG A 1 72  ? -5.443  -32.847 -40.759 1.00 53.93  ? ? ? ? ? ? 72   ARG A HH12 1 
ATOM   1069  H  HH21 . ARG A 1 72  ? -4.344  -30.327 -42.578 1.00 44.12  ? ? ? ? ? ? 72   ARG A HH21 1 
ATOM   1070  H  HH22 . ARG A 1 72  ? -4.325  -30.905 -41.206 1.00 44.12  ? ? ? ? ? ? 72   ARG A HH22 1 
ATOM   1071  N  N    . ARG A 1 73  ? -11.616 -33.477 -45.999 1.00 42.07  ? ? ? ? ? ? 73   ARG A N    1 
ATOM   1072  C  CA   . ARG A 1 73  ? -12.287 -34.400 -46.907 1.00 42.01  ? ? ? ? ? ? 73   ARG A CA   1 
ATOM   1073  C  C    . ARG A 1 73  ? -13.140 -33.647 -47.930 1.00 37.90  ? ? ? ? ? ? 73   ARG A C    1 
ATOM   1074  O  O    . ARG A 1 73  ? -13.231 -34.053 -49.096 1.00 36.11  ? ? ? ? ? ? 73   ARG A O    1 
ATOM   1075  C  CB   . ARG A 1 73  ? -13.145 -35.377 -46.112 1.00 47.45  ? ? ? ? ? ? 73   ARG A CB   1 
ATOM   1076  C  CG   . ARG A 1 73  ? -13.580 -36.600 -46.881 1.00 56.46  ? ? ? ? ? ? 73   ARG A CG   1 
ATOM   1077  C  CD   . ARG A 1 73  ? -13.790 -37.779 -45.935 1.00 60.09  ? ? ? ? ? ? 73   ARG A CD   1 
ATOM   1078  N  NE   . ARG A 1 73  ? -14.657 -37.426 -44.815 1.00 60.06  ? ? ? ? ? ? 73   ARG A NE   1 
ATOM   1079  C  CZ   . ARG A 1 73  ? -15.986 -37.410 -44.875 1.00 57.48  ? ? ? ? ? ? 73   ARG A CZ   1 
ATOM   1080  N  NH1  . ARG A 1 73  ? -16.607 -37.727 -46.003 1.00 57.53  ? ? ? ? ? 1 73   ARG A NH1  1 
ATOM   1081  N  NH2  . ARG A 1 73  ? -16.695 -37.068 -43.805 1.00 56.89  ? ? ? ? ? ? 73   ARG A NH2  1 
ATOM   1082  H  H    . ARG A 1 73  ? -11.858 -33.558 -45.178 1.00 50.48  ? ? ? ? ? ? 73   ARG A H    1 
ATOM   1083  H  HA   . ARG A 1 73  ? -11.619 -34.911 -47.391 1.00 50.41  ? ? ? ? ? ? 73   ARG A HA   1 
ATOM   1084  H  HB2  . ARG A 1 73  ? -12.639 -35.679 -45.342 1.00 56.95  ? ? ? ? ? ? 73   ARG A HB2  1 
ATOM   1085  H  HB3  . ARG A 1 73  ? -13.946 -34.917 -45.816 1.00 56.95  ? ? ? ? ? ? 73   ARG A HB3  1 
ATOM   1086  H  HG2  . ARG A 1 73  ? -14.417 -36.416 -47.335 1.00 67.75  ? ? ? ? ? ? 73   ARG A HG2  1 
ATOM   1087  H  HG3  . ARG A 1 73  ? -12.892 -36.839 -47.523 1.00 67.75  ? ? ? ? ? ? 73   ARG A HG3  1 
ATOM   1088  H  HD2  . ARG A 1 73  ? -14.205 -38.508 -46.421 1.00 72.11  ? ? ? ? ? ? 73   ARG A HD2  1 
ATOM   1089  H  HD3  . ARG A 1 73  ? -12.933 -38.059 -45.578 1.00 72.11  ? ? ? ? ? ? 73   ARG A HD3  1 
ATOM   1090  H  HE   . ARG A 1 73  ? -14.284 -37.189 -44.077 1.00 72.08  ? ? ? ? ? ? 73   ARG A HE   1 
ATOM   1091  H  HH11 . ARG A 1 73  ? -16.151 -37.947 -46.698 1.00 69.04  ? ? ? ? ? ? 73   ARG A HH11 1 
ATOM   1092  H  HH12 . ARG A 1 73  ? -17.466 -37.716 -46.038 1.00 69.04  ? ? ? ? ? ? 73   ARG A HH12 1 
ATOM   1093  H  HH21 . ARG A 1 73  ? -16.295 -36.862 -43.072 1.00 68.26  ? ? ? ? ? ? 73   ARG A HH21 1 
ATOM   1094  H  HH22 . ARG A 1 73  ? -17.554 -37.059 -43.843 1.00 68.26  ? ? ? ? ? ? 73   ARG A HH22 1 
ATOM   1095  N  N    . ALA A 1 74  ? -13.760 -32.555 -47.491 1.00 33.60  ? ? ? ? ? ? 74   ALA A N    1 
ATOM   1096  C  CA   . ALA A 1 74  ? -14.597 -31.748 -48.376 1.00 34.26  ? ? ? ? ? ? 74   ALA A CA   1 
ATOM   1097  C  C    . ALA A 1 74  ? -13.770 -30.991 -49.424 1.00 31.42  ? ? ? ? ? ? 74   ALA A C    1 
ATOM   1098  O  O    . ALA A 1 74  ? -14.174 -30.901 -50.585 1.00 31.85  ? ? ? ? ? ? 74   ALA A O    1 
ATOM   1099  C  CB   . ALA A 1 74  ? -15.434 -30.768 -47.563 1.00 33.98  ? ? ? ? ? ? 74   ALA A CB   1 
ATOM   1100  H  H    . ALA A 1 74  ? -13.712 -32.258 -46.685 1.00 40.32  ? ? ? ? ? ? 74   ALA A H    1 
ATOM   1101  H  HA   . ALA A 1 74  ? -15.206 -32.336 -48.849 1.00 41.11  ? ? ? ? ? ? 74   ALA A HA   1 
ATOM   1102  H  HB1  . ALA A 1 74  ? -15.981 -30.243 -48.168 1.00 40.78  ? ? ? ? ? ? 74   ALA A HB1  1 
ATOM   1103  H  HB2  . ALA A 1 74  ? -15.999 -31.267 -46.953 1.00 40.78  ? ? ? ? ? ? 74   ALA A HB2  1 
ATOM   1104  H  HB3  . ALA A 1 74  ? -14.841 -30.186 -47.063 1.00 40.78  ? ? ? ? ? ? 74   ALA A HB3  1 
ATOM   1105  N  N    . ILE A 1 75  ? -12.629 -30.436 -49.025 1.00 27.69  ? ? ? ? ? ? 75   ILE A N    1 
ATOM   1106  C  CA   . ILE A 1 75  ? -11.774 -29.713 -49.973 1.00 25.13  ? ? ? ? ? ? 75   ILE A CA   1 
ATOM   1107  C  C    . ILE A 1 75  ? -11.218 -30.712 -50.971 1.00 27.20  ? ? ? ? ? ? 75   ILE A C    1 
ATOM   1108  O  O    . ILE A 1 75  ? -11.093 -30.424 -52.164 1.00 30.87  ? ? ? ? ? ? 75   ILE A O    1 
ATOM   1109  C  CB   . ILE A 1 75  ? -10.610 -28.956 -49.273 1.00 30.98  ? ? ? ? ? ? 75   ILE A CB   1 
ATOM   1110  C  CG1  . ILE A 1 75  ? -11.158 -27.807 -48.427 1.00 28.67  ? ? ? ? ? ? 75   ILE A CG1  1 
ATOM   1111  C  CG2  . ILE A 1 75  ? -9.600  -28.427 -50.304 1.00 28.82  ? ? ? ? ? ? 75   ILE A CG2  1 
ATOM   1112  C  CD1  . ILE A 1 75  ? -11.747 -26.645 -49.213 1.00 25.30  ? ? ? ? ? ? 75   ILE A CD1  1 
ATOM   1113  H  H    . ILE A 1 75  ? -12.327 -30.460 -48.220 1.00 33.23  ? ? ? ? ? ? 75   ILE A H    1 
ATOM   1114  H  HA   . ILE A 1 75  ? -12.310 -29.065 -50.457 1.00 30.15  ? ? ? ? ? ? 75   ILE A HA   1 
ATOM   1115  H  HB   . ILE A 1 75  ? -10.151 -29.577 -48.686 1.00 37.17  ? ? ? ? ? ? 75   ILE A HB   1 
ATOM   1116  H  HG12 . ILE A 1 75  ? -11.857 -28.155 -47.852 1.00 34.41  ? ? ? ? ? ? 75   ILE A HG12 1 
ATOM   1117  H  HG13 . ILE A 1 75  ? -10.436 -27.455 -47.883 1.00 34.41  ? ? ? ? ? ? 75   ILE A HG13 1 
ATOM   1118  H  HG21 . ILE A 1 75  ? -8.889  -27.961 -49.838 1.00 34.58  ? ? ? ? ? ? 75   ILE A HG21 1 
ATOM   1119  H  HG22 . ILE A 1 75  ? -9.236  -29.176 -50.802 1.00 34.58  ? ? ? ? ? ? 75   ILE A HG22 1 
ATOM   1120  H  HG23 . ILE A 1 75  ? -10.055 -27.819 -50.908 1.00 34.58  ? ? ? ? ? ? 75   ILE A HG23 1 
ATOM   1121  H  HD11 . ILE A 1 75  ? -12.065 -25.972 -48.590 1.00 30.36  ? ? ? ? ? ? 75   ILE A HD11 1 
ATOM   1122  H  HD12 . ILE A 1 75  ? -11.059 -26.269 -49.784 1.00 30.36  ? ? ? ? ? ? 75   ILE A HD12 1 
ATOM   1123  H  HD13 . ILE A 1 75  ? -12.484 -26.971 -49.753 1.00 30.36  ? ? ? ? ? ? 75   ILE A HD13 1 
ATOM   1124  N  N    . ALA A 1 76  ? -10.909 -31.904 -50.487 1.00 29.84  ? ? ? ? ? ? 76   ALA A N    1 
ATOM   1125  C  CA   . ALA A 1 76  ? -10.453 -32.958 -51.376 1.00 31.30  ? ? ? ? ? ? 76   ALA A CA   1 
ATOM   1126  C  C    . ALA A 1 76  ? -11.515 -33.265 -52.430 1.00 33.62  ? ? ? ? ? ? 76   ALA A C    1 
ATOM   1127  O  O    . ALA A 1 76  ? -11.200 -33.441 -53.607 1.00 35.81  ? ? ? ? ? ? 76   ALA A O    1 
ATOM   1128  C  CB   . ALA A 1 76  ? -10.106 -34.215 -50.581 1.00 33.87  ? ? ? ? ? ? 76   ALA A CB   1 
ATOM   1129  H  H    . ALA A 1 76  ? -10.955 -32.126 -49.658 1.00 35.81  ? ? ? ? ? ? 76   ALA A H    1 
ATOM   1130  H  HA   . ALA A 1 76  ? -9.651  -32.662 -51.835 1.00 37.56  ? ? ? ? ? ? 76   ALA A HA   1 
ATOM   1131  H  HB1  . ALA A 1 76  ? -9.805  -34.904 -51.195 1.00 40.64  ? ? ? ? ? ? 76   ALA A HB1  1 
ATOM   1132  H  HB2  . ALA A 1 76  ? -9.402  -34.004 -49.948 1.00 40.64  ? ? ? ? ? ? 76   ALA A HB2  1 
ATOM   1133  H  HB3  . ALA A 1 76  ? -10.897 -34.517 -50.108 1.00 40.64  ? ? ? ? ? ? 76   ALA A HB3  1 
ATOM   1134  N  N    . ALA A 1 77  ? -12.775 -33.325 -52.013 1.00 37.77  ? ? ? ? ? ? 77   ALA A N    1 
ATOM   1135  C  CA   . ALA A 1 77  ? -13.849 -33.670 -52.940 1.00 41.31  ? ? ? ? ? ? 77   ALA A CA   1 
ATOM   1136  C  C    . ALA A 1 77  ? -14.041 -32.537 -53.932 1.00 38.09  ? ? ? ? ? ? 77   ALA A C    1 
ATOM   1137  O  O    . ALA A 1 77  ? -14.245 -32.765 -55.121 1.00 37.20  ? ? ? ? ? ? 77   ALA A O    1 
ATOM   1138  C  CB   . ALA A 1 77  ? -15.136 -33.953 -52.196 1.00 39.08  ? ? ? ? ? ? 77   ALA A CB   1 
ATOM   1139  H  H    . ALA A 1 77  ? -13.034 -33.172 -51.208 1.00 45.32  ? ? ? ? ? ? 77   ALA A H    1 
ATOM   1140  H  HA   . ALA A 1 77  ? -13.602 -34.467 -53.434 1.00 49.57  ? ? ? ? ? ? 77   ALA A HA   1 
ATOM   1141  H  HB1  . ALA A 1 77  ? -15.828 -34.178 -52.838 1.00 46.90  ? ? ? ? ? ? 77   ALA A HB1  1 
ATOM   1142  H  HB2  . ALA A 1 77  ? -14.992 -34.695 -51.589 1.00 46.90  ? ? ? ? ? ? 77   ALA A HB2  1 
ATOM   1143  H  HB3  . ALA A 1 77  ? -15.392 -33.162 -51.697 1.00 46.90  ? ? ? ? ? ? 77   ALA A HB3  1 
ATOM   1144  N  N    . MET A 1 78  ? -13.956 -31.312 -53.431 1.00 31.29  ? ? ? ? ? ? 78   MET A N    1 
ATOM   1145  C  CA   . MET A 1 78  ? -14.083 -30.132 -54.266 1.00 32.14  ? ? ? ? ? ? 78   MET A CA   1 
ATOM   1146  C  C    . MET A 1 78  ? -12.964 -30.079 -55.309 1.00 35.66  ? ? ? ? ? ? 78   MET A C    1 
ATOM   1147  O  O    . MET A 1 78  ? -13.198 -29.732 -56.472 1.00 31.67  ? ? ? ? ? ? 78   MET A O    1 
ATOM   1148  C  CB   . MET A 1 78  ? -14.072 -28.873 -53.401 1.00 31.77  ? ? ? ? ? ? 78   MET A CB   1 
ATOM   1149  C  CG   . MET A 1 78  ? -14.138 -27.593 -54.208 1.00 29.81  ? ? ? ? ? ? 78   MET A CG   1 
ATOM   1150  S  SD   . MET A 1 78  ? -14.430 -26.103 -53.233 1.00 29.60  ? ? ? ? ? ? 78   MET A SD   1 
ATOM   1151  C  CE   . MET A 1 78  ? -16.166 -26.238 -52.813 1.00 32.53  ? ? ? ? ? ? 78   MET A CE   1 
ATOM   1152  H  H    . MET A 1 78  ? -13.823 -31.138 -52.599 1.00 37.54  ? ? ? ? ? ? 78   MET A H    1 
ATOM   1153  H  HA   . MET A 1 78  ? -14.936 -30.167 -54.726 1.00 38.57  ? ? ? ? ? ? 78   MET A HA   1 
ATOM   1154  H  HB2  . MET A 1 78  ? -14.840 -28.891 -52.809 1.00 38.13  ? ? ? ? ? ? 78   MET A HB2  1 
ATOM   1155  H  HB3  . MET A 1 78  ? -13.254 -28.856 -52.881 1.00 38.13  ? ? ? ? ? ? 78   MET A HB3  1 
ATOM   1156  H  HG2  . MET A 1 78  ? -13.295 -27.478 -54.675 1.00 35.77  ? ? ? ? ? ? 78   MET A HG2  1 
ATOM   1157  H  HG3  . MET A 1 78  ? -14.859 -27.669 -54.852 1.00 35.77  ? ? ? ? ? ? 78   MET A HG3  1 
ATOM   1158  H  HE1  . MET A 1 78  ? -16.422 -25.469 -52.280 1.00 39.04  ? ? ? ? ? ? 78   MET A HE1  1 
ATOM   1159  H  HE2  . MET A 1 78  ? -16.687 -26.262 -53.631 1.00 39.04  ? ? ? ? ? ? 78   MET A HE2  1 
ATOM   1160  H  HE3  . MET A 1 78  ? -16.306 -27.054 -52.307 1.00 39.04  ? ? ? ? ? ? 78   MET A HE3  1 
ATOM   1161  N  N    . ARG A 1 79  ? -11.753 -30.449 -54.898 1.00 34.58  ? ? ? ? ? ? 79   ARG A N    1 
ATOM   1162  C  CA   . ARG A 1 79  ? -10.611 -30.461 -55.801 1.00 34.38  ? ? ? ? ? ? 79   ARG A CA   1 
ATOM   1163  C  C    . ARG A 1 79  ? -10.733 -31.559 -56.849 1.00 36.10  ? ? ? ? ? ? 79   ARG A C    1 
ATOM   1164  O  O    . ARG A 1 79  ? -10.125 -31.468 -57.914 1.00 39.45  ? ? ? ? ? ? 79   ARG A O    1 
ATOM   1165  C  CB   . ARG A 1 79  ? -9.302  -30.648 -55.023 1.00 32.92  ? ? ? ? ? ? 79   ARG A CB   1 
ATOM   1166  C  CG   . ARG A 1 79  ? -8.781  -29.427 -54.282 1.00 28.89  ? ? ? ? ? ? 79   ARG A CG   1 
ATOM   1167  C  CD   . ARG A 1 79  ? -7.378  -29.744 -53.760 1.00 30.28  ? ? ? ? ? ? 79   ARG A CD   1 
ATOM   1168  N  NE   . ARG A 1 79  ? -6.760  -28.715 -52.932 1.00 29.19  ? ? ? ? ? ? 79   ARG A NE   1 
ATOM   1169  C  CZ   . ARG A 1 79  ? -6.136  -27.633 -53.393 1.00 30.78  ? ? ? ? ? ? 79   ARG A CZ   1 
ATOM   1170  N  NH1  . ARG A 1 79  ? -6.066  -27.390 -54.697 1.00 29.86  ? ? ? ? ? 1 79   ARG A NH1  1 
ATOM   1171  N  NH2  . ARG A 1 79  ? -5.591  -26.776 -52.540 1.00 31.08  ? ? ? ? ? ? 79   ARG A NH2  1 
ATOM   1172  H  H    . ARG A 1 79  ? -11.568 -30.700 -54.096 1.00 41.50  ? ? ? ? ? ? 79   ARG A H    1 
ATOM   1173  H  HA   . ARG A 1 79  ? -10.566 -29.609 -56.263 1.00 41.26  ? ? ? ? ? ? 79   ARG A HA   1 
ATOM   1174  H  HB2  . ARG A 1 79  ? -9.436  -31.349 -54.366 1.00 39.50  ? ? ? ? ? ? 79   ARG A HB2  1 
ATOM   1175  H  HB3  . ARG A 1 79  ? -8.613  -30.921 -55.649 1.00 39.50  ? ? ? ? ? ? 79   ARG A HB3  1 
ATOM   1176  H  HG2  . ARG A 1 79  ? -8.727  -28.671 -54.887 1.00 34.66  ? ? ? ? ? ? 79   ARG A HG2  1 
ATOM   1177  H  HG3  . ARG A 1 79  ? -9.359  -29.227 -53.529 1.00 34.66  ? ? ? ? ? ? 79   ARG A HG3  1 
ATOM   1178  H  HD2  . ARG A 1 79  ? -7.425  -30.554 -53.227 1.00 36.34  ? ? ? ? ? ? 79   ARG A HD2  1 
ATOM   1179  H  HD3  . ARG A 1 79  ? -6.795  -29.892 -54.521 1.00 36.34  ? ? ? ? ? ? 79   ARG A HD3  1 
ATOM   1180  H  HE   . ARG A 1 79  ? -6.802  -28.814 -52.079 1.00 35.03  ? ? ? ? ? ? 79   ARG A HE   1 
ATOM   1181  H  HH11 . ARG A 1 79  ? -6.413  -27.944 -55.257 1.00 35.83  ? ? ? ? ? ? 79   ARG A HH11 1 
ATOM   1182  H  HH12 . ARG A 1 79  ? -5.665  -26.685 -54.982 1.00 35.83  ? ? ? ? ? ? 79   ARG A HH12 1 
ATOM   1183  H  HH21 . ARG A 1 79  ? -5.639  -26.922 -51.694 1.00 37.29  ? ? ? ? ? ? 79   ARG A HH21 1 
ATOM   1184  H  HH22 . ARG A 1 79  ? -5.199  -26.069 -52.833 1.00 37.29  ? ? ? ? ? ? 79   ARG A HH22 1 
ATOM   1185  N  N    . ALA A 1 80  ? -11.500 -32.606 -56.552 1.00 33.25  ? ? ? ? ? ? 80   ALA A N    1 
ATOM   1186  C  CA   . ALA A 1 80  ? -11.620 -33.731 -57.482 1.00 36.34  ? ? ? ? ? ? 80   ALA A CA   1 
ATOM   1187  C  C    . ALA A 1 80  ? -12.669 -33.463 -58.557 1.00 33.76  ? ? ? ? ? ? 80   ALA A C    1 
ATOM   1188  O  O    . ALA A 1 80  ? -12.688 -34.124 -59.597 1.00 37.20  ? ? ? ? ? ? 80   ALA A O    1 
ATOM   1189  C  CB   . ALA A 1 80  ? -11.957 -35.003 -56.734 1.00 37.11  ? ? ? ? ? ? 80   ALA A CB   1 
ATOM   1190  H  H    . ALA A 1 80  ? -11.956 -32.691 -55.827 1.00 39.90  ? ? ? ? ? ? 80   ALA A H    1 
ATOM   1191  H  HA   . ALA A 1 80  ? -10.767 -33.864 -57.926 1.00 43.61  ? ? ? ? ? ? 80   ALA A HA   1 
ATOM   1192  H  HB1  . ALA A 1 80  ? -12.031 -35.733 -57.369 1.00 44.53  ? ? ? ? ? ? 80   ALA A HB1  1 
ATOM   1193  H  HB2  . ALA A 1 80  ? -11.250 -35.190 -56.096 1.00 44.53  ? ? ? ? ? ? 80   ALA A HB2  1 
ATOM   1194  H  HB3  . ALA A 1 80  ? -12.799 -34.882 -56.269 1.00 44.53  ? ? ? ? ? ? 80   ALA A HB3  1 
ATOM   1195  N  N    . LEU A 1 81  ? -13.546 -32.499 -58.311 1.00 37.93  ? ? ? ? ? ? 81   LEU A N    1 
ATOM   1196  C  CA   . LEU A 1 81  ? -14.613 -32.206 -59.263 1.00 36.27  ? ? ? ? ? ? 81   LEU A CA   1 
ATOM   1197  C  C    . LEU A 1 81  ? -14.036 -31.703 -60.578 1.00 39.61  ? ? ? ? ? ? 81   LEU A C    1 
ATOM   1198  O  O    . LEU A 1 81  ? -13.006 -31.035 -60.580 1.00 37.52  ? ? ? ? ? ? 81   LEU A O    1 
ATOM   1199  C  CB   . LEU A 1 81  ? -15.580 -31.171 -58.696 1.00 34.40  ? ? ? ? ? ? 81   LEU A CB   1 
ATOM   1200  C  CG   . LEU A 1 81  ? -16.481 -31.640 -57.555 1.00 35.27  ? ? ? ? ? ? 81   LEU A CG   1 
ATOM   1201  C  CD1  . LEU A 1 81  ? -17.341 -30.471 -57.061 1.00 36.31  ? ? ? ? ? ? 81   LEU A CD1  1 
ATOM   1202  C  CD2  . LEU A 1 81  ? -17.352 -32.819 -57.980 1.00 36.14  ? ? ? ? ? ? 81   LEU A CD2  1 
ATOM   1203  H  H    . LEU A 1 81  ? -13.548 -32.003 -57.608 1.00 45.52  ? ? ? ? ? ? 81   LEU A H    1 
ATOM   1204  H  HA   . LEU A 1 81  ? -15.111 -33.019 -59.442 1.00 43.52  ? ? ? ? ? ? 81   LEU A HA   1 
ATOM   1205  H  HB2  . LEU A 1 81  ? -15.062 -30.420 -58.365 1.00 41.29  ? ? ? ? ? ? 81   LEU A HB2  1 
ATOM   1206  H  HB3  . LEU A 1 81  ? -16.158 -30.869 -59.415 1.00 41.29  ? ? ? ? ? ? 81   LEU A HB3  1 
ATOM   1207  H  HG   . LEU A 1 81  ? -15.924 -31.932 -56.816 1.00 42.33  ? ? ? ? ? ? 81   LEU A HG   1 
ATOM   1208  H  HD11 . LEU A 1 81  ? -17.908 -30.780 -56.338 1.00 43.58  ? ? ? ? ? ? 81   LEU A HD11 1 
ATOM   1209  H  HD12 . LEU A 1 81  ? -16.758 -29.762 -56.746 1.00 43.58  ? ? ? ? ? ? 81   LEU A HD12 1 
ATOM   1210  H  HD13 . LEU A 1 81  ? -17.887 -30.149 -57.796 1.00 43.58  ? ? ? ? ? ? 81   LEU A HD13 1 
ATOM   1211  H  HD21 . LEU A 1 81  ? -17.907 -33.086 -57.231 1.00 43.37  ? ? ? ? ? ? 81   LEU A HD21 1 
ATOM   1212  H  HD22 . LEU A 1 81  ? -17.910 -32.546 -58.725 1.00 43.37  ? ? ? ? ? ? 81   LEU A HD22 1 
ATOM   1213  H  HD23 . LEU A 1 81  ? -16.779 -33.554 -58.247 1.00 43.37  ? ? ? ? ? ? 81   LEU A HD23 1 
ATOM   1214  N  N    . PRO A 1 82  ? -14.692 -32.033 -61.705 1.00 41.87  ? ? ? ? ? ? 82   PRO A N    1 
ATOM   1215  C  CA   . PRO A 1 82  ? -14.283 -31.437 -62.981 1.00 42.40  ? ? ? ? ? ? 82   PRO A CA   1 
ATOM   1216  C  C    . PRO A 1 82  ? -14.270 -29.920 -62.880 1.00 39.64  ? ? ? ? ? ? 82   PRO A C    1 
ATOM   1217  O  O    . PRO A 1 82  ? -15.155 -29.366 -62.238 1.00 38.80  ? ? ? ? ? ? 82   PRO A O    1 
ATOM   1218  C  CB   . PRO A 1 82  ? -15.361 -31.915 -63.964 1.00 43.86  ? ? ? ? ? ? 82   PRO A CB   1 
ATOM   1219  C  CG   . PRO A 1 82  ? -15.927 -33.137 -63.345 1.00 46.25  ? ? ? ? ? ? 82   PRO A CG   1 
ATOM   1220  C  CD   . PRO A 1 82  ? -15.848 -32.932 -61.860 1.00 43.53  ? ? ? ? ? ? 82   PRO A CD   1 
ATOM   1221  H  HA   . PRO A 1 82  ? -13.412 -31.763 -63.256 1.00 50.88  ? ? ? ? ? ? 82   PRO A HA   1 
ATOM   1222  H  HB2  . PRO A 1 82  ? -16.042 -31.231 -64.061 1.00 52.63  ? ? ? ? ? ? 82   PRO A HB2  1 
ATOM   1223  H  HB3  . PRO A 1 82  ? -14.955 -32.120 -64.821 1.00 52.63  ? ? ? ? ? ? 82   PRO A HB3  1 
ATOM   1224  H  HG2  . PRO A 1 82  ? -16.850 -33.243 -63.624 1.00 55.50  ? ? ? ? ? ? 82   PRO A HG2  1 
ATOM   1225  H  HG3  . PRO A 1 82  ? -15.401 -33.908 -63.610 1.00 55.50  ? ? ? ? ? ? 82   PRO A HG3  1 
ATOM   1226  H  HD2  . PRO A 1 82  ? -16.655 -32.505 -61.533 1.00 52.23  ? ? ? ? ? ? 82   PRO A HD2  1 
ATOM   1227  H  HD3  . PRO A 1 82  ? -15.683 -33.775 -61.410 1.00 52.23  ? ? ? ? ? ? 82   PRO A HD3  1 
ATOM   1228  N  N    . ASP A 1 83  ? -13.282 -29.268 -63.484 1.00 38.82  ? ? ? ? ? ? 83   ASP A N    1 
ATOM   1229  C  CA   . ASP A 1 83  ? -13.164 -27.815 -63.423 1.00 37.93  ? ? ? ? ? ? 83   ASP A CA   1 
ATOM   1230  C  C    . ASP A 1 83  ? -14.466 -27.085 -63.773 1.00 37.00  ? ? ? ? ? ? 83   ASP A C    1 
ATOM   1231  O  O    . ASP A 1 83  ? -14.822 -26.087 -63.132 1.00 38.01  ? ? ? ? ? ? 83   ASP A O    1 
ATOM   1232  C  CB   . ASP A 1 83  ? -12.049 -27.344 -64.358 1.00 43.05  ? ? ? ? ? ? 83   ASP A CB   1 
ATOM   1233  C  CG   . ASP A 1 83  ? -10.671 -27.405 -63.718 1.00 47.36  ? ? ? ? ? ? 83   ASP A CG   1 
ATOM   1234  O  OD1  . ASP A 1 83  ? -10.533 -27.975 -62.612 1.00 44.59  ? ? ? ? ? ? 83   ASP A OD1  1 
ATOM   1235  O  OD2  . ASP A 1 83  ? -9.718  -26.881 -64.340 1.00 48.23  ? ? ? ? ? 1 83   ASP A OD2  1 
ATOM   1236  H  H    . ASP A 1 83  ? -12.661 -29.648 -63.941 1.00 46.58  ? ? ? ? ? ? 83   ASP A H    1 
ATOM   1237  H  HA   . ASP A 1 83  ? -12.918 -27.561 -62.519 1.00 45.52  ? ? ? ? ? ? 83   ASP A HA   1 
ATOM   1238  H  HB2  . ASP A 1 83  ? -12.038 -27.911 -65.145 1.00 51.65  ? ? ? ? ? ? 83   ASP A HB2  1 
ATOM   1239  H  HB3  . ASP A 1 83  ? -12.220 -26.425 -64.615 1.00 51.65  ? ? ? ? ? ? 83   ASP A HB3  1 
ATOM   1240  N  N    . ASP A 1 84  ? -15.181 -27.589 -64.776 1.00 39.38  ? ? ? ? ? ? 84   ASP A N    1 
ATOM   1241  C  CA   . ASP A 1 84  ? -16.341 -26.885 -65.310 1.00 39.75  ? ? ? ? ? ? 84   ASP A CA   1 
ATOM   1242  C  C    . ASP A 1 84  ? -17.560 -27.001 -64.413 1.00 40.71  ? ? ? ? ? ? 84   ASP A C    1 
ATOM   1243  O  O    . ASP A 1 84  ? -18.566 -26.322 -64.627 1.00 42.28  ? ? ? ? ? ? 84   ASP A O    1 
ATOM   1244  C  CB   . ASP A 1 84  ? -16.684 -27.411 -66.712 1.00 44.45  ? ? ? ? ? ? 84   ASP A CB   1 
ATOM   1245  C  CG   . ASP A 1 84  ? -15.610 -27.089 -67.724 1.00 46.58  ? ? ? ? ? ? 84   ASP A CG   1 
ATOM   1246  H  H    . ASP A 1 84  ? -15.014 -28.339 -65.164 1.00 47.26  ? ? ? ? ? ? 84   ASP A H    1 
ATOM   1247  H  HA   . ASP A 1 84  ? -16.123 -25.944 -65.393 1.00 47.70  ? ? ? ? ? ? 84   ASP A HA   1 
ATOM   1248  H  HB2  . ASP A 1 84  ? -16.782 -28.375 -66.673 1.00 53.34  ? ? ? ? ? ? 84   ASP A HB2  1 
ATOM   1249  H  HB3  . ASP A 1 84  ? -17.512 -27.003 -67.010 1.00 53.34  ? ? ? ? ? ? 84   ASP A HB3  1 
ATOM   1250  N  N    . ASP A 1 85  ? -17.481 -27.877 -63.422 1.00 38.04  ? ? ? ? ? ? 85   ASP A N    1 
ATOM   1251  C  CA   . ASP A 1 85  ? -18.514 -27.956 -62.406 1.00 36.17  ? ? ? ? ? ? 85   ASP A CA   1 
ATOM   1252  C  C    . ASP A 1 85  ? -18.479 -26.652 -61.592 1.00 33.45  ? ? ? ? ? ? 85   ASP A C    1 
ATOM   1253  O  O    . ASP A 1 85  ? -17.412 -26.238 -61.131 1.00 33.38  ? ? ? ? ? ? 85   ASP A O    1 
ATOM   1254  C  CB   . ASP A 1 85  ? -18.279 -29.186 -61.530 1.00 40.53  ? ? ? ? ? ? 85   ASP A CB   1 
ATOM   1255  C  CG   . ASP A 1 85  ? -19.445 -29.502 -60.625 1.00 41.77  ? ? ? ? ? ? 85   ASP A CG   1 
ATOM   1256  O  OD1  . ASP A 1 85  ? -19.996 -28.573 -60.008 1.00 42.86  ? ? ? ? ? ? 85   ASP A OD1  1 
ATOM   1257  O  OD2  . ASP A 1 85  ? -19.803 -30.691 -60.520 1.00 43.61  ? ? ? ? ? 1 85   ASP A OD2  1 
ATOM   1258  H  H    . ASP A 1 85  ? -16.838 -28.438 -63.317 1.00 45.64  ? ? ? ? ? ? 85   ASP A H    1 
ATOM   1259  H  HA   . ASP A 1 85  ? -19.384 -28.036 -62.828 1.00 43.40  ? ? ? ? ? ? 85   ASP A HA   1 
ATOM   1260  H  HB2  . ASP A 1 85  ? -18.128 -29.955 -62.102 1.00 48.64  ? ? ? ? ? ? 85   ASP A HB2  1 
ATOM   1261  H  HB3  . ASP A 1 85  ? -17.501 -29.031 -60.972 1.00 48.64  ? ? ? ? ? ? 85   ASP A HB3  1 
ATOM   1262  N  N    . PRO A 1 86  ? -19.633 -25.986 -61.422 1.00 31.89  ? ? ? ? ? ? 86   PRO A N    1 
ATOM   1263  C  CA   . PRO A 1 86  ? -19.626 -24.703 -60.701 1.00 27.01  ? ? ? ? ? ? 86   PRO A CA   1 
ATOM   1264  C  C    . PRO A 1 86  ? -19.245 -24.840 -59.239 1.00 27.48  ? ? ? ? ? ? 86   PRO A C    1 
ATOM   1265  O  O    . PRO A 1 86  ? -18.950 -23.833 -58.591 1.00 29.29  ? ? ? ? ? ? 86   PRO A O    1 
ATOM   1266  C  CB   . PRO A 1 86  ? -21.072 -24.210 -60.837 1.00 29.99  ? ? ? ? ? ? 86   PRO A CB   1 
ATOM   1267  C  CG   . PRO A 1 86  ? -21.869 -25.423 -61.100 1.00 34.08  ? ? ? ? ? ? 86   PRO A CG   1 
ATOM   1268  C  CD   . PRO A 1 86  ? -20.983 -26.332 -61.900 1.00 36.81  ? ? ? ? ? ? 86   PRO A CD   1 
ATOM   1269  H  HA   . PRO A 1 86  ? -19.028 -24.074 -61.134 1.00 32.42  ? ? ? ? ? ? 86   PRO A HA   1 
ATOM   1270  H  HB2  . PRO A 1 86  ? -21.353 -23.788 -60.010 1.00 35.99  ? ? ? ? ? ? 86   PRO A HB2  1 
ATOM   1271  H  HB3  . PRO A 1 86  ? -21.138 -23.590 -61.580 1.00 35.99  ? ? ? ? ? ? 86   PRO A HB3  1 
ATOM   1272  H  HG2  . PRO A 1 86  ? -22.113 -25.840 -60.259 1.00 40.90  ? ? ? ? ? ? 86   PRO A HG2  1 
ATOM   1273  H  HG3  . PRO A 1 86  ? -22.661 -25.188 -61.607 1.00 40.90  ? ? ? ? ? ? 86   PRO A HG3  1 
ATOM   1274  H  HD2  . PRO A 1 86  ? -21.184 -27.261 -61.705 1.00 44.18  ? ? ? ? ? ? 86   PRO A HD2  1 
ATOM   1275  H  HD3  . PRO A 1 86  ? -21.067 -26.140 -62.847 1.00 44.18  ? ? ? ? ? ? 86   PRO A HD3  1 
ATOM   1276  N  N    . ARG A 1 87  ? -19.261 -26.070 -58.735 1.00 28.45  ? ? ? ? ? ? 87   ARG A N    1 
ATOM   1277  C  CA   . ARG A 1 87  ? -18.890 -26.349 -57.351 1.00 29.57  ? ? ? ? ? ? 87   ARG A CA   1 
ATOM   1278  C  C    . ARG A 1 87  ? -17.407 -26.664 -57.213 1.00 30.17  ? ? ? ? ? ? 87   ARG A C    1 
ATOM   1279  O  O    . ARG A 1 87  ? -16.898 -26.781 -56.093 1.00 30.22  ? ? ? ? ? ? 87   ARG A O    1 
ATOM   1280  C  CB   . ARG A 1 87  ? -19.701 -27.531 -56.812 1.00 34.45  ? ? ? ? ? ? 87   ARG A CB   1 
ATOM   1281  C  CG   . ARG A 1 87  ? -21.190 -27.289 -56.762 1.00 37.28  ? ? ? ? ? ? 87   ARG A CG   1 
ATOM   1282  C  CD   . ARG A 1 87  ? -21.959 -28.406 -57.451 1.00 43.96  ? ? ? ? ? ? 87   ARG A CD   1 
ATOM   1283  N  NE   . ARG A 1 87  ? -22.129 -29.592 -56.628 1.00 46.80  ? ? ? ? ? ? 87   ARG A NE   1 
ATOM   1284  C  CZ   . ARG A 1 87  ? -21.817 -30.837 -56.990 1.00 46.07  ? ? ? ? ? ? 87   ARG A CZ   1 
ATOM   1285  N  NH1  . ARG A 1 87  ? -21.274 -31.111 -58.168 1.00 44.40  ? ? ? ? ? 1 87   ARG A NH1  1 
ATOM   1286  N  NH2  . ARG A 1 87  ? -22.041 -31.828 -56.145 1.00 46.12  ? ? ? ? ? ? 87   ARG A NH2  1 
ATOM   1287  H  H    . ARG A 1 87  ? -19.485 -26.770 -59.181 1.00 34.14  ? ? ? ? ? ? 87   ARG A H    1 
ATOM   1288  H  HA   . ARG A 1 87  ? -19.087 -25.572 -56.805 1.00 35.48  ? ? ? ? ? ? 87   ARG A HA   1 
ATOM   1289  H  HB2  . ARG A 1 87  ? -19.547 -28.301 -57.382 1.00 41.34  ? ? ? ? ? ? 87   ARG A HB2  1 
ATOM   1290  H  HB3  . ARG A 1 87  ? -19.404 -27.727 -55.910 1.00 41.34  ? ? ? ? ? ? 87   ARG A HB3  1 
ATOM   1291  H  HG2  . ARG A 1 87  ? -21.477 -27.248 -55.836 1.00 44.74  ? ? ? ? ? ? 87   ARG A HG2  1 
ATOM   1292  H  HG3  . ARG A 1 87  ? -21.395 -26.455 -57.213 1.00 44.74  ? ? ? ? ? ? 87   ARG A HG3  1 
ATOM   1293  H  HD2  . ARG A 1 87  ? -22.842 -28.079 -57.686 1.00 52.75  ? ? ? ? ? ? 87   ARG A HD2  1 
ATOM   1294  H  HD3  . ARG A 1 87  ? -21.480 -28.667 -58.253 1.00 52.75  ? ? ? ? ? ? 87   ARG A HD3  1 
ATOM   1295  H  HE   . ARG A 1 87  ? -22.459 -29.482 -55.841 1.00 56.16  ? ? ? ? ? ? 87   ARG A HE   1 
ATOM   1296  H  HH11 . ARG A 1 87  ? -21.126 -30.477 -58.731 1.00 53.28  ? ? ? ? ? ? 87   ARG A HH11 1 
ATOM   1297  H  HH12 . ARG A 1 87  ? -21.079 -31.923 -58.374 1.00 53.28  ? ? ? ? ? ? 87   ARG A HH12 1 
ATOM   1298  H  HH21 . ARG A 1 87  ? -22.386 -31.666 -55.374 1.00 55.34  ? ? ? ? ? ? 87   ARG A HH21 1 
ATOM   1299  H  HH22 . ARG A 1 87  ? -21.834 -32.634 -56.362 1.00 55.34  ? ? ? ? ? ? 87   ARG A HH22 1 
ATOM   1300  N  N    . SER A 1 88  ? -16.719 -26.814 -58.343 1.00 27.95  ? ? ? ? ? ? 88   SER A N    1 
ATOM   1301  C  CA   . SER A 1 88  ? -15.327 -27.249 -58.332 1.00 29.14  ? ? ? ? ? ? 88   SER A CA   1 
ATOM   1302  C  C    . SER A 1 88  ? -14.400 -26.265 -57.619 1.00 25.08  ? ? ? ? ? ? 88   SER A C    1 
ATOM   1303  O  O    . SER A 1 88  ? -14.718 -25.090 -57.459 1.00 27.98  ? ? ? ? ? ? 88   SER A O    1 
ATOM   1304  C  CB   . SER A 1 88  ? -14.823 -27.449 -59.752 1.00 33.00  ? ? ? ? ? ? 88   SER A CB   1 
ATOM   1305  O  OG   . SER A 1 88  ? -14.440 -26.213 -60.312 1.00 29.88  ? ? ? ? ? ? 88   SER A OG   1 
ATOM   1306  H  H    . SER A 1 88  ? -17.037 -26.669 -59.129 1.00 33.54  ? ? ? ? ? ? 88   SER A H    1 
ATOM   1307  H  HA   . SER A 1 88  ? -15.268 -28.101 -57.872 1.00 34.97  ? ? ? ? ? ? 88   SER A HA   1 
ATOM   1308  H  HB2  . SER A 1 88  ? -14.055 -28.042 -59.737 1.00 39.60  ? ? ? ? ? ? 88   SER A HB2  1 
ATOM   1309  H  HB3  . SER A 1 88  ? -15.532 -27.836 -60.290 1.00 39.60  ? ? ? ? ? ? 88   SER A HB3  1 
ATOM   1310  H  HG   . SER A 1 88  ? -14.162 -26.326 -61.097 1.00 35.86  ? ? ? ? ? ? 88   SER A HG   1 
ATOM   1311  N  N    . PHE A 1 89  ? -13.236 -26.761 -57.216 1.00 28.45  ? ? ? ? ? ? 89   PHE A N    1 
ATOM   1312  C  CA   . PHE A 1 89  ? -12.221 -25.931 -56.555 1.00 29.98  ? ? ? ? ? ? 89   PHE A CA   1 
ATOM   1313  C  C    . PHE A 1 89  ? -11.891 -24.683 -57.365 1.00 31.11  ? ? ? ? ? ? 89   PHE A C    1 
ATOM   1314  O  O    . PHE A 1 89  ? -11.841 -23.563 -56.842 1.00 25.66  ? ? ? ? ? ? 89   PHE A O    1 
ATOM   1315  C  CB   . PHE A 1 89  ? -10.935 -26.729 -56.330 1.00 30.22  ? ? ? ? ? ? 89   PHE A CB   1 
ATOM   1316  C  CG   . PHE A 1 89  ? -9.917  -26.000 -55.482 1.00 29.30  ? ? ? ? ? ? 89   PHE A CG   1 
ATOM   1317  C  CD1  . PHE A 1 89  ? -9.943  -26.122 -54.108 1.00 30.69  ? ? ? ? ? ? 89   PHE A CD1  1 
ATOM   1318  C  CD2  . PHE A 1 89  ? -8.953  -25.191 -56.063 1.00 31.15  ? ? ? ? ? ? 89   PHE A CD2  1 
ATOM   1319  C  CE1  . PHE A 1 89  ? -9.030  -25.459 -53.320 1.00 27.83  ? ? ? ? ? ? 89   PHE A CE1  1 
ATOM   1320  C  CE2  . PHE A 1 89  ? -8.033  -24.514 -55.282 1.00 31.63  ? ? ? ? ? ? 89   PHE A CE2  1 
ATOM   1321  C  CZ   . PHE A 1 89  ? -8.063  -24.650 -53.906 1.00 29.90  ? ? ? ? ? ? 89   PHE A CZ   1 
ATOM   1322  H  H    . PHE A 1 89  ? -13.003 -27.583 -57.313 1.00 34.14  ? ? ? ? ? ? 89   PHE A H    1 
ATOM   1323  H  HA   . PHE A 1 89  ? -12.556 -25.649 -55.689 1.00 35.98  ? ? ? ? ? ? 89   PHE A HA   1 
ATOM   1324  H  HB2  . PHE A 1 89  ? -11.156 -27.560 -55.881 1.00 36.27  ? ? ? ? ? ? 89   PHE A HB2  1 
ATOM   1325  H  HB3  . PHE A 1 89  ? -10.527 -26.916 -57.190 1.00 36.27  ? ? ? ? ? ? 89   PHE A HB3  1 
ATOM   1326  H  HD1  . PHE A 1 89  ? -10.586 -26.662 -53.709 1.00 36.83  ? ? ? ? ? ? 89   PHE A HD1  1 
ATOM   1327  H  HD2  . PHE A 1 89  ? -8.929  -25.097 -56.988 1.00 37.38  ? ? ? ? ? ? 89   PHE A HD2  1 
ATOM   1328  H  HE1  . PHE A 1 89  ? -9.059  -25.554 -52.396 1.00 33.40  ? ? ? ? ? ? 89   PHE A HE1  1 
ATOM   1329  H  HE2  . PHE A 1 89  ? -7.388  -23.977 -55.683 1.00 37.96  ? ? ? ? ? ? 89   PHE A HE2  1 
ATOM   1330  H  HZ   . PHE A 1 89  ? -7.445  -24.201 -53.376 1.00 35.88  ? ? ? ? ? ? 89   PHE A HZ   1 
ATOM   1331  N  N    . VAL A 1 90  ? -11.672 -24.894 -58.656 1.00 29.82  ? ? ? ? ? ? 90   VAL A N    1 
ATOM   1332  C  CA   . VAL A 1 90  ? -11.355 -23.808 -59.573 1.00 30.68  ? ? ? ? ? ? 90   VAL A CA   1 
ATOM   1333  C  C    . VAL A 1 90  ? -12.544 -22.853 -59.776 1.00 28.67  ? ? ? ? ? ? 90   VAL A C    1 
ATOM   1334  O  O    . VAL A 1 90  ? -12.366 -21.642 -59.782 1.00 27.93  ? ? ? ? ? ? 90   VAL A O    1 
ATOM   1335  C  CB   . VAL A 1 90  ? -10.883 -24.377 -60.929 1.00 34.51  ? ? ? ? ? ? 90   VAL A CB   1 
ATOM   1336  C  CG1  . VAL A 1 90  ? -10.669 -23.279 -61.927 1.00 36.45  ? ? ? ? ? ? 90   VAL A CG1  1 
ATOM   1337  C  CG2  . VAL A 1 90  ? -9.580  -25.155 -60.731 1.00 39.27  ? ? ? ? ? ? 90   VAL A CG2  1 
ATOM   1338  N  N    . SER A 1 91  ? -13.746 -23.392 -59.962 1.00 28.21  ? ? ? ? ? ? 91   SER A N    1 
ATOM   1339  C  CA   . SER A 1 91  ? -14.925 -22.546 -60.142 1.00 28.52  ? ? ? ? ? ? 91   SER A CA   1 
ATOM   1340  C  C    . SER A 1 91  ? -15.149 -21.645 -58.921 1.00 28.15  ? ? ? ? ? ? 91   SER A C    1 
ATOM   1341  O  O    . SER A 1 91  ? -15.465 -20.471 -59.057 1.00 25.95  ? ? ? ? ? ? 91   SER A O    1 
ATOM   1342  C  CB   . SER A 1 91  ? -16.164 -23.401 -60.399 1.00 26.86  ? ? ? ? ? ? 91   SER A CB   1 
ATOM   1343  O  OG   . SER A 1 91  ? -16.122 -23.992 -61.700 1.00 31.06  ? ? ? ? ? ? 91   SER A OG   1 
ATOM   1344  H  H    . SER A 1 91  ? -13.907 -24.236 -59.989 1.00 33.85  ? ? ? ? ? ? 91   SER A H    1 
ATOM   1345  H  HA   . SER A 1 91  ? -14.788 -21.975 -60.914 1.00 34.22  ? ? ? ? ? ? 91   SER A HA   1 
ATOM   1346  H  HB2  . SER A 1 91  ? -16.205 -24.106 -59.734 1.00 32.23  ? ? ? ? ? ? 91   SER A HB2  1 
ATOM   1347  H  HB3  . SER A 1 91  ? -16.953 -22.839 -60.334 1.00 32.23  ? ? ? ? ? ? 91   SER A HB3  1 
ATOM   1348  H  HG   . SER A 1 91  ? -16.810 -24.458 -61.826 1.00 37.27  ? ? ? ? ? ? 91   SER A HG   1 
ATOM   1349  N  N    . GLN A 1 92  ? -14.987 -22.188 -57.724 1.00 26.11  ? ? ? ? ? ? 92   GLN A N    1 
ATOM   1350  C  CA   . GLN A 1 92  ? -15.189 -21.375 -56.540 1.00 25.63  ? ? ? ? ? ? 92   GLN A CA   1 
ATOM   1351  C  C    . GLN A 1 92  ? -14.133 -20.264 -56.443 1.00 23.87  ? ? ? ? ? ? 92   GLN A C    1 
ATOM   1352  O  O    . GLN A 1 92  ? -14.449 -19.143 -56.041 1.00 23.10  ? ? ? ? ? ? 92   GLN A O    1 
ATOM   1353  C  CB   . GLN A 1 92  ? -15.201 -22.251 -55.282 1.00 23.74  ? ? ? ? ? ? 92   GLN A CB   1 
ATOM   1354  C  CG   . GLN A 1 92  ? -16.464 -23.131 -55.194 1.00 24.43  ? ? ? ? ? ? 92   GLN A CG   1 
ATOM   1355  C  CD   . GLN A 1 92  ? -17.729 -22.310 -54.981 1.00 25.58  ? ? ? ? ? ? 92   GLN A CD   1 
ATOM   1356  O  OE1  . GLN A 1 92  ? -17.813 -21.521 -54.040 1.00 27.10  ? ? ? ? ? ? 92   GLN A OE1  1 
ATOM   1357  N  NE2  . GLN A 1 92  ? -18.717 -22.486 -55.860 1.00 24.35  ? ? ? ? ? ? 92   GLN A NE2  1 
ATOM   1358  H  H    . GLN A 1 92  ? -14.766 -23.005 -57.573 1.00 31.34  ? ? ? ? ? ? 92   GLN A H    1 
ATOM   1359  H  HA   . GLN A 1 92  ? -16.057 -20.947 -56.605 1.00 30.76  ? ? ? ? ? ? 92   GLN A HA   1 
ATOM   1360  H  HB2  . GLN A 1 92  ? -14.427 -22.835 -55.295 1.00 28.49  ? ? ? ? ? ? 92   GLN A HB2  1 
ATOM   1361  H  HB3  . GLN A 1 92  ? -15.175 -21.680 -54.498 1.00 28.49  ? ? ? ? ? ? 92   GLN A HB3  1 
ATOM   1362  H  HG2  . GLN A 1 92  ? -16.562 -23.628 -56.021 1.00 29.31  ? ? ? ? ? ? 92   GLN A HG2  1 
ATOM   1363  H  HG3  . GLN A 1 92  ? -16.372 -23.742 -54.446 1.00 29.31  ? ? ? ? ? ? 92   GLN A HG3  1 
ATOM   1364  H  HE21 . GLN A 1 92  ? -18.622 -23.043 -56.509 1.00 29.22  ? ? ? ? ? ? 92   GLN A HE21 1 
ATOM   1365  H  HE22 . GLN A 1 92  ? -19.450 -22.043 -55.778 1.00 29.22  ? ? ? ? ? ? 92   GLN A HE22 1 
ATOM   1366  N  N    . ALA A 1 93  ? -12.899 -20.544 -56.850 1.00 26.25  ? ? ? ? ? ? 93   ALA A N    1 
ATOM   1367  C  CA   . ALA A 1 93  ? -11.864 -19.510 -56.817 1.00 26.86  ? ? ? ? ? ? 93   ALA A CA   1 
ATOM   1368  C  C    . ALA A 1 93  ? -12.193 -18.419 -57.820 1.00 26.37  ? ? ? ? ? ? 93   ALA A C    1 
ATOM   1369  O  O    . ALA A 1 93  ? -12.003 -17.240 -57.543 1.00 26.59  ? ? ? ? ? ? 93   ALA A O    1 
ATOM   1370  C  CB   . ALA A 1 93  ? -10.480 -20.100 -57.101 1.00 26.95  ? ? ? ? ? ? 93   ALA A CB   1 
ATOM   1371  H  H    . ALA A 1 93  ? -12.637 -21.308 -57.145 1.00 31.50  ? ? ? ? ? ? 93   ALA A H    1 
ATOM   1372  H  HA   . ALA A 1 93  ? -11.845 -19.110 -55.934 1.00 32.23  ? ? ? ? ? ? 93   ALA A HA   1 
ATOM   1373  H  HB1  . ALA A 1 93  ? -9.821  -19.389 -57.071 1.00 32.34  ? ? ? ? ? ? 93   ALA A HB1  1 
ATOM   1374  H  HB2  . ALA A 1 93  ? -10.277 -20.768 -56.427 1.00 32.34  ? ? ? ? ? ? 93   ALA A HB2  1 
ATOM   1375  H  HB3  . ALA A 1 93  ? -10.486 -20.509 -57.981 1.00 32.34  ? ? ? ? ? ? 93   ALA A HB3  1 
ATOM   1376  N  N    . LYS A 1 94  ? -12.704 -18.815 -58.984 1.00 24.59  ? ? ? ? ? ? 94   LYS A N    1 
ATOM   1377  C  CA   . LYS A 1 94  ? -12.997 -17.859 -60.061 1.00 26.88  ? ? ? ? ? ? 94   LYS A CA   1 
ATOM   1378  C  C    . LYS A 1 94  ? -14.086 -16.838 -59.682 1.00 25.13  ? ? ? ? ? ? 94   LYS A C    1 
ATOM   1379  O  O    . LYS A 1 94  ? -14.106 -15.713 -60.187 1.00 28.44  ? ? ? ? ? ? 94   LYS A O    1 
ATOM   1380  C  CB   . LYS A 1 94  ? -13.403 -18.613 -61.324 1.00 25.57  ? ? ? ? ? ? 94   LYS A CB   1 
ATOM   1381  C  CG   . LYS A 1 94  ? -12.238 -19.330 -62.012 1.00 31.95  ? ? ? ? ? ? 94   LYS A CG   1 
ATOM   1382  C  CD   . LYS A 1 94  ? -12.743 -20.211 -63.140 1.00 34.17  ? ? ? ? ? ? 94   LYS A CD   1 
ATOM   1383  C  CE   . LYS A 1 94  ? -11.606 -20.773 -63.969 1.00 37.50  ? ? ? ? ? ? 94   LYS A CE   1 
ATOM   1384  N  NZ   . LYS A 1 94  ? -12.107 -21.700 -65.034 1.00 43.82  ? ? ? ? ? 1 94   LYS A NZ   1 
ATOM   1385  H  H    . LYS A 1 94  ? -12.892 -19.631 -59.179 1.00 29.51  ? ? ? ? ? ? 94   LYS A H    1 
ATOM   1386  H  HA   . LYS A 1 94  ? -12.188 -17.363 -60.262 1.00 32.26  ? ? ? ? ? ? 94   LYS A HA   1 
ATOM   1387  H  HB2  . LYS A 1 94  ? -14.066 -19.281 -61.090 1.00 30.68  ? ? ? ? ? ? 94   LYS A HB2  1 
ATOM   1388  H  HB3  . LYS A 1 94  ? -13.780 -17.983 -61.958 1.00 30.68  ? ? ? ? ? ? 94   LYS A HB3  1 
ATOM   1389  H  HG2  . LYS A 1 94  ? -11.630 -18.673 -62.384 1.00 38.34  ? ? ? ? ? ? 94   LYS A HG2  1 
ATOM   1390  H  HG3  . LYS A 1 94  ? -11.778 -19.890 -61.367 1.00 38.34  ? ? ? ? ? ? 94   LYS A HG3  1 
ATOM   1391  H  HD2  . LYS A 1 94  ? -13.241 -20.955 -62.766 1.00 41.01  ? ? ? ? ? ? 94   LYS A HD2  1 
ATOM   1392  H  HD3  . LYS A 1 94  ? -13.313 -19.686 -63.724 1.00 41.01  ? ? ? ? ? ? 94   LYS A HD3  1 
ATOM   1393  H  HE2  . LYS A 1 94  ? -11.133 -20.043 -64.399 1.00 44.99  ? ? ? ? ? ? 94   LYS A HE2  1 
ATOM   1394  H  HE3  . LYS A 1 94  ? -11.005 -21.269 -63.392 1.00 44.99  ? ? ? ? ? ? 94   LYS A HE3  1 
ATOM   1395  H  HZ1  . LYS A 1 94  ? -11.423 -22.017 -65.508 1.00 52.59  ? ? ? ? ? ? 94   LYS A HZ1  1 
ATOM   1396  H  HZ2  . LYS A 1 94  ? -12.543 -22.381 -64.664 1.00 52.59  ? ? ? ? ? ? 94   LYS A HZ2  1 
ATOM   1397  H  HZ3  . LYS A 1 94  ? -12.660 -21.265 -65.580 1.00 52.59  ? ? ? ? ? ? 94   LYS A HZ3  1 
ATOM   1398  N  N    . ILE A 1 95  ? -14.980 -17.217 -58.782 1.00 23.82  ? ? ? ? ? ? 95   ILE A N    1 
ATOM   1399  C  CA   . ILE A 1 95  ? -16.031 -16.299 -58.333 1.00 23.25  ? ? ? ? ? ? 95   ILE A CA   1 
ATOM   1400  C  C    . ILE A 1 95  ? -15.425 -15.002 -57.815 1.00 26.05  ? ? ? ? ? ? 95   ILE A C    1 
ATOM   1401  O  O    . ILE A 1 95  ? -15.871 -13.897 -58.152 1.00 25.67  ? ? ? ? ? ? 95   ILE A O    1 
ATOM   1402  C  CB   . ILE A 1 95  ? -16.892 -16.929 -57.228 1.00 20.66  ? ? ? ? ? ? 95   ILE A CB   1 
ATOM   1403  C  CG1  . ILE A 1 95  ? -17.659 -18.128 -57.786 1.00 22.87  ? ? ? ? ? ? 95   ILE A CG1  1 
ATOM   1404  C  CG2  . ILE A 1 95  ? -17.861 -15.897 -56.595 1.00 23.37  ? ? ? ? ? ? 95   ILE A CG2  1 
ATOM   1405  C  CD1  . ILE A 1 95  ? -18.247 -19.004 -56.692 1.00 24.32  ? ? ? ? ? ? 95   ILE A CD1  1 
ATOM   1406  H  H    . ILE A 1 95  ? -15.005 -17.993 -58.413 1.00 28.58  ? ? ? ? ? ? 95   ILE A H    1 
ATOM   1407  H  HA   . ILE A 1 95  ? -16.609 -16.085 -59.082 1.00 27.90  ? ? ? ? ? ? 95   ILE A HA   1 
ATOM   1408  H  HB   . ILE A 1 95  ? -16.298 -17.249 -56.531 1.00 24.80  ? ? ? ? ? ? 95   ILE A HB   1 
ATOM   1409  H  HG12 . ILE A 1 95  ? -18.388 -17.807 -58.340 1.00 27.44  ? ? ? ? ? ? 95   ILE A HG12 1 
ATOM   1410  H  HG13 . ILE A 1 95  ? -17.055 -18.672 -58.315 1.00 27.44  ? ? ? ? ? ? 95   ILE A HG13 1 
ATOM   1411  H  HG21 . ILE A 1 95  ? -18.382 -16.336 -55.905 1.00 28.05  ? ? ? ? ? ? 95   ILE A HG21 1 
ATOM   1412  H  HG22 . ILE A 1 95  ? -17.343 -15.173 -56.209 1.00 28.05  ? ? ? ? ? ? 95   ILE A HG22 1 
ATOM   1413  H  HG23 . ILE A 1 95  ? -18.449 -15.551 -57.285 1.00 28.05  ? ? ? ? ? ? 95   ILE A HG23 1 
ATOM   1414  H  HD11 . ILE A 1 95  ? -18.720 -19.745 -57.102 1.00 29.18  ? ? ? ? ? ? 95   ILE A HD11 1 
ATOM   1415  H  HD12 . ILE A 1 95  ? -17.527 -19.338 -56.134 1.00 29.18  ? ? ? ? ? ? 95   ILE A HD12 1 
ATOM   1416  H  HD13 . ILE A 1 95  ? -18.860 -18.473 -56.159 1.00 29.18  ? ? ? ? ? ? 95   ILE A HD13 1 
ATOM   1417  N  N    . HIS A 1 96  ? -14.390 -15.131 -56.997 1.00 26.32  ? ? ? ? ? ? 96   HIS A N    1 
ATOM   1418  C  CA   . HIS A 1 96  ? -13.753 -13.958 -56.443 1.00 26.03  ? ? ? ? ? ? 96   HIS A CA   1 
ATOM   1419  C  C    . HIS A 1 96  ? -13.173 -13.101 -57.562 1.00 27.65  ? ? ? ? ? ? 96   HIS A C    1 
ATOM   1420  O  O    . HIS A 1 96  ? -13.335 -11.876 -57.585 1.00 25.70  ? ? ? ? ? ? 96   HIS A O    1 
ATOM   1421  C  CB   . HIS A 1 96  ? -12.666 -14.373 -55.466 1.00 26.68  ? ? ? ? ? ? 96   HIS A CB   1 
ATOM   1422  C  CG   . HIS A 1 96  ? -12.241 -13.281 -54.545 1.00 27.17  ? ? ? ? ? ? 96   HIS A CG   1 
ATOM   1423  N  ND1  . HIS A 1 96  ? -10.970 -12.744 -54.560 1.00 29.68  ? ? ? ? ? ? 96   HIS A ND1  1 
ATOM   1424  C  CD2  . HIS A 1 96  ? -12.925 -12.615 -53.585 1.00 22.98  ? ? ? ? ? ? 96   HIS A CD2  1 
ATOM   1425  C  CE1  . HIS A 1 96  ? -10.884 -11.810 -53.628 1.00 26.08  ? ? ? ? ? ? 96   HIS A CE1  1 
ATOM   1426  N  NE2  . HIS A 1 96  ? -12.060 -11.707 -53.032 1.00 25.38  ? ? ? ? ? ? 96   HIS A NE2  1 
ATOM   1427  H  H    . HIS A 1 96  ? -14.044 -15.879 -56.752 1.00 31.58  ? ? ? ? ? ? 96   HIS A H    1 
ATOM   1428  H  HA   . HIS A 1 96  ? -14.410 -13.430 -55.963 1.00 31.24  ? ? ? ? ? ? 96   HIS A HA   1 
ATOM   1429  H  HB2  . HIS A 1 96  ? -12.997 -15.107 -54.924 1.00 32.01  ? ? ? ? ? ? 96   HIS A HB2  1 
ATOM   1430  H  HB3  . HIS A 1 96  ? -11.887 -14.659 -55.967 1.00 32.01  ? ? ? ? ? ? 96   HIS A HB3  1 
ATOM   1431  H  HD1  . HIS A 1 96  ? -10.329 -12.994 -55.076 1.00 35.61  ? ? ? ? ? ? 96   HIS A HD1  1 
ATOM   1432  H  HD2  . HIS A 1 96  ? -13.811 -12.754 -53.341 1.00 27.57  ? ? ? ? ? ? 96   HIS A HD2  1 
ATOM   1433  H  HE1  . HIS A 1 96  ? -10.132 -11.297 -53.441 1.00 31.29  ? ? ? ? ? ? 96   HIS A HE1  1 
ATOM   1434  N  N    . CYS A 1 97  ? -12.518 -13.768 -58.509 1.00 21.36  ? ? ? ? ? ? 97   CYS A N    1 
ATOM   1435  C  CA   . CYS A 1 97  ? -11.907 -13.101 -59.637 1.00 23.52  ? ? ? ? ? ? 97   CYS A CA   1 
ATOM   1436  C  C    . CYS A 1 97  ? -12.955 -12.380 -60.479 1.00 26.64  ? ? ? ? ? ? 97   CYS A C    1 
ATOM   1437  O  O    . CYS A 1 97  ? -12.744 -11.253 -60.922 1.00 26.20  ? ? ? ? ? ? 97   CYS A O    1 
ATOM   1438  C  CB   . CYS A 1 97  ? -11.142 -14.117 -60.502 1.00 27.57  ? ? ? ? ? ? 97   CYS A CB   1 
ATOM   1439  S  SG   . CYS A 1 97  ? -10.566 -13.488 -62.086 1.00 32.02  ? ? ? ? ? ? 97   CYS A SG   1 
ATOM   1440  H  H    . CYS A 1 97  ? -12.417 -14.622 -58.514 1.00 25.63  ? ? ? ? ? ? 97   CYS A H    1 
ATOM   1441  H  HA   . CYS A 1 97  ? -11.274 -12.442 -59.313 1.00 28.22  ? ? ? ? ? ? 97   CYS A HA   1 
ATOM   1442  H  HB2  . CYS A 1 97  ? -10.364 -14.419 -60.008 1.00 33.09  ? ? ? ? ? ? 97   CYS A HB2  1 
ATOM   1443  H  HB3  . CYS A 1 97  ? -11.726 -14.870 -60.682 1.00 33.09  ? ? ? ? ? ? 97   CYS A HB3  1 
ATOM   1444  N  N    . ALA A 1 98  ? -14.087 -13.033 -60.706 1.00 28.17  ? ? ? ? ? ? 98   ALA A N    1 
ATOM   1445  C  CA   . ALA A 1 98  ? -15.132 -12.439 -61.540 1.00 28.97  ? ? ? ? ? ? 98   ALA A CA   1 
ATOM   1446  C  C    . ALA A 1 98  ? -15.664 -11.164 -60.881 1.00 26.62  ? ? ? ? ? ? 98   ALA A C    1 
ATOM   1447  O  O    . ALA A 1 98  ? -15.800 -10.135 -61.538 1.00 26.35  ? ? ? ? ? ? 98   ALA A O    1 
ATOM   1448  C  CB   . ALA A 1 98  ? -16.267 -13.440 -61.787 1.00 29.79  ? ? ? ? ? ? 98   ALA A CB   1 
ATOM   1449  H  H    . ALA A 1 98  ? -14.277 -13.812 -60.395 1.00 33.80  ? ? ? ? ? ? 98   ALA A H    1 
ATOM   1450  H  HA   . ALA A 1 98  ? -14.752 -12.197 -62.399 1.00 34.77  ? ? ? ? ? ? 98   ALA A HA   1 
ATOM   1451  H  HB1  . ALA A 1 98  ? -16.943 -13.020 -62.341 1.00 35.75  ? ? ? ? ? ? 98   ALA A HB1  1 
ATOM   1452  H  HB2  . ALA A 1 98  ? -15.906 -14.220 -62.238 1.00 35.75  ? ? ? ? ? ? 98   ALA A HB2  1 
ATOM   1453  H  HB3  . ALA A 1 98  ? -16.650 -13.698 -60.935 1.00 35.75  ? ? ? ? ? ? 98   ALA A HB3  1 
ATOM   1454  N  N    . TYR A 1 99  ? -15.937 -11.219 -59.577 1.00 23.47  ? ? ? ? ? ? 99   TYR A N    1 
ATOM   1455  C  CA   . TYR A 1 99  ? -16.536 -10.070 -58.902 1.00 23.29  ? ? ? ? ? ? 99   TYR A CA   1 
ATOM   1456  C  C    . TYR A 1 99  ? -15.536 -8.971  -58.521 1.00 28.06  ? ? ? ? ? ? 99   TYR A C    1 
ATOM   1457  O  O    . TYR A 1 99  ? -15.934 -7.820  -58.348 1.00 27.45  ? ? ? ? ? ? 99   TYR A O    1 
ATOM   1458  C  CB   . TYR A 1 99  ? -17.284 -10.528 -57.649 1.00 23.46  ? ? ? ? ? ? 99   TYR A CB   1 
ATOM   1459  C  CG   . TYR A 1 99  ? -18.677 -11.074 -57.926 1.00 23.93  ? ? ? ? ? ? 99   TYR A CG   1 
ATOM   1460  C  CD1  . TYR A 1 99  ? -19.755 -10.212 -58.079 1.00 23.90  ? ? ? ? ? ? 99   TYR A CD1  1 
ATOM   1461  C  CD2  . TYR A 1 99  ? -18.913 -12.440 -58.029 1.00 22.96  ? ? ? ? ? ? 99   TYR A CD2  1 
ATOM   1462  C  CE1  . TYR A 1 99  ? -21.041 -10.693 -58.318 1.00 22.26  ? ? ? ? ? ? 99   TYR A CE1  1 
ATOM   1463  C  CE2  . TYR A 1 99  ? -20.196 -12.931 -58.257 1.00 24.49  ? ? ? ? ? ? 99   TYR A CE2  1 
ATOM   1464  C  CZ   . TYR A 1 99  ? -21.250 -12.050 -58.407 1.00 22.59  ? ? ? ? ? ? 99   TYR A CZ   1 
ATOM   1465  O  OH   . TYR A 1 99  ? -22.521 -12.513 -58.642 1.00 29.35  ? ? ? ? ? ? 99   TYR A OH   1 
ATOM   1466  H  H    . TYR A 1 99  ? -15.788 -11.897 -59.070 1.00 28.17  ? ? ? ? ? ? 99   TYR A H    1 
ATOM   1467  H  HA   . TYR A 1 99  ? -17.188 -9.672  -59.499 1.00 27.95  ? ? ? ? ? ? 99   TYR A HA   1 
ATOM   1468  H  HB2  . TYR A 1 99  ? -16.772 -11.230 -57.218 1.00 28.15  ? ? ? ? ? ? 99   TYR A HB2  1 
ATOM   1469  H  HB3  . TYR A 1 99  ? -17.377 -9.773  -57.047 1.00 28.15  ? ? ? ? ? ? 99   TYR A HB3  1 
ATOM   1470  H  HD1  . TYR A 1 99  ? -19.617 -9.294  -58.013 1.00 28.68  ? ? ? ? ? ? 99   TYR A HD1  1 
ATOM   1471  H  HD2  . TYR A 1 99  ? -18.207 -13.036 -57.921 1.00 27.55  ? ? ? ? ? ? 99   TYR A HD2  1 
ATOM   1472  H  HE1  . TYR A 1 99  ? -21.752 -10.102 -58.416 1.00 26.71  ? ? ? ? ? ? 99   TYR A HE1  1 
ATOM   1473  H  HE2  . TYR A 1 99  ? -20.341 -13.847 -58.323 1.00 29.39  ? ? ? ? ? ? 99   TYR A HE2  1 
ATOM   1474  H  HH   . TYR A 1 99  ? -22.520 -13.352 -58.674 1.00 35.22  ? ? ? ? ? ? 99   TYR A HH   1 
ATOM   1475  N  N    . CYS A 1 100 ? -14.253 -9.319  -58.386 1.00 27.72  ? ? ? ? ? ? 100  CYS A N    1 
ATOM   1476  C  CA   . CYS A 1 100 ? -13.247 -8.372  -57.897 1.00 25.23  ? ? ? ? ? ? 100  CYS A CA   1 
ATOM   1477  C  C    . CYS A 1 100 ? -12.344 -7.812  -58.994 1.00 27.54  ? ? ? ? ? ? 100  CYS A C    1 
ATOM   1478  O  O    . CYS A 1 100 ? -11.669 -6.796  -58.790 1.00 29.42  ? ? ? ? ? ? 100  CYS A O    1 
ATOM   1479  C  CB   . CYS A 1 100 ? -12.375 -9.042  -56.826 1.00 26.56  ? ? ? ? ? ? 100  CYS A CB   1 
ATOM   1480  S  SG   . CYS A 1 100 ? -13.269 -9.601  -55.345 1.00 27.43  ? ? ? ? ? ? 100  CYS A SG   1 
ATOM   1481  H  H    . CYS A 1 100 ? -13.939 -10.098 -58.571 1.00 33.26  ? ? ? ? ? ? 100  CYS A H    1 
ATOM   1482  H  HA   . CYS A 1 100 ? -13.702 -7.623  -57.481 1.00 30.27  ? ? ? ? ? ? 100  CYS A HA   1 
ATOM   1483  H  HB2  . CYS A 1 100 ? -11.946 -9.818  -57.219 1.00 31.87  ? ? ? ? ? ? 100  CYS A HB2  1 
ATOM   1484  H  HB3  . CYS A 1 100 ? -11.700 -8.408  -56.538 1.00 31.87  ? ? ? ? ? ? 100  CYS A HB3  1 
ATOM   1485  N  N    . ASN A 1 101 ? -12.321 -8.468  -60.148 1.00 26.21  ? ? ? ? ? ? 101  ASN A N    1 
ATOM   1486  C  CA   . ASN A 1 101 ? -11.359 -8.138  -61.202 1.00 29.50  ? ? ? ? ? ? 101  ASN A CA   1 
ATOM   1487  C  C    . ASN A 1 101 ? -11.998 -7.909  -62.572 1.00 31.61  ? ? ? ? ? ? 101  ASN A C    1 
ATOM   1488  O  O    . ASN A 1 101 ? -11.366 -8.117  -63.615 1.00 30.52  ? ? ? ? ? ? 101  ASN A O    1 
ATOM   1489  C  CB   . ASN A 1 101 ? -10.295 -9.238  -61.291 1.00 29.35  ? ? ? ? ? ? 101  ASN A CB   1 
ATOM   1490  C  CG   . ASN A 1 101 ? -9.527  -9.423  -59.966 1.00 31.97  ? ? ? ? ? ? 101  ASN A CG   1 
ATOM   1491  O  OD1  . ASN A 1 101 ? -9.923  -10.212 -59.109 1.00 31.39  ? ? ? ? ? ? 101  ASN A OD1  1 
ATOM   1492  N  ND2  . ASN A 1 101 ? -8.410  -8.707  -59.819 1.00 34.40  ? ? ? ? ? ? 101  ASN A ND2  1 
ATOM   1493  H  H    . ASN A 1 101 ? -12.854 -9.113  -60.350 1.00 31.46  ? ? ? ? ? ? 101  ASN A H    1 
ATOM   1494  H  HA   . ASN A 1 101 ? -10.907 -7.316  -60.955 1.00 35.40  ? ? ? ? ? ? 101  ASN A HA   1 
ATOM   1495  H  HB2  . ASN A 1 101 ? -10.727 -10.079 -61.508 1.00 35.22  ? ? ? ? ? ? 101  ASN A HB2  1 
ATOM   1496  H  HB3  . ASN A 1 101 ? -9.654  -9.004  -61.980 1.00 35.22  ? ? ? ? ? ? 101  ASN A HB3  1 
ATOM   1497  H  HD21 . ASN A 1 101 ? -7.947  -8.776  -59.097 1.00 41.29  ? ? ? ? ? ? 101  ASN A HD21 1 
ATOM   1498  H  HD22 . ASN A 1 101 ? -8.154  -8.177  -60.445 1.00 41.29  ? ? ? ? ? ? 101  ASN A HD22 1 
ATOM   1499  N  N    . GLY A 1 102 ? -13.250 -7.472  -62.564 1.00 32.48  ? ? ? ? ? ? 102  GLY A N    1 
ATOM   1500  C  CA   . GLY A 1 102 ? -13.847 -6.881  -63.746 1.00 27.74  ? ? ? ? ? ? 102  GLY A CA   1 
ATOM   1501  C  C    . GLY A 1 102 ? -14.685 -7.821  -64.586 1.00 30.73  ? ? ? ? ? ? 102  GLY A C    1 
ATOM   1502  O  O    . GLY A 1 102 ? -14.836 -7.606  -65.792 1.00 34.00  ? ? ? ? ? ? 102  GLY A O    1 
ATOM   1503  H  H    . GLY A 1 102 ? -13.775 -7.507  -61.883 1.00 38.97  ? ? ? ? ? ? 102  GLY A H    1 
ATOM   1504  H  HA2  . GLY A 1 102 ? -14.412 -6.140  -63.474 1.00 33.29  ? ? ? ? ? ? 102  GLY A HA2  1 
ATOM   1505  H  HA3  . GLY A 1 102 ? -13.142 -6.527  -64.310 1.00 33.29  ? ? ? ? ? ? 102  GLY A HA3  1 
ATOM   1506  N  N    . GLY A 1 103 ? -15.251 -8.851  -63.966 1.00 28.75  ? ? ? ? ? ? 103  GLY A N    1 
ATOM   1507  C  CA   . GLY A 1 103 ? -16.018 -9.840  -64.704 1.00 29.45  ? ? ? ? ? ? 103  GLY A CA   1 
ATOM   1508  C  C    . GLY A 1 103 ? -17.358 -9.335  -65.224 1.00 29.80  ? ? ? ? ? ? 103  GLY A C    1 
ATOM   1509  O  O    . GLY A 1 103 ? -17.796 -9.713  -66.322 1.00 30.46  ? ? ? ? ? ? 103  GLY A O    1 
ATOM   1510  H  H    . GLY A 1 103 ? -15.205 -8.997  -63.120 1.00 34.50  ? ? ? ? ? ? 103  GLY A H    1 
ATOM   1511  H  HA2  . GLY A 1 103 ? -15.495 -10.144 -65.463 1.00 35.34  ? ? ? ? ? ? 103  GLY A HA2  1 
ATOM   1512  H  HA3  . GLY A 1 103 ? -16.186 -10.604 -64.129 1.00 35.34  ? ? ? ? ? ? 103  GLY A HA3  1 
ATOM   1513  N  N    . TYR A 1 104 ? -17.999 -8.466  -64.448 1.00 29.99  ? ? ? ? ? ? 104  TYR A N    1 
ATOM   1514  C  CA   . TYR A 1 104 ? -19.393 -8.097  -64.681 1.00 32.13  ? ? ? ? ? ? 104  TYR A CA   1 
ATOM   1515  C  C    . TYR A 1 104 ? -19.599 -6.599  -64.826 1.00 31.87  ? ? ? ? ? ? 104  TYR A C    1 
ATOM   1516  O  O    . TYR A 1 104 ? -18.821 -5.808  -64.301 1.00 32.72  ? ? ? ? ? ? 104  TYR A O    1 
ATOM   1517  C  CB   . TYR A 1 104 ? -20.258 -8.611  -63.532 1.00 31.43  ? ? ? ? ? ? 104  TYR A CB   1 
ATOM   1518  C  CG   . TYR A 1 104 ? -20.104 -10.090 -63.267 1.00 30.33  ? ? ? ? ? ? 104  TYR A CG   1 
ATOM   1519  C  CD1  . TYR A 1 104 ? -20.395 -11.018 -64.256 1.00 30.05  ? ? ? ? ? ? 104  TYR A CD1  1 
ATOM   1520  C  CD2  . TYR A 1 104 ? -19.683 -10.559 -62.025 1.00 32.14  ? ? ? ? ? ? 104  TYR A CD2  1 
ATOM   1521  C  CE1  . TYR A 1 104 ? -20.273 -12.368 -64.023 1.00 28.42  ? ? ? ? ? ? 104  TYR A CE1  1 
ATOM   1522  C  CE2  . TYR A 1 104 ? -19.550 -11.912 -61.784 1.00 28.22  ? ? ? ? ? ? 104  TYR A CE2  1 
ATOM   1523  C  CZ   . TYR A 1 104 ? -19.849 -12.810 -62.794 1.00 27.15  ? ? ? ? ? ? 104  TYR A CZ   1 
ATOM   1524  O  OH   . TYR A 1 104 ? -19.736 -14.161 -62.582 1.00 29.48  ? ? ? ? ? ? 104  TYR A OH   1 
ATOM   1525  H  H    . TYR A 1 104 ? -17.645 -8.071  -63.771 1.00 35.99  ? ? ? ? ? ? 104  TYR A H    1 
ATOM   1526  H  HA   . TYR A 1 104 ? -19.698 -8.521  -65.499 1.00 38.55  ? ? ? ? ? ? 104  TYR A HA   1 
ATOM   1527  H  HB2  . TYR A 1 104 ? -20.015 -8.137  -62.721 1.00 37.72  ? ? ? ? ? ? 104  TYR A HB2  1 
ATOM   1528  H  HB3  . TYR A 1 104 ? -21.190 -8.443  -63.743 1.00 37.72  ? ? ? ? ? ? 104  TYR A HB3  1 
ATOM   1529  H  HD1  . TYR A 1 104 ? -20.683 -10.722 -65.089 1.00 36.06  ? ? ? ? ? ? 104  TYR A HD1  1 
ATOM   1530  H  HD2  . TYR A 1 104 ? -19.484 -9.952  -61.349 1.00 38.57  ? ? ? ? ? ? 104  TYR A HD2  1 
ATOM   1531  H  HE1  . TYR A 1 104 ? -20.470 -12.978 -64.697 1.00 34.11  ? ? ? ? ? ? 104  TYR A HE1  1 
ATOM   1532  H  HE2  . TYR A 1 104 ? -19.268 -12.217 -60.952 1.00 33.87  ? ? ? ? ? ? 104  TYR A HE2  1 
ATOM   1533  H  HH   . TYR A 1 104 ? -19.469 -14.307 -61.799 1.00 35.37  ? ? ? ? ? ? 104  TYR A HH   1 
ATOM   1534  N  N    . THR A 1 105 ? -20.653 -6.223  -65.548 1.00 29.56  ? ? ? ? ? ? 105  THR A N    1 
ATOM   1535  C  CA   . THR A 1 105 ? -21.030 -4.823  -65.695 1.00 33.11  ? ? ? ? ? ? 105  THR A CA   1 
ATOM   1536  C  C    . THR A 1 105 ? -22.335 -4.495  -64.992 1.00 31.93  ? ? ? ? ? ? 105  THR A C    1 
ATOM   1537  O  O    . THR A 1 105 ? -23.029 -5.384  -64.499 1.00 29.90  ? ? ? ? ? ? 105  THR A O    1 
ATOM   1538  C  CB   . THR A 1 105 ? -21.189 -4.425  -67.168 1.00 34.73  ? ? ? ? ? ? 105  THR A CB   1 
ATOM   1539  O  OG1  . THR A 1 105 ? -22.385 -5.017  -67.702 1.00 33.31  ? ? ? ? ? ? 105  THR A OG1  1 
ATOM   1540  C  CG2  . THR A 1 105 ? -19.974 -4.864  -67.978 1.00 38.97  ? ? ? ? ? ? 105  THR A CG2  1 
ATOM   1541  H  H    . THR A 1 105 ? -21.171 -6.768  -65.966 1.00 35.47  ? ? ? ? ? ? 105  THR A H    1 
ATOM   1542  H  HA   . THR A 1 105 ? -20.334 -4.268  -65.308 1.00 39.73  ? ? ? ? ? ? 105  THR A HA   1 
ATOM   1543  H  HB   . THR A 1 105 ? -21.259 -3.460  -67.229 1.00 41.68  ? ? ? ? ? ? 105  THR A HB   1 
ATOM   1544  H  HG1  . THR A 1 105 ? -22.476 -4.802  -68.509 1.00 39.97  ? ? ? ? ? ? 105  THR A HG1  1 
ATOM   1545  H  HG21 . THR A 1 105 ? -20.085 -4.607  -68.907 1.00 46.76  ? ? ? ? ? ? 105  THR A HG21 1 
ATOM   1546  H  HG22 . THR A 1 105 ? -19.173 -4.443  -67.628 1.00 46.76  ? ? ? ? ? ? 105  THR A HG22 1 
ATOM   1547  H  HG23 . THR A 1 105 ? -19.872 -5.827  -67.927 1.00 46.76  ? ? ? ? ? ? 105  THR A HG23 1 
ATOM   1548  N  N    . GLN A 1 106 ? -22.675 -3.207  -64.990 1.00 35.56  ? ? ? ? ? ? 106  GLN A N    1 
ATOM   1549  C  CA   . GLN A 1 106 ? -23.894 -2.732  -64.350 1.00 33.52  ? ? ? ? ? ? 106  GLN A CA   1 
ATOM   1550  C  C    . GLN A 1 106 ? -25.009 -2.646  -65.385 1.00 34.62  ? ? ? ? ? ? 106  GLN A C    1 
ATOM   1551  O  O    . GLN A 1 106 ? -25.879 -1.779  -65.306 1.00 36.15  ? ? ? ? ? ? 106  GLN A O    1 
ATOM   1552  C  CB   . GLN A 1 106 ? -23.664 -1.373  -63.693 1.00 34.56  ? ? ? ? ? ? 106  GLN A CB   1 
ATOM   1553  C  CG   . GLN A 1 106 ? -22.592 -1.367  -62.577 1.00 34.29  ? ? ? ? ? ? 106  GLN A CG   1 
ATOM   1554  C  CD   . GLN A 1 106 ? -22.343 0.040   -62.045 1.00 38.45  ? ? ? ? ? ? 106  GLN A CD   1 
ATOM   1555  O  OE1  . GLN A 1 106 ? -23.115 0.964   -62.320 1.00 37.84  ? ? ? ? ? ? 106  GLN A OE1  1 
ATOM   1556  N  NE2  . GLN A 1 106 ? -21.256 0.215   -61.299 1.00 35.81  ? ? ? ? ? ? 106  GLN A NE2  1 
ATOM   1557  H  H    . GLN A 1 106 ? -22.209 -2.584  -65.356 1.00 42.67  ? ? ? ? ? ? 106  GLN A H    1 
ATOM   1558  H  HA   . GLN A 1 106 ? -24.162 -3.362  -63.663 1.00 40.23  ? ? ? ? ? ? 106  GLN A HA   1 
ATOM   1559  H  HB2  . GLN A 1 106 ? -23.382 -0.744  -64.375 1.00 41.47  ? ? ? ? ? ? 106  GLN A HB2  1 
ATOM   1560  H  HB3  . GLN A 1 106 ? -24.499 -1.074  -63.300 1.00 41.47  ? ? ? ? ? ? 106  GLN A HB3  1 
ATOM   1561  H  HG2  . GLN A 1 106 ? -22.894 -1.921  -61.840 1.00 41.15  ? ? ? ? ? ? 106  GLN A HG2  1 
ATOM   1562  H  HG3  . GLN A 1 106 ? -21.757 -1.708  -62.934 1.00 41.15  ? ? ? ? ? ? 106  GLN A HG3  1 
ATOM   1563  H  HE21 . GLN A 1 106 ? -20.733 -0.449  -61.138 1.00 42.97  ? ? ? ? ? ? 106  GLN A HE21 1 
ATOM   1564  H  HE22 . GLN A 1 106 ? -21.075 0.992   -60.977 1.00 42.97  ? ? ? ? ? ? 106  GLN A HE22 1 
ATOM   1565  N  N    . VAL A 1 107 ? -24.981 -3.557  -66.352 1.00 33.94  ? ? ? ? ? ? 107  VAL A N    1 
ATOM   1566  C  CA   . VAL A 1 107 ? -25.972 -3.546  -67.423 1.00 37.88  ? ? ? ? ? ? 107  VAL A CA   1 
ATOM   1567  C  C    . VAL A 1 107 ? -27.391 -3.643  -66.870 1.00 37.63  ? ? ? ? ? ? 107  VAL A C    1 
ATOM   1568  O  O    . VAL A 1 107 ? -28.280 -2.967  -67.372 1.00 34.38  ? ? ? ? ? ? 107  VAL A O    1 
ATOM   1569  C  CB   . VAL A 1 107 ? -25.730 -4.687  -68.450 1.00 33.79  ? ? ? ? ? ? 107  VAL A CB   1 
ATOM   1570  C  CG1  . VAL A 1 107 ? -25.769 -6.061  -67.796 1.00 32.62  ? ? ? ? ? ? 107  VAL A CG1  1 
ATOM   1571  C  CG2  . VAL A 1 107 ? -26.735 -4.611  -69.579 1.00 39.30  ? ? ? ? ? ? 107  VAL A CG2  1 
ATOM   1572  H  H    . VAL A 1 107 ? -24.402 -4.190  -66.411 1.00 40.73  ? ? ? ? ? ? 107  VAL A H    1 
ATOM   1573  H  HA   . VAL A 1 107 ? -25.900 -2.704  -67.899 1.00 45.45  ? ? ? ? ? ? 107  VAL A HA   1 
ATOM   1574  H  HB   . VAL A 1 107 ? -24.848 -4.572  -68.837 1.00 40.55  ? ? ? ? ? ? 107  VAL A HB   1 
ATOM   1575  H  HG11 . VAL A 1 107 ? -25.614 -6.738  -68.473 1.00 39.14  ? ? ? ? ? ? 107  VAL A HG11 1 
ATOM   1576  H  HG12 . VAL A 1 107 ? -25.077 -6.107  -67.117 1.00 39.14  ? ? ? ? ? ? 107  VAL A HG12 1 
ATOM   1577  H  HG13 . VAL A 1 107 ? -26.640 -6.192  -67.390 1.00 39.14  ? ? ? ? ? ? 107  VAL A HG13 1 
ATOM   1578  H  HG21 . VAL A 1 107 ? -26.562 -5.332  -70.204 1.00 47.16  ? ? ? ? ? ? 107  VAL A HG21 1 
ATOM   1579  H  HG22 . VAL A 1 107 ? -27.628 -4.698  -69.212 1.00 47.16  ? ? ? ? ? ? 107  VAL A HG22 1 
ATOM   1580  H  HG23 . VAL A 1 107 ? -26.642 -3.755  -70.026 1.00 47.16  ? ? ? ? ? ? 107  VAL A HG23 1 
ATOM   1581  N  N    . ASP A 1 108 ? -27.610 -4.453  -65.835 1.00 37.02  ? ? ? ? ? ? 108  ASP A N    1 
ATOM   1582  C  CA   . ASP A 1 108 ? -28.956 -4.582  -65.276 1.00 44.13  ? ? ? ? ? ? 108  ASP A CA   1 
ATOM   1583  C  C    . ASP A 1 108 ? -29.471 -3.286  -64.649 1.00 48.63  ? ? ? ? ? ? 108  ASP A C    1 
ATOM   1584  O  O    . ASP A 1 108 ? -30.677 -3.122  -64.463 1.00 54.53  ? ? ? ? ? ? 108  ASP A O    1 
ATOM   1585  C  CB   . ASP A 1 108 ? -29.011 -5.694  -64.230 1.00 42.75  ? ? ? ? ? ? 108  ASP A CB   1 
ATOM   1586  C  CG   . ASP A 1 108 ? -29.184 -7.062  -64.845 1.00 44.81  ? ? ? ? ? ? 108  ASP A CG   1 
ATOM   1587  O  OD1  . ASP A 1 108 ? -28.881 -7.212  -66.046 1.00 44.85  ? ? ? ? ? ? 108  ASP A OD1  1 
ATOM   1588  O  OD2  . ASP A 1 108 ? -29.620 -7.982  -64.124 1.00 45.63  ? ? ? ? ? 1 108  ASP A OD2  1 
ATOM   1589  H  H    . ASP A 1 108 ? -27.010 -4.929  -65.444 1.00 44.43  ? ? ? ? ? ? 108  ASP A H    1 
ATOM   1590  H  HA   . ASP A 1 108 ? -29.565 -4.823  -65.992 1.00 52.95  ? ? ? ? ? ? 108  ASP A HA   1 
ATOM   1591  H  HB2  . ASP A 1 108 ? -28.183 -5.694  -63.725 1.00 51.30  ? ? ? ? ? ? 108  ASP A HB2  1 
ATOM   1592  H  HB3  . ASP A 1 108 ? -29.762 -5.534  -63.638 1.00 51.30  ? ? ? ? ? ? 108  ASP A HB3  1 
ATOM   1593  N  N    . SER A 1 109 ? -28.564 -2.372  -64.318 1.00 43.53  ? ? ? ? ? ? 109  SER A N    1 
ATOM   1594  C  CA   . SER A 1 109 ? -28.953 -1.083  -63.763 1.00 39.90  ? ? ? ? ? ? 109  SER A CA   1 
ATOM   1595  C  C    . SER A 1 109 ? -29.047 -0.007  -64.830 1.00 42.56  ? ? ? ? ? ? 109  SER A C    1 
ATOM   1596  O  O    . SER A 1 109 ? -29.388 1.134   -64.526 1.00 46.56  ? ? ? ? ? ? 109  SER A O    1 
ATOM   1597  C  CB   . SER A 1 109 ? -27.962 -0.654  -62.680 1.00 37.54  ? ? ? ? ? ? 109  SER A CB   1 
ATOM   1598  O  OG   . SER A 1 109 ? -27.960 -1.588  -61.621 1.00 37.45  ? ? ? ? ? ? 109  SER A OG   1 
ATOM   1599  H  H    . SER A 1 109 ? -27.715 -2.475  -64.406 1.00 52.24  ? ? ? ? ? ? 109  SER A H    1 
ATOM   1600  H  HA   . SER A 1 109 ? -29.827 -1.171  -63.350 1.00 47.88  ? ? ? ? ? ? 109  SER A HA   1 
ATOM   1601  H  HB2  . SER A 1 109 ? -27.073 -0.607  -63.064 1.00 45.05  ? ? ? ? ? ? 109  SER A HB2  1 
ATOM   1602  H  HB3  . SER A 1 109 ? -28.223 0.215   -62.337 1.00 45.05  ? ? ? ? ? ? 109  SER A HB3  1 
ATOM   1603  H  HG   . SER A 1 109 ? -27.415 -1.349  -61.029 1.00 44.94  ? ? ? ? ? ? 109  SER A HG   1 
ATOM   1604  N  N    . GLY A 1 110 ? -28.742 -0.372  -66.075 1.00 40.62  ? ? ? ? ? ? 110  GLY A N    1 
ATOM   1605  C  CA   . GLY A 1 110 ? -28.736 0.565   -67.183 1.00 44.38  ? ? ? ? ? ? 110  GLY A CA   1 
ATOM   1606  C  C    . GLY A 1 110 ? -27.367 1.152   -67.490 1.00 44.86  ? ? ? ? ? ? 110  GLY A C    1 
ATOM   1607  O  O    . GLY A 1 110 ? -27.274 2.148   -68.198 1.00 45.99  ? ? ? ? ? ? 110  GLY A O    1 
ATOM   1608  H  H    . GLY A 1 110 ? -28.532 -1.174  -66.302 1.00 48.75  ? ? ? ? ? ? 110  GLY A H    1 
ATOM   1609  H  HA2  . GLY A 1 110 ? -29.058 0.116   -67.980 1.00 53.25  ? ? ? ? ? ? 110  GLY A HA2  1 
ATOM   1610  H  HA3  . GLY A 1 110 ? -29.340 1.297   -66.983 1.00 53.25  ? ? ? ? ? ? 110  GLY A HA3  1 
ATOM   1611  N  N    . PHE A 1 111 ? -26.304 0.539   -66.971 1.00 42.85  ? ? ? ? ? ? 111  PHE A N    1 
ATOM   1612  C  CA   . PHE A 1 111 ? -24.946 1.024   -67.222 1.00 44.21  ? ? ? ? ? ? 111  PHE A CA   1 
ATOM   1613  C  C    . PHE A 1 111 ? -23.998 -0.085  -67.688 1.00 42.39  ? ? ? ? ? ? 111  PHE A C    1 
ATOM   1614  O  O    . PHE A 1 111 ? -23.116 -0.500  -66.940 1.00 39.70  ? ? ? ? ? ? 111  PHE A O    1 
ATOM   1615  C  CB   . PHE A 1 111 ? -24.395 1.679   -65.959 1.00 45.05  ? ? ? ? ? ? 111  PHE A CB   1 
ATOM   1616  C  CG   . PHE A 1 111 ? -25.235 2.815   -65.457 1.00 45.86  ? ? ? ? ? ? 111  PHE A CG   1 
ATOM   1617  C  CD1  . PHE A 1 111 ? -25.131 4.076   -66.021 1.00 48.46  ? ? ? ? ? ? 111  PHE A CD1  1 
ATOM   1618  C  CD2  . PHE A 1 111 ? -26.138 2.620   -64.427 1.00 42.91  ? ? ? ? ? ? 111  PHE A CD2  1 
ATOM   1619  C  CE1  . PHE A 1 111 ? -25.908 5.128   -65.558 1.00 48.02  ? ? ? ? ? ? 111  PHE A CE1  1 
ATOM   1620  C  CE2  . PHE A 1 111 ? -26.914 3.663   -63.962 1.00 43.12  ? ? ? ? ? ? 111  PHE A CE2  1 
ATOM   1621  C  CZ   . PHE A 1 111 ? -26.801 4.919   -64.529 1.00 44.90  ? ? ? ? ? ? 111  PHE A CZ   1 
ATOM   1622  H  H    . PHE A 1 111 ? -26.341 -0.160  -66.471 1.00 51.42  ? ? ? ? ? ? 111  PHE A H    1 
ATOM   1623  H  HA   . PHE A 1 111 ? -24.978 1.699   -67.918 1.00 53.05  ? ? ? ? ? ? 111  PHE A HA   1 
ATOM   1624  H  HB2  . PHE A 1 111 ? -24.346 1.012   -65.256 1.00 54.06  ? ? ? ? ? ? 111  PHE A HB2  1 
ATOM   1625  H  HB3  . PHE A 1 111 ? -23.508 2.025   -66.147 1.00 54.06  ? ? ? ? ? ? 111  PHE A HB3  1 
ATOM   1626  H  HD1  . PHE A 1 111 ? -24.528 4.221   -66.715 1.00 58.15  ? ? ? ? ? ? 111  PHE A HD1  1 
ATOM   1627  H  HD2  . PHE A 1 111 ? -26.220 1.778   -64.039 1.00 51.49  ? ? ? ? ? ? 111  PHE A HD2  1 
ATOM   1628  H  HE1  . PHE A 1 111 ? -25.829 5.971   -65.943 1.00 57.62  ? ? ? ? ? ? 111  PHE A HE1  1 
ATOM   1629  H  HE2  . PHE A 1 111 ? -27.516 3.520   -63.268 1.00 51.75  ? ? ? ? ? ? 111  PHE A HE2  1 
ATOM   1630  H  HZ   . PHE A 1 111 ? -27.325 5.621   -64.217 1.00 53.88  ? ? ? ? ? ? 111  PHE A HZ   1 
ATOM   1631  N  N    . PRO A 1 112 ? -24.156 -0.545  -68.943 1.00 38.66  ? ? ? ? ? ? 112  PRO A N    1 
ATOM   1632  C  CA   . PRO A 1 112 ? -23.391 -1.689  -69.456 1.00 40.09  ? ? ? ? ? ? 112  PRO A CA   1 
ATOM   1633  C  C    . PRO A 1 112 ? -21.912 -1.388  -69.687 1.00 43.26  ? ? ? ? ? ? 112  PRO A C    1 
ATOM   1634  O  O    . PRO A 1 112 ? -21.149 -2.318  -69.927 1.00 47.92  ? ? ? ? ? ? 112  PRO A O    1 
ATOM   1635  C  CB   . PRO A 1 112 ? -24.086 -2.005  -70.787 1.00 38.51  ? ? ? ? ? ? 112  PRO A CB   1 
ATOM   1636  C  CG   . PRO A 1 112 ? -24.617 -0.703  -71.234 1.00 41.04  ? ? ? ? ? ? 112  PRO A CG   1 
ATOM   1637  C  CD   . PRO A 1 112 ? -25.050 0.010   -69.972 1.00 40.06  ? ? ? ? ? ? 112  PRO A CD   1 
ATOM   1638  H  HA   . PRO A 1 112 ? -23.477 -2.449  -68.859 1.00 48.11  ? ? ? ? ? ? 112  PRO A HA   1 
ATOM   1639  H  HB2  . PRO A 1 112 ? -23.440 -2.352  -71.422 1.00 46.22  ? ? ? ? ? ? 112  PRO A HB2  1 
ATOM   1640  H  HB3  . PRO A 1 112 ? -24.804 -2.640  -70.641 1.00 46.22  ? ? ? ? ? ? 112  PRO A HB3  1 
ATOM   1641  H  HG2  . PRO A 1 112 ? -23.919 -0.204  -71.686 1.00 49.25  ? ? ? ? ? ? 112  PRO A HG2  1 
ATOM   1642  H  HG3  . PRO A 1 112 ? -25.374 -0.844  -71.824 1.00 49.25  ? ? ? ? ? ? 112  PRO A HG3  1 
ATOM   1643  H  HD2  . PRO A 1 112 ? -24.913 0.966   -70.059 1.00 48.07  ? ? ? ? ? ? 112  PRO A HD2  1 
ATOM   1644  H  HD3  . PRO A 1 112 ? -25.975 -0.199  -69.765 1.00 48.07  ? ? ? ? ? ? 112  PRO A HD3  1 
ATOM   1645  N  N    . ASP A 1 113 ? -21.525 -0.116  -69.625 1.00 42.62  ? ? ? ? ? ? 113  ASP A N    1 
ATOM   1646  C  CA   . ASP A 1 113 ? -20.133 0.279   -69.819 1.00 43.54  ? ? ? ? ? ? 113  ASP A CA   1 
ATOM   1647  C  C    . ASP A 1 113 ? -19.426 0.578   -68.495 1.00 45.68  ? ? ? ? ? ? 113  ASP A C    1 
ATOM   1648  O  O    . ASP A 1 113 ? -18.316 1.092   -68.493 1.00 46.68  ? ? ? ? ? ? 113  ASP A O    1 
ATOM   1649  C  CB   . ASP A 1 113 ? -20.057 1.499   -70.740 1.00 54.05  ? ? ? ? ? ? 113  ASP A CB   1 
ATOM   1650  C  CG   . ASP A 1 113 ? -20.554 1.201   -72.141 1.00 62.69  ? ? ? ? ? ? 113  ASP A CG   1 
ATOM   1651  O  OD1  . ASP A 1 113 ? -20.321 0.072   -72.621 1.00 63.96  ? ? ? ? ? ? 113  ASP A OD1  1 
ATOM   1652  O  OD2  . ASP A 1 113 ? -21.180 2.089   -72.764 1.00 71.06  ? ? ? ? ? 1 113  ASP A OD2  1 
ATOM   1653  H  H    . ASP A 1 113 ? -22.056 0.542   -69.469 1.00 51.15  ? ? ? ? ? ? 113  ASP A H    1 
ATOM   1654  H  HA   . ASP A 1 113 ? -19.659 -0.449  -70.250 1.00 52.25  ? ? ? ? ? ? 113  ASP A HA   1 
ATOM   1655  H  HB2  . ASP A 1 113 ? -20.605 2.209   -70.371 1.00 64.85  ? ? ? ? ? ? 113  ASP A HB2  1 
ATOM   1656  H  HB3  . ASP A 1 113 ? -19.134 1.791   -70.804 1.00 64.85  ? ? ? ? ? ? 113  ASP A HB3  1 
ATOM   1657  N  N    . ILE A 1 114 ? -20.066 0.257   -67.373 1.00 45.03  ? ? ? ? ? ? 114  ILE A N    1 
ATOM   1658  C  CA   . ILE A 1 114 ? -19.425 0.382   -66.058 1.00 44.68  ? ? ? ? ? ? 114  ILE A CA   1 
ATOM   1659  C  C    . ILE A 1 114 ? -19.343 -0.982  -65.388 1.00 38.04  ? ? ? ? ? ? 114  ILE A C    1 
ATOM   1660  O  O    . ILE A 1 114 ? -20.336 -1.685  -65.310 1.00 38.85  ? ? ? ? ? ? 114  ILE A O    1 
ATOM   1661  C  CB   . ILE A 1 114 ? -20.190 1.361   -65.137 1.00 45.82  ? ? ? ? ? ? 114  ILE A CB   1 
ATOM   1662  C  CG1  . ILE A 1 114 ? -20.373 2.709   -65.838 1.00 51.75  ? ? ? ? ? ? 114  ILE A CG1  1 
ATOM   1663  C  CG2  . ILE A 1 114 ? -19.437 1.549   -63.808 1.00 48.51  ? ? ? ? ? ? 114  ILE A CG2  1 
ATOM   1664  C  CD1  . ILE A 1 114 ? -21.246 3.688   -65.091 1.00 53.10  ? ? ? ? ? ? 114  ILE A CD1  1 
ATOM   1665  H  H    . ILE A 1 114 ? -20.874 -0.036  -67.343 1.00 54.03  ? ? ? ? ? ? 114  ILE A H    1 
ATOM   1666  H  HA   . ILE A 1 114 ? -18.523 0.718   -66.174 1.00 53.61  ? ? ? ? ? ? 114  ILE A HA   1 
ATOM   1667  H  HB   . ILE A 1 114 ? -21.066 0.989   -64.948 1.00 54.99  ? ? ? ? ? ? 114  ILE A HB   1 
ATOM   1668  H  HG12 . ILE A 1 114 ? -19.501 3.120   -65.953 1.00 62.11  ? ? ? ? ? ? 114  ILE A HG12 1 
ATOM   1669  H  HG13 . ILE A 1 114 ? -20.778 2.555   -66.706 1.00 62.11  ? ? ? ? ? ? 114  ILE A HG13 1 
ATOM   1670  H  HG21 . ILE A 1 114 ? -19.934 2.166   -63.248 1.00 58.22  ? ? ? ? ? ? 114  ILE A HG21 1 
ATOM   1671  H  HG22 . ILE A 1 114 ? -19.359 0.689   -63.365 1.00 58.22  ? ? ? ? ? ? 114  ILE A HG22 1 
ATOM   1672  H  HG23 . ILE A 1 114 ? -18.555 1.907   -63.993 1.00 58.22  ? ? ? ? ? ? 114  ILE A HG23 1 
ATOM   1673  H  HD11 . ILE A 1 114 ? -21.308 4.510   -65.603 1.00 63.72  ? ? ? ? ? ? 114  ILE A HD11 1 
ATOM   1674  H  HD12 . ILE A 1 114 ? -22.128 3.301   -64.979 1.00 63.72  ? ? ? ? ? ? 114  ILE A HD12 1 
ATOM   1675  H  HD13 . ILE A 1 114 ? -20.850 3.867   -64.224 1.00 63.72  ? ? ? ? ? ? 114  ILE A HD13 1 
ATOM   1676  N  N    . ASP A 1 115 ? -18.153 -1.356  -64.917 1.00 35.29  ? ? ? ? ? ? 115  ASP A N    1 
ATOM   1677  C  CA   . ASP A 1 115 ? -17.983 -2.620  -64.202 1.00 36.12  ? ? ? ? ? ? 115  ASP A CA   1 
ATOM   1678  C  C    . ASP A 1 115 ? -18.522 -2.549  -62.782 1.00 36.50  ? ? ? ? ? ? 115  ASP A C    1 
ATOM   1679  O  O    . ASP A 1 115 ? -18.627 -1.472  -62.195 1.00 38.00  ? ? ? ? ? ? 115  ASP A O    1 
ATOM   1680  C  CB   . ASP A 1 115 ? -16.512 -3.033  -64.141 1.00 37.99  ? ? ? ? ? ? 115  ASP A CB   1 
ATOM   1681  C  CG   . ASP A 1 115 ? -15.988 -3.572  -65.464 1.00 41.59  ? ? ? ? ? ? 115  ASP A CG   1 
ATOM   1682  O  OD1  . ASP A 1 115 ? -16.781 -3.762  -66.412 1.00 39.99  ? ? ? ? ? ? 115  ASP A OD1  1 
ATOM   1683  O  OD2  . ASP A 1 115 ? -14.767 -3.820  -65.537 1.00 42.53  ? ? ? ? ? 1 115  ASP A OD2  1 
ATOM   1684  H  H    . ASP A 1 115 ? -17.431 -0.896  -64.997 1.00 42.35  ? ? ? ? ? ? 115  ASP A H    1 
ATOM   1685  H  HA   . ASP A 1 115 ? -18.470 -3.315  -64.672 1.00 43.35  ? ? ? ? ? ? 115  ASP A HA   1 
ATOM   1686  H  HB2  . ASP A 1 115 ? -15.978 -2.260  -63.900 1.00 45.59  ? ? ? ? ? ? 115  ASP A HB2  1 
ATOM   1687  H  HB3  . ASP A 1 115 ? -16.408 -3.729  -63.473 1.00 45.59  ? ? ? ? ? ? 115  ASP A HB3  1 
ATOM   1688  N  N    . ILE A 1 116 ? -18.868 -3.714  -62.247 1.00 31.38  ? ? ? ? ? ? 116  ILE A N    1 
ATOM   1689  C  CA   . ILE A 1 116 ? -19.154 -3.865  -60.825 1.00 31.42  ? ? ? ? ? ? 116  ILE A CA   1 
ATOM   1690  C  C    . ILE A 1 116 ? -17.855 -4.186  -60.104 1.00 29.69  ? ? ? ? ? ? 116  ILE A C    1 
ATOM   1691  O  O    . ILE A 1 116 ? -17.117 -5.067  -60.535 1.00 28.34  ? ? ? ? ? ? 116  ILE A O    1 
ATOM   1692  C  CB   . ILE A 1 116 ? -20.158 -4.981  -60.555 1.00 29.62  ? ? ? ? ? ? 116  ILE A CB   1 
ATOM   1693  C  CG1  . ILE A 1 116 ? -21.537 -4.605  -61.101 1.00 29.50  ? ? ? ? ? ? 116  ILE A CG1  1 
ATOM   1694  C  CG2  . ILE A 1 116 ? -20.258 -5.277  -59.060 1.00 31.19  ? ? ? ? ? ? 116  ILE A CG2  1 
ATOM   1695  C  CD1  . ILE A 1 116 ? -22.549 -5.708  -60.978 1.00 32.82  ? ? ? ? ? ? 116  ILE A CD1  1 
ATOM   1696  H  H    . ILE A 1 116 ? -18.946 -4.445  -62.694 1.00 37.65  ? ? ? ? ? ? 116  ILE A H    1 
ATOM   1697  H  HA   . ILE A 1 116 ? -19.510 -3.034  -60.473 1.00 37.70  ? ? ? ? ? ? 116  ILE A HA   1 
ATOM   1698  H  HB   . ILE A 1 116 ? -19.855 -5.783  -61.008 1.00 35.55  ? ? ? ? ? ? 116  ILE A HB   1 
ATOM   1699  H  HG12 . ILE A 1 116 ? -21.871 -3.838  -60.609 1.00 35.40  ? ? ? ? ? ? 116  ILE A HG12 1 
ATOM   1700  H  HG13 . ILE A 1 116 ? -21.452 -4.382  -62.041 1.00 35.40  ? ? ? ? ? ? 116  ILE A HG13 1 
ATOM   1701  H  HG21 . ILE A 1 116 ? -20.902 -5.989  -58.922 1.00 37.42  ? ? ? ? ? ? 116  ILE A HG21 1 
ATOM   1702  H  HG22 . ILE A 1 116 ? -19.387 -5.551  -58.734 1.00 37.42  ? ? ? ? ? ? 116  ILE A HG22 1 
ATOM   1703  H  HG23 . ILE A 1 116 ? -20.548 -4.475  -58.598 1.00 37.42  ? ? ? ? ? ? 116  ILE A HG23 1 
ATOM   1704  H  HD11 . ILE A 1 116 ? -23.395 -5.403  -61.341 1.00 39.39  ? ? ? ? ? ? 116  ILE A HD11 1 
ATOM   1705  H  HD12 . ILE A 1 116 ? -22.235 -6.481  -61.473 1.00 39.39  ? ? ? ? ? ? 116  ILE A HD12 1 
ATOM   1706  H  HD13 . ILE A 1 116 ? -22.654 -5.936  -60.041 1.00 39.39  ? ? ? ? ? ? 116  ILE A HD13 1 
ATOM   1707  N  N    . GLN A 1 117 ? -17.593 -3.468  -59.015 1.00 29.48  ? ? ? ? ? ? 117  GLN A N    1 
ATOM   1708  C  CA   . GLN A 1 117 ? -16.510 -3.804  -58.085 1.00 29.88  ? ? ? ? ? ? 117  GLN A CA   1 
ATOM   1709  C  C    . GLN A 1 117 ? -17.131 -3.893  -56.693 1.00 27.88  ? ? ? ? ? ? 117  GLN A C    1 
ATOM   1710  O  O    . GLN A 1 117 ? -17.755 -2.939  -56.230 1.00 28.86  ? ? ? ? ? ? 117  GLN A O    1 
ATOM   1711  C  CB   . GLN A 1 117 ? -15.387 -2.756  -58.133 1.00 33.13  ? ? ? ? ? ? 117  GLN A CB   1 
ATOM   1712  C  CG   . GLN A 1 117 ? -14.298 -2.922  -57.060 1.00 28.70  ? ? ? ? ? ? 117  GLN A CG   1 
ATOM   1713  C  CD   . GLN A 1 117 ? -13.597 -4.266  -57.133 1.00 24.58  ? ? ? ? ? ? 117  GLN A CD   1 
ATOM   1714  O  OE1  . GLN A 1 117 ? -14.094 -5.269  -56.625 1.00 24.80  ? ? ? ? ? ? 117  GLN A OE1  1 
ATOM   1715  N  NE2  . GLN A 1 117 ? -12.432 -4.292  -57.772 1.00 30.37  ? ? ? ? ? ? 117  GLN A NE2  1 
ATOM   1716  H  H    . GLN A 1 117 ? -18.036 -2.768  -58.786 1.00 35.37  ? ? ? ? ? ? 117  GLN A H    1 
ATOM   1717  H  HA   . GLN A 1 117 ? -16.138 -4.669  -58.315 1.00 35.86  ? ? ? ? ? ? 117  GLN A HA   1 
ATOM   1718  H  HB2  . GLN A 1 117 ? -14.954 -2.808  -59.000 1.00 39.75  ? ? ? ? ? ? 117  GLN A HB2  1 
ATOM   1719  H  HB3  . GLN A 1 117 ? -15.780 -1.877  -58.018 1.00 39.75  ? ? ? ? ? ? 117  GLN A HB3  1 
ATOM   1720  H  HG2  . GLN A 1 117 ? -13.630 -2.228  -57.179 1.00 34.44  ? ? ? ? ? ? 117  GLN A HG2  1 
ATOM   1721  H  HG3  . GLN A 1 117 ? -14.705 -2.843  -56.183 1.00 34.44  ? ? ? ? ? ? 117  GLN A HG3  1 
ATOM   1722  H  HE21 . GLN A 1 117 ? -12.115 -3.571  -58.117 1.00 36.44  ? ? ? ? ? ? 117  GLN A HE21 1 
ATOM   1723  H  HE22 . GLN A 1 117 ? -11.996 -5.030  -57.840 1.00 36.44  ? ? ? ? ? ? 117  GLN A HE22 1 
ATOM   1724  N  N    . ILE A 1 118 ? -17.018 -5.043  -56.042 1.00 26.12  ? ? ? ? ? ? 118  ILE A N    1 
ATOM   1725  C  CA   . ILE A 1 118 ? -17.626 -5.179  -54.721 1.00 23.38  ? ? ? ? ? ? 118  ILE A CA   1 
ATOM   1726  C  C    . ILE A 1 118 ? -16.639 -4.762  -53.631 1.00 27.48  ? ? ? ? ? ? 118  ILE A C    1 
ATOM   1727  O  O    . ILE A 1 118 ? -17.042 -4.556  -52.487 1.00 26.46  ? ? ? ? ? ? 118  ILE A O    1 
ATOM   1728  C  CB   . ILE A 1 118 ? -18.158 -6.616  -54.457 1.00 22.96  ? ? ? ? ? ? 118  ILE A CB   1 
ATOM   1729  C  CG1  . ILE A 1 118 ? -17.030 -7.648  -54.419 1.00 28.03  ? ? ? ? ? ? 118  ILE A CG1  1 
ATOM   1730  C  CG2  . ILE A 1 118 ? -19.255 -6.995  -55.496 1.00 27.27  ? ? ? ? ? ? 118  ILE A CG2  1 
ATOM   1731  C  CD1  . ILE A 1 118 ? -16.381 -7.839  -53.043 1.00 26.23  ? ? ? ? ? ? 118  ILE A CD1  1 
ATOM   1732  H  H    . ILE A 1 118 ? -16.609 -5.742  -56.331 1.00 31.34  ? ? ? ? ? ? 118  ILE A H    1 
ATOM   1733  H  HA   . ILE A 1 118 ? -18.384 -4.577  -54.671 1.00 28.05  ? ? ? ? ? ? 118  ILE A HA   1 
ATOM   1734  H  HB   . ILE A 1 118 ? -18.576 -6.613  -53.581 1.00 27.55  ? ? ? ? ? ? 118  ILE A HB   1 
ATOM   1735  H  HG12 . ILE A 1 118 ? -17.388 -8.506  -54.696 1.00 33.64  ? ? ? ? ? ? 118  ILE A HG12 1 
ATOM   1736  H  HG13 . ILE A 1 118 ? -16.335 -7.370  -55.036 1.00 33.64  ? ? ? ? ? ? 118  ILE A HG13 1 
ATOM   1737  H  HG21 . ILE A 1 118 ? -19.570 -7.893  -55.309 1.00 32.72  ? ? ? ? ? ? 118  ILE A HG21 1 
ATOM   1738  H  HG22 . ILE A 1 118 ? -19.989 -6.365  -55.423 1.00 32.72  ? ? ? ? ? ? 118  ILE A HG22 1 
ATOM   1739  H  HG23 . ILE A 1 118 ? -18.873 -6.956  -56.386 1.00 32.72  ? ? ? ? ? ? 118  ILE A HG23 1 
ATOM   1740  H  HD11 . ILE A 1 118 ? -15.681 -8.507  -53.114 1.00 31.47  ? ? ? ? ? ? 118  ILE A HD11 1 
ATOM   1741  H  HD12 . ILE A 1 118 ? -16.003 -6.994  -52.753 1.00 31.47  ? ? ? ? ? ? 118  ILE A HD12 1 
ATOM   1742  H  HD13 . ILE A 1 118 ? -17.057 -8.132  -52.413 1.00 31.47  ? ? ? ? ? ? 118  ILE A HD13 1 
ATOM   1743  N  N    . HIS A 1 119 ? -15.358 -4.621  -53.977 1.00 24.08  ? ? ? ? ? ? 119  HIS A N    1 
ATOM   1744  C  CA   . HIS A 1 119 ? -14.359 -4.181  -52.999 1.00 24.79  ? ? ? ? ? ? 119  HIS A CA   1 
ATOM   1745  C  C    . HIS A 1 119 ? -14.330 -2.655  -52.897 1.00 25.56  ? ? ? ? ? ? 119  HIS A C    1 
ATOM   1746  O  O    . HIS A 1 119 ? -14.932 -1.957  -53.715 1.00 25.96  ? ? ? ? ? ? 119  HIS A O    1 
ATOM   1747  C  CB   . HIS A 1 119 ? -12.974 -4.717  -53.361 1.00 26.75  ? ? ? ? ? ? 119  HIS A CB   1 
ATOM   1748  C  CG   . HIS A 1 119 ? -12.892 -6.214  -53.372 1.00 25.55  ? ? ? ? ? ? 119  HIS A CG   1 
ATOM   1749  N  ND1  . HIS A 1 119 ? -13.068 -6.962  -54.519 1.00 25.21  ? ? ? ? ? ? 119  HIS A ND1  1 
ATOM   1750  C  CD2  . HIS A 1 119 ? -12.660 -7.100  -52.377 1.00 24.74  ? ? ? ? ? ? 119  HIS A CD2  1 
ATOM   1751  C  CE1  . HIS A 1 119 ? -12.953 -8.244  -54.226 1.00 21.89  ? ? ? ? ? ? 119  HIS A CE1  1 
ATOM   1752  N  NE2  . HIS A 1 119 ? -12.703 -8.357  -52.932 1.00 23.96  ? ? ? ? ? ? 119  HIS A NE2  1 
ATOM   1753  H  H    . HIS A 1 119 ? -15.043 -4.773  -54.762 1.00 28.90  ? ? ? ? ? ? 119  HIS A H    1 
ATOM   1754  H  HA   . HIS A 1 119 ? -14.596 -4.533  -52.127 1.00 29.75  ? ? ? ? ? ? 119  HIS A HA   1 
ATOM   1755  H  HB2  . HIS A 1 119 ? -12.738 -4.400  -54.247 1.00 32.11  ? ? ? ? ? ? 119  HIS A HB2  1 
ATOM   1756  H  HB3  . HIS A 1 119 ? -12.332 -4.389  -52.712 1.00 32.11  ? ? ? ? ? ? 119  HIS A HB3  1 
ATOM   1757  H  HD1  . HIS A 1 119 ? -13.234 -6.643  -55.300 1.00 30.26  ? ? ? ? ? ? 119  HIS A HD1  1 
ATOM   1758  H  HD2  . HIS A 1 119 ? -12.505 -6.897  -51.483 1.00 29.69  ? ? ? ? ? ? 119  HIS A HD2  1 
ATOM   1759  N  N    . ASN A 1 120 ? -13.621 -2.165  -51.877 1.00 23.46  ? ? ? ? ? ? 120  ASN A N    1 
ATOM   1760  C  CA   . ASN A 1 120 ? -13.530 -0.738  -51.509 1.00 25.15  ? ? ? ? ? ? 120  ASN A CA   1 
ATOM   1761  C  C    . ASN A 1 120 ? -14.881 -0.022  -51.570 1.00 28.57  ? ? ? ? ? ? 120  ASN A C    1 
ATOM   1762  O  O    . ASN A 1 120 ? -15.035 1.049   -52.180 1.00 30.20  ? ? ? ? ? ? 120  ASN A O    1 
ATOM   1763  C  CB   . ASN A 1 120 ? -12.479 0.003   -52.360 1.00 30.44  ? ? ? ? ? ? 120  ASN A CB   1 
ATOM   1764  C  CG   . ASN A 1 120 ? -12.626 -0.240  -53.852 1.00 47.57  ? ? ? ? ? ? 120  ASN A CG   1 
ATOM   1765  O  OD1  . ASN A 1 120 ? -13.379 0.454   -54.547 1.00 51.86  ? ? ? ? ? ? 120  ASN A OD1  1 
ATOM   1766  N  ND2  . ASN A 1 120 ? -11.881 -1.216  -54.357 1.00 51.14  ? ? ? ? ? ? 120  ASN A ND2  1 
ATOM   1767  H  H    . ASN A 1 120 ? -13.158 -2.666  -51.353 1.00 28.16  ? ? ? ? ? ? 120  ASN A H    1 
ATOM   1768  H  HA   . ASN A 1 120 ? -13.229 -0.689  -50.588 1.00 30.18  ? ? ? ? ? ? 120  ASN A HA   1 
ATOM   1769  H  HB2  . ASN A 1 120 ? -12.565 0.956   -52.204 1.00 36.53  ? ? ? ? ? ? 120  ASN A HB2  1 
ATOM   1770  H  HB3  . ASN A 1 120 ? -11.595 -0.296  -52.097 1.00 36.53  ? ? ? ? ? ? 120  ASN A HB3  1 
ATOM   1771  H  HD21 . ASN A 1 120 ? -11.923 -1.399  -55.196 1.00 61.36  ? ? ? ? ? ? 120  ASN A HD21 1 
ATOM   1772  H  HD22 . ASN A 1 120 ? -11.357 -1.666  -53.845 1.00 61.36  ? ? ? ? ? ? 120  ASN A HD22 1 
ATOM   1773  N  N    . SER A 1 121 ? -15.854 -0.636  -50.915 1.00 25.59  ? ? ? ? ? ? 121  SER A N    1 
ATOM   1774  C  CA   . SER A 1 121 ? -17.175 -0.049  -50.754 1.00 26.81  ? ? ? ? ? ? 121  SER A CA   1 
ATOM   1775  C  C    . SER A 1 121 ? -17.950 -0.797  -49.687 1.00 24.39  ? ? ? ? ? ? 121  SER A C    1 
ATOM   1776  O  O    . SER A 1 121 ? -17.512 -1.830  -49.184 1.00 25.34  ? ? ? ? ? ? 121  SER A O    1 
ATOM   1777  C  CB   . SER A 1 121 ? -17.971 -0.097  -52.065 1.00 27.67  ? ? ? ? ? ? 121  SER A CB   1 
ATOM   1778  O  OG   . SER A 1 121 ? -18.567 -1.379  -52.225 1.00 30.20  ? ? ? ? ? ? 121  SER A OG   1 
ATOM   1779  H  H    . SER A 1 121 ? -15.772 -1.409  -50.546 1.00 30.71  ? ? ? ? ? ? 121  SER A H    1 
ATOM   1780  H  HA   . SER A 1 121 ? -17.087 0.877   -50.480 1.00 32.17  ? ? ? ? ? ? 121  SER A HA   1 
ATOM   1781  H  HB2  . SER A 1 121 ? -18.668 0.577   -52.039 1.00 33.21  ? ? ? ? ? ? 121  SER A HB2  1 
ATOM   1782  H  HB3  . SER A 1 121 ? -17.371 0.070   -52.808 1.00 33.21  ? ? ? ? ? ? 121  SER A HB3  1 
ATOM   1783  H  HG   . SER A 1 121 ? -17.972 -1.971  -52.245 1.00 36.24  ? ? ? ? ? ? 121  SER A HG   1 
ATOM   1784  N  N    . TRP A 1 122 ? -19.149 -0.304  -49.404 1.00 26.06  ? ? ? ? ? ? 122  TRP A N    1 
ATOM   1785  C  CA   . TRP A 1 122 ? -20.002 -0.938  -48.437 1.00 24.33  ? ? ? ? ? ? 122  TRP A CA   1 
ATOM   1786  C  C    . TRP A 1 122 ? -20.495 -2.322  -48.870 1.00 24.23  ? ? ? ? ? ? 122  TRP A C    1 
ATOM   1787  O  O    . TRP A 1 122 ? -21.137 -3.005  -48.081 1.00 23.97  ? ? ? ? ? ? 122  TRP A O    1 
ATOM   1788  C  CB   . TRP A 1 122 ? -21.191 -0.032  -48.119 1.00 24.45  ? ? ? ? ? ? 122  TRP A CB   1 
ATOM   1789  C  CG   . TRP A 1 122 ? -22.110 0.283   -49.259 1.00 25.81  ? ? ? ? ? ? 122  TRP A CG   1 
ATOM   1790  C  CD1  . TRP A 1 122 ? -22.028 -0.145  -50.558 1.00 25.11  ? ? ? ? ? ? 122  TRP A CD1  1 
ATOM   1791  C  CD2  . TRP A 1 122 ? -23.272 1.100   -49.172 1.00 26.84  ? ? ? ? ? ? 122  TRP A CD2  1 
ATOM   1792  N  NE1  . TRP A 1 122 ? -23.092 0.368   -51.288 1.00 30.70  ? ? ? ? ? ? 122  TRP A NE1  1 
ATOM   1793  C  CE2  . TRP A 1 122 ? -23.865 1.135   -50.454 1.00 28.43  ? ? ? ? ? ? 122  TRP A CE2  1 
ATOM   1794  C  CE3  . TRP A 1 122 ? -23.873 1.808   -48.131 1.00 28.03  ? ? ? ? ? ? 122  TRP A CE3  1 
ATOM   1795  C  CZ2  . TRP A 1 122 ? -25.027 1.856   -50.716 1.00 29.23  ? ? ? ? ? ? 122  TRP A CZ2  1 
ATOM   1796  C  CZ3  . TRP A 1 122 ? -25.033 2.531   -48.397 1.00 31.32  ? ? ? ? ? ? 122  TRP A CZ3  1 
ATOM   1797  C  CH2  . TRP A 1 122 ? -25.592 2.552   -49.679 1.00 28.26  ? ? ? ? ? ? 122  TRP A CH2  1 
ATOM   1798  H  H    . TRP A 1 122 ? -19.485 0.401   -49.765 1.00 31.27  ? ? ? ? ? ? 122  TRP A H    1 
ATOM   1799  H  HA   . TRP A 1 122 ? -19.499 -1.055  -47.616 1.00 29.19  ? ? ? ? ? ? 122  TRP A HA   1 
ATOM   1800  H  HB2  . TRP A 1 122 ? -21.723 -0.459  -47.430 1.00 29.33  ? ? ? ? ? ? 122  TRP A HB2  1 
ATOM   1801  H  HB3  . TRP A 1 122 ? -20.848 0.812   -47.784 1.00 29.33  ? ? ? ? ? ? 122  TRP A HB3  1 
ATOM   1802  H  HD1  . TRP A 1 122 ? -21.366 -0.702  -50.897 1.00 30.14  ? ? ? ? ? ? 122  TRP A HD1  1 
ATOM   1803  H  HE1  . TRP A 1 122 ? -23.240 0.231   -52.124 1.00 36.85  ? ? ? ? ? ? 122  TRP A HE1  1 
ATOM   1804  H  HE3  . TRP A 1 122 ? -23.503 1.801   -47.277 1.00 33.64  ? ? ? ? ? ? 122  TRP A HE3  1 
ATOM   1805  H  HZ2  . TRP A 1 122 ? -25.401 1.873   -51.567 1.00 35.07  ? ? ? ? ? ? 122  TRP A HZ2  1 
ATOM   1806  H  HZ3  . TRP A 1 122 ? -25.443 3.007   -47.711 1.00 37.59  ? ? ? ? ? ? 122  TRP A HZ3  1 
ATOM   1807  H  HH2  . TRP A 1 122 ? -26.371 3.038   -49.828 1.00 33.91  ? ? ? ? ? ? 122  TRP A HH2  1 
ATOM   1808  N  N    . LEU A 1 123 ? -20.180 -2.751  -50.095 1.00 23.41  ? ? ? ? ? ? 123  LEU A N    1 
ATOM   1809  C  CA   . LEU A 1 123 ? -20.556 -4.103  -50.531 1.00 23.18  ? ? ? ? ? ? 123  LEU A CA   1 
ATOM   1810  C  C    . LEU A 1 123 ? -19.542 -5.156  -50.032 1.00 26.24  ? ? ? ? ? ? 123  LEU A C    1 
ATOM   1811  O  O    . LEU A 1 123 ? -19.794 -6.366  -50.092 1.00 20.06  ? ? ? ? ? ? 123  LEU A O    1 
ATOM   1812  C  CB   . LEU A 1 123 ? -20.671 -4.183  -52.056 1.00 22.87  ? ? ? ? ? ? 123  LEU A CB   1 
ATOM   1813  C  CG   . LEU A 1 123 ? -21.637 -3.251  -52.780 1.00 26.26  ? ? ? ? ? ? 123  LEU A CG   1 
ATOM   1814  C  CD1  . LEU A 1 123 ? -21.655 -3.602  -54.273 1.00 27.36  ? ? ? ? ? ? 123  LEU A CD1  1 
ATOM   1815  C  CD2  . LEU A 1 123 ? -23.055 -3.328  -52.204 1.00 26.75  ? ? ? ? ? ? 123  LEU A CD2  1 
ATOM   1816  H  H    . LEU A 1 123 ? -19.757 -2.289  -50.684 1.00 28.09  ? ? ? ? ? ? 123  LEU A H    1 
ATOM   1817  H  HA   . LEU A 1 123 ? -21.423 -4.324  -50.156 1.00 27.82  ? ? ? ? ? ? 123  LEU A HA   1 
ATOM   1818  H  HB2  . LEU A 1 123 ? -19.791 -4.013  -52.426 1.00 27.44  ? ? ? ? ? ? 123  LEU A HB2  1 
ATOM   1819  H  HB3  . LEU A 1 123 ? -20.936 -5.088  -52.283 1.00 27.44  ? ? ? ? ? ? 123  LEU A HB3  1 
ATOM   1820  H  HG   . LEU A 1 123 ? -21.324 -2.338  -52.689 1.00 31.51  ? ? ? ? ? ? 123  LEU A HG   1 
ATOM   1821  H  HD11 . LEU A 1 123 ? -22.271 -3.007  -54.729 1.00 32.84  ? ? ? ? ? ? 123  LEU A HD11 1 
ATOM   1822  H  HD12 . LEU A 1 123 ? -20.761 -3.494  -54.633 1.00 32.84  ? ? ? ? ? ? 123  LEU A HD12 1 
ATOM   1823  H  HD13 . LEU A 1 123 ? -21.945 -4.522  -54.377 1.00 32.84  ? ? ? ? ? ? 123  LEU A HD13 1 
ATOM   1824  H  HD21 . LEU A 1 123 ? -23.628 -2.719  -52.697 1.00 32.10  ? ? ? ? ? ? 123  LEU A HD21 1 
ATOM   1825  H  HD22 . LEU A 1 123 ? -23.382 -4.237  -52.293 1.00 32.10  ? ? ? ? ? ? 123  LEU A HD22 1 
ATOM   1826  H  HD23 . LEU A 1 123 ? -23.029 -3.075  -51.268 1.00 32.10  ? ? ? ? ? ? 123  LEU A HD23 1 
ATOM   1827  N  N    . PHE A 1 124 ? -18.407 -4.694  -49.514 1.00 23.24  ? ? ? ? ? ? 124  PHE A N    1 
ATOM   1828  C  CA   . PHE A 1 124 ? -17.322 -5.595  -49.118 1.00 21.08  ? ? ? ? ? ? 124  PHE A CA   1 
ATOM   1829  C  C    . PHE A 1 124 ? -17.791 -6.738  -48.217 1.00 20.85  ? ? ? ? ? ? 124  PHE A C    1 
ATOM   1830  O  O    . PHE A 1 124 ? -17.615 -7.906  -48.557 1.00 22.53  ? ? ? ? ? ? 124  PHE A O    1 
ATOM   1831  C  CB   . PHE A 1 124 ? -16.211 -4.787  -48.429 1.00 22.27  ? ? ? ? ? ? 124  PHE A CB   1 
ATOM   1832  C  CG   . PHE A 1 124 ? -15.117 -5.630  -47.831 1.00 27.18  ? ? ? ? ? ? 124  PHE A CG   1 
ATOM   1833  C  CD1  . PHE A 1 124 ? -14.164 -6.231  -48.641 1.00 26.24  ? ? ? ? ? ? 124  PHE A CD1  1 
ATOM   1834  C  CD2  . PHE A 1 124 ? -15.027 -5.797  -46.458 1.00 24.63  ? ? ? ? ? ? 124  PHE A CD2  1 
ATOM   1835  C  CE1  . PHE A 1 124 ? -13.144 -7.003  -48.097 1.00 25.44  ? ? ? ? ? ? 124  PHE A CE1  1 
ATOM   1836  C  CE2  . PHE A 1 124 ? -14.012 -6.568  -45.898 1.00 23.06  ? ? ? ? ? ? 124  PHE A CE2  1 
ATOM   1837  C  CZ   . PHE A 1 124 ? -13.069 -7.171  -46.715 1.00 23.56  ? ? ? ? ? ? 124  PHE A CZ   1 
ATOM   1838  H  H    . PHE A 1 124 ? -18.238 -3.861  -49.380 1.00 27.89  ? ? ? ? ? ? 124  PHE A H    1 
ATOM   1839  H  HA   . PHE A 1 124 ? -16.943 -5.991  -49.919 1.00 25.30  ? ? ? ? ? ? 124  PHE A HA   1 
ATOM   1840  H  HB2  . PHE A 1 124 ? -15.805 -4.196  -49.082 1.00 26.73  ? ? ? ? ? ? 124  PHE A HB2  1 
ATOM   1841  H  HB3  . PHE A 1 124 ? -16.604 -4.264  -47.714 1.00 26.73  ? ? ? ? ? ? 124  PHE A HB3  1 
ATOM   1842  H  HD1  . PHE A 1 124 ? -14.213 -6.121  -49.563 1.00 31.49  ? ? ? ? ? ? 124  PHE A HD1  1 
ATOM   1843  H  HD2  . PHE A 1 124 ? -15.658 -5.396  -45.904 1.00 29.56  ? ? ? ? ? ? 124  PHE A HD2  1 
ATOM   1844  H  HE1  . PHE A 1 124 ? -12.516 -7.404  -48.652 1.00 30.53  ? ? ? ? ? ? 124  PHE A HE1  1 
ATOM   1845  H  HE2  . PHE A 1 124 ? -13.965 -6.678  -44.976 1.00 27.68  ? ? ? ? ? ? 124  PHE A HE2  1 
ATOM   1846  H  HZ   . PHE A 1 124 ? -12.390 -7.686  -46.344 1.00 28.27  ? ? ? ? ? ? 124  PHE A HZ   1 
ATOM   1847  N  N    . PHE A 1 125 ? -18.383 -6.409  -47.071 1.00 19.87  ? ? ? ? ? ? 125  PHE A N    1 
ATOM   1848  C  CA   . PHE A 1 125 ? -18.747 -7.436  -46.094 1.00 18.18  ? ? ? ? ? ? 125  PHE A CA   1 
ATOM   1849  C  C    . PHE A 1 125 ? -19.882 -8.355  -46.557 1.00 20.56  ? ? ? ? ? ? 125  PHE A C    1 
ATOM   1850  O  O    . PHE A 1 125 ? -19.761 -9.576  -46.468 1.00 20.57  ? ? ? ? ? ? 125  PHE A O    1 
ATOM   1851  C  CB   . PHE A 1 125 ? -19.131 -6.786  -44.761 1.00 19.87  ? ? ? ? ? ? 125  PHE A CB   1 
ATOM   1852  C  CG   . PHE A 1 125 ? -17.963 -6.483  -43.860 1.00 19.14  ? ? ? ? ? ? 125  PHE A CG   1 
ATOM   1853  C  CD1  . PHE A 1 125 ? -17.396 -7.478  -43.086 1.00 22.52  ? ? ? ? ? ? 125  PHE A CD1  1 
ATOM   1854  C  CD2  . PHE A 1 125 ? -17.459 -5.195  -43.756 1.00 21.59  ? ? ? ? ? ? 125  PHE A CD2  1 
ATOM   1855  C  CE1  . PHE A 1 125 ? -16.333 -7.207  -42.232 1.00 21.16  ? ? ? ? ? ? 125  PHE A CE1  1 
ATOM   1856  C  CE2  . PHE A 1 125 ? -16.374 -4.914  -42.896 1.00 22.90  ? ? ? ? ? ? 125  PHE A CE2  1 
ATOM   1857  C  CZ   . PHE A 1 125 ? -15.822 -5.926  -42.142 1.00 22.88  ? ? ? ? ? ? 125  PHE A CZ   1 
ATOM   1858  H  H    . PHE A 1 125 ? -18.585 -5.607  -46.835 1.00 23.84  ? ? ? ? ? ? 125  PHE A H    1 
ATOM   1859  H  HA   . PHE A 1 125 ? -17.970 -7.994  -45.933 1.00 21.81  ? ? ? ? ? ? 125  PHE A HA   1 
ATOM   1860  H  HB2  . PHE A 1 125 ? -19.588 -5.950  -44.943 1.00 23.84  ? ? ? ? ? ? 125  PHE A HB2  1 
ATOM   1861  H  HB3  . PHE A 1 125 ? -19.725 -7.385  -44.282 1.00 23.84  ? ? ? ? ? ? 125  PHE A HB3  1 
ATOM   1862  H  HD1  . PHE A 1 125 ? -17.731 -8.344  -43.138 1.00 27.03  ? ? ? ? ? ? 125  PHE A HD1  1 
ATOM   1863  H  HD2  . PHE A 1 125 ? -17.831 -4.512  -44.266 1.00 25.91  ? ? ? ? ? ? 125  PHE A HD2  1 
ATOM   1864  H  HE1  . PHE A 1 125 ? -15.959 -7.892  -41.726 1.00 25.40  ? ? ? ? ? ? 125  PHE A HE1  1 
ATOM   1865  H  HE2  . PHE A 1 125 ? -16.037 -4.049  -42.838 1.00 27.48  ? ? ? ? ? ? 125  PHE A HE2  1 
ATOM   1866  H  HZ   . PHE A 1 125 ? -15.108 -5.747  -41.573 1.00 27.46  ? ? ? ? ? ? 125  PHE A HZ   1 
ATOM   1867  N  N    . PRO A 1 126 ? -20.999 -7.779  -47.060 1.00 21.42  ? ? ? ? ? ? 126  PRO A N    1 
ATOM   1868  C  CA   . PRO A 1 126 ? -22.097 -8.690  -47.403 1.00 19.32  ? ? ? ? ? ? 126  PRO A CA   1 
ATOM   1869  C  C    . PRO A 1 126 ? -21.794 -9.580  -48.609 1.00 21.22  ? ? ? ? ? ? 126  PRO A C    1 
ATOM   1870  O  O    . PRO A 1 126 ? -22.258 -10.720 -48.648 1.00 23.79  ? ? ? ? ? ? 126  PRO A O    1 
ATOM   1871  C  CB   . PRO A 1 126 ? -23.259 -7.739  -47.706 1.00 21.05  ? ? ? ? ? ? 126  PRO A CB   1 
ATOM   1872  C  CG   . PRO A 1 126 ? -22.584 -6.462  -48.145 1.00 23.28  ? ? ? ? ? ? 126  PRO A CG   1 
ATOM   1873  C  CD   . PRO A 1 126 ? -21.377 -6.372  -47.247 1.00 21.81  ? ? ? ? ? ? 126  PRO A CD   1 
ATOM   1874  H  HA   . PRO A 1 126 ? -22.326 -9.245  -46.641 1.00 23.18  ? ? ? ? ? ? 126  PRO A HA   1 
ATOM   1875  H  HB2  . PRO A 1 126 ? -23.806 -8.104  -48.419 1.00 25.26  ? ? ? ? ? ? 126  PRO A HB2  1 
ATOM   1876  H  HB3  . PRO A 1 126 ? -23.785 -7.595  -46.904 1.00 25.26  ? ? ? ? ? ? 126  PRO A HB3  1 
ATOM   1877  H  HG2  . PRO A 1 126 ? -22.321 -6.530  -49.076 1.00 27.94  ? ? ? ? ? ? 126  PRO A HG2  1 
ATOM   1878  H  HG3  . PRO A 1 126 ? -23.179 -5.708  -48.005 1.00 27.94  ? ? ? ? ? ? 126  PRO A HG3  1 
ATOM   1879  H  HD2  . PRO A 1 126 ? -20.663 -5.884  -47.686 1.00 26.18  ? ? ? ? ? ? 126  PRO A HD2  1 
ATOM   1880  H  HD3  . PRO A 1 126 ? -21.615 -5.969  -46.397 1.00 26.18  ? ? ? ? ? ? 126  PRO A HD3  1 
ATOM   1881  N  N    . PHE A 1 127 ? -21.026 -9.081  -49.577 1.00 23.19  ? ? ? ? ? ? 127  PHE A N    1 
ATOM   1882  C  CA   . PHE A 1 127 ? -20.652 -9.940  -50.700 1.00 19.84  ? ? ? ? ? ? 127  PHE A CA   1 
ATOM   1883  C  C    . PHE A 1 127 ? -19.858 -11.162 -50.237 1.00 21.34  ? ? ? ? ? ? 127  PHE A C    1 
ATOM   1884  O  O    . PHE A 1 127 ? -20.130 -12.283 -50.649 1.00 21.08  ? ? ? ? ? ? 127  PHE A O    1 
ATOM   1885  C  CB   . PHE A 1 127 ? -19.822 -9.213  -51.746 1.00 20.98  ? ? ? ? ? ? 127  PHE A CB   1 
ATOM   1886  C  CG   . PHE A 1 127 ? -19.234 -10.158 -52.751 1.00 20.61  ? ? ? ? ? ? 127  PHE A CG   1 
ATOM   1887  C  CD1  . PHE A 1 127 ? -19.989 -10.581 -53.848 1.00 21.95  ? ? ? ? ? ? 127  PHE A CD1  1 
ATOM   1888  C  CD2  . PHE A 1 127 ? -17.975 -10.701 -52.561 1.00 22.99  ? ? ? ? ? ? 127  PHE A CD2  1 
ATOM   1889  C  CE1  . PHE A 1 127 ? -19.477 -11.470 -54.739 1.00 23.77  ? ? ? ? ? ? 127  PHE A CE1  1 
ATOM   1890  C  CE2  . PHE A 1 127 ? -17.458 -11.604 -53.454 1.00 26.60  ? ? ? ? ? ? 127  PHE A CE2  1 
ATOM   1891  C  CZ   . PHE A 1 127 ? -18.211 -11.996 -54.550 1.00 25.90  ? ? ? ? ? ? 127  PHE A CZ   1 
ATOM   1892  H  H    . PHE A 1 127 ? -20.718 -8.279  -49.608 1.00 27.82  ? ? ? ? ? ? 127  PHE A H    1 
ATOM   1893  H  HA   . PHE A 1 127 ? -21.461 -10.258 -51.132 1.00 23.81  ? ? ? ? ? ? 127  PHE A HA   1 
ATOM   1894  H  HB2  . PHE A 1 127 ? -20.386 -8.582  -52.219 1.00 25.18  ? ? ? ? ? ? 127  PHE A HB2  1 
ATOM   1895  H  HB3  . PHE A 1 127 ? -19.093 -8.747  -51.307 1.00 25.18  ? ? ? ? ? ? 127  PHE A HB3  1 
ATOM   1896  H  HD1  . PHE A 1 127 ? -20.842 -10.236 -53.980 1.00 26.34  ? ? ? ? ? ? 127  PHE A HD1  1 
ATOM   1897  H  HD2  . PHE A 1 127 ? -17.469 -10.443 -51.824 1.00 27.59  ? ? ? ? ? ? 127  PHE A HD2  1 
ATOM   1898  H  HE1  . PHE A 1 127 ? -19.982 -11.732 -55.474 1.00 28.52  ? ? ? ? ? ? 127  PHE A HE1  1 
ATOM   1899  H  HE2  . PHE A 1 127 ? -16.604 -11.950 -53.327 1.00 31.92  ? ? ? ? ? ? 127  PHE A HE2  1 
ATOM   1900  H  HZ   . PHE A 1 127 ? -17.861 -12.600 -55.164 1.00 31.08  ? ? ? ? ? ? 127  PHE A HZ   1 
ATOM   1901  N  N    . HIS A 1 128 ? -18.838 -10.952 -49.408 1.00 19.37  ? ? ? ? ? ? 128  HIS A N    1 
ATOM   1902  C  CA   . HIS A 1 128 ? -18.025 -12.081 -48.973 1.00 21.90  ? ? ? ? ? ? 128  HIS A CA   1 
ATOM   1903  C  C    . HIS A 1 128 ? -18.821 -12.995 -48.032 1.00 20.12  ? ? ? ? ? ? 128  HIS A C    1 
ATOM   1904  O  O    . HIS A 1 128 ? -18.614 -14.210 -48.028 1.00 19.32  ? ? ? ? ? ? 128  HIS A O    1 
ATOM   1905  C  CB   . HIS A 1 128 ? -16.729 -11.590 -48.321 1.00 18.87  ? ? ? ? ? ? 128  HIS A CB   1 
ATOM   1906  C  CG   . HIS A 1 128 ? -15.792 -10.926 -49.282 1.00 19.66  ? ? ? ? ? ? 128  HIS A CG   1 
ATOM   1907  N  ND1  . HIS A 1 128 ? -15.813 -9.568  -49.519 1.00 20.51  ? ? ? ? ? ? 128  HIS A ND1  1 
ATOM   1908  C  CD2  . HIS A 1 128 ? -14.824 -11.431 -50.090 1.00 21.41  ? ? ? ? ? ? 128  HIS A CD2  1 
ATOM   1909  C  CE1  . HIS A 1 128 ? -14.886 -9.261  -50.410 1.00 24.26  ? ? ? ? ? ? 128  HIS A CE1  1 
ATOM   1910  N  NE2  . HIS A 1 128 ? -14.275 -10.372 -50.778 1.00 18.95  ? ? ? ? ? ? 128  HIS A NE2  1 
ATOM   1911  H  H    . HIS A 1 128 ? -18.601 -10.188 -49.092 1.00 23.24  ? ? ? ? ? ? 128  HIS A H    1 
ATOM   1912  H  HA   . HIS A 1 128 ? -17.781 -12.605 -49.753 1.00 26.28  ? ? ? ? ? ? 128  HIS A HA   1 
ATOM   1913  H  HB2  . HIS A 1 128 ? -16.950 -10.948 -47.629 1.00 22.64  ? ? ? ? ? ? 128  HIS A HB2  1 
ATOM   1914  H  HB3  . HIS A 1 128 ? -16.267 -12.349 -47.931 1.00 22.64  ? ? ? ? ? ? 128  HIS A HB3  1 
ATOM   1915  H  HD1  . HIS A 1 128 ? -16.337 -9.005  -49.134 1.00 24.62  ? ? ? ? ? ? 128  HIS A HD1  1 
ATOM   1916  H  HD2  . HIS A 1 128 ? -14.572 -12.324 -50.159 1.00 25.70  ? ? ? ? ? ? 128  HIS A HD2  1 
ATOM   1917  H  HE1  . HIS A 1 128 ? -14.703 -8.408  -50.733 1.00 29.11  ? ? ? ? ? ? 128  HIS A HE1  1 
ATOM   1918  N  N    . ARG A 1 129 ? -19.760 -12.428 -47.272 1.00 21.11  ? ? ? ? ? ? 129  ARG A N    1 
ATOM   1919  C  CA   . ARG A 1 129 ? -20.650 -13.243 -46.457 1.00 22.89  ? ? ? ? ? ? 129  ARG A CA   1 
ATOM   1920  C  C    . ARG A 1 129 ? -21.430 -14.228 -47.326 1.00 22.01  ? ? ? ? ? ? 129  ARG A C    1 
ATOM   1921  O  O    . ARG A 1 129 ? -21.481 -15.425 -47.028 1.00 21.37  ? ? ? ? ? ? 129  ARG A O    1 
ATOM   1922  C  CB   . ARG A 1 129 ? -21.620 -12.374 -45.640 1.00 22.94  ? ? ? ? ? ? 129  ARG A CB   1 
ATOM   1923  C  CG   . ARG A 1 129 ? -22.554 -13.182 -44.771 1.00 24.64  ? ? ? ? ? ? 129  ARG A CG   1 
ATOM   1924  C  CD   . ARG A 1 129 ? -23.200 -12.347 -43.659 1.00 23.11  ? ? ? ? ? ? 129  ARG A CD   1 
ATOM   1925  N  NE   . ARG A 1 129 ? -22.256 -12.100 -42.573 1.00 21.83  ? ? ? ? ? ? 129  ARG A NE   1 
ATOM   1926  C  CZ   . ARG A 1 129 ? -22.562 -11.499 -41.423 1.00 21.97  ? ? ? ? ? ? 129  ARG A CZ   1 
ATOM   1927  N  NH1  . ARG A 1 129 ? -23.787 -11.062 -41.205 1.00 20.65  ? ? ? ? ? 1 129  ARG A NH1  1 
ATOM   1928  N  NH2  . ARG A 1 129 ? -21.630 -11.325 -40.487 1.00 23.45  ? ? ? ? ? ? 129  ARG A NH2  1 
ATOM   1929  H  H    . ARG A 1 129 ? -19.899 -11.582 -47.214 1.00 25.33  ? ? ? ? ? ? 129  ARG A H    1 
ATOM   1930  H  HA   . ARG A 1 129 ? -20.116 -13.758 -45.832 1.00 27.46  ? ? ? ? ? ? 129  ARG A HA   1 
ATOM   1931  H  HB2  . ARG A 1 129 ? -21.107 -11.788 -45.063 1.00 27.52  ? ? ? ? ? ? 129  ARG A HB2  1 
ATOM   1932  H  HB3  . ARG A 1 129 ? -22.160 -11.847 -46.250 1.00 27.52  ? ? ? ? ? ? 129  ARG A HB3  1 
ATOM   1933  H  HG2  . ARG A 1 129 ? -23.264 -13.546 -45.323 1.00 29.57  ? ? ? ? ? ? 129  ARG A HG2  1 
ATOM   1934  H  HG3  . ARG A 1 129 ? -22.055 -13.902 -44.355 1.00 29.57  ? ? ? ? ? ? 129  ARG A HG3  1 
ATOM   1935  H  HD2  . ARG A 1 129 ? -23.480 -11.492 -44.020 1.00 27.73  ? ? ? ? ? ? 129  ARG A HD2  1 
ATOM   1936  H  HD3  . ARG A 1 129 ? -23.962 -12.827 -43.298 1.00 27.73  ? ? ? ? ? ? 129  ARG A HD3  1 
ATOM   1937  H  HE   . ARG A 1 129 ? -21.444 -12.362 -42.682 1.00 26.19  ? ? ? ? ? ? 129  ARG A HE   1 
ATOM   1938  H  HH11 . ARG A 1 129 ? -24.395 -11.171 -41.803 1.00 24.78  ? ? ? ? ? ? 129  ARG A HH11 1 
ATOM   1939  H  HH12 . ARG A 1 129 ? -23.978 -10.673 -40.463 1.00 24.78  ? ? ? ? ? ? 129  ARG A HH12 1 
ATOM   1940  H  HH21 . ARG A 1 129 ? -20.828 -11.603 -40.621 1.00 28.14  ? ? ? ? ? ? 129  ARG A HH21 1 
ATOM   1941  H  HH22 . ARG A 1 129 ? -21.831 -10.932 -39.749 1.00 28.14  ? ? ? ? ? ? 129  ARG A HH22 1 
ATOM   1942  N  N    . TRP A 1 130 ? -22.025 -13.733 -48.408 1.00 18.92  ? ? ? ? ? ? 130  TRP A N    1 
ATOM   1943  C  CA   . TRP A 1 130 ? -22.805 -14.591 -49.276 1.00 21.28  ? ? ? ? ? ? 130  TRP A CA   1 
ATOM   1944  C  C    . TRP A 1 130 ? -21.911 -15.599 -49.997 1.00 20.95  ? ? ? ? ? ? 130  TRP A C    1 
ATOM   1945  O  O    . TRP A 1 130 ? -22.259 -16.767 -50.140 1.00 22.45  ? ? ? ? ? ? 130  TRP A O    1 
ATOM   1946  C  CB   . TRP A 1 130 ? -23.575 -13.747 -50.291 1.00 19.70  ? ? ? ? ? ? 130  TRP A CB   1 
ATOM   1947  C  CG   . TRP A 1 130 ? -24.842 -13.174 -49.764 1.00 21.59  ? ? ? ? ? ? 130  TRP A CG   1 
ATOM   1948  C  CD1  . TRP A 1 130 ? -25.189 -11.854 -49.706 1.00 23.29  ? ? ? ? ? ? 130  TRP A CD1  1 
ATOM   1949  C  CD2  . TRP A 1 130 ? -25.950 -13.907 -49.222 1.00 21.57  ? ? ? ? ? ? 130  TRP A CD2  1 
ATOM   1950  N  NE1  . TRP A 1 130 ? -26.459 -11.724 -49.169 1.00 26.87  ? ? ? ? ? ? 130  TRP A NE1  1 
ATOM   1951  C  CE2  . TRP A 1 130 ? -26.943 -12.970 -48.870 1.00 24.73  ? ? ? ? ? ? 130  TRP A CE2  1 
ATOM   1952  C  CE3  . TRP A 1 130 ? -26.202 -15.267 -49.016 1.00 21.48  ? ? ? ? ? ? 130  TRP A CE3  1 
ATOM   1953  C  CZ2  . TRP A 1 130 ? -28.164 -13.350 -48.322 1.00 25.50  ? ? ? ? ? ? 130  TRP A CZ2  1 
ATOM   1954  C  CZ3  . TRP A 1 130 ? -27.416 -15.643 -48.468 1.00 24.27  ? ? ? ? ? ? 130  TRP A CZ3  1 
ATOM   1955  C  CH2  . TRP A 1 130 ? -28.380 -14.686 -48.128 1.00 26.04  ? ? ? ? ? ? 130  TRP A CH2  1 
ATOM   1956  H  H    . TRP A 1 130 ? -21.990 -12.910 -48.656 1.00 22.70  ? ? ? ? ? ? 130  TRP A H    1 
ATOM   1957  H  HA   . TRP A 1 130 ? -23.448 -15.084 -48.743 1.00 25.54  ? ? ? ? ? ? 130  TRP A HA   1 
ATOM   1958  H  HB2  . TRP A 1 130 ? -23.012 -13.010 -50.574 1.00 23.64  ? ? ? ? ? ? 130  TRP A HB2  1 
ATOM   1959  H  HB3  . TRP A 1 130 ? -23.796 -14.303 -51.054 1.00 23.64  ? ? ? ? ? ? 130  TRP A HB3  1 
ATOM   1960  H  HD1  . TRP A 1 130 ? -24.656 -11.148 -49.995 1.00 27.94  ? ? ? ? ? ? 130  TRP A HD1  1 
ATOM   1961  H  HE1  . TRP A 1 130 ? -26.875 -10.982 -49.044 1.00 32.24  ? ? ? ? ? ? 130  TRP A HE1  1 
ATOM   1962  H  HE3  . TRP A 1 130 ? -25.570 -15.907 -49.252 1.00 25.77  ? ? ? ? ? ? 130  TRP A HE3  1 
ATOM   1963  H  HZ2  . TRP A 1 130 ? -28.803 -12.718 -48.083 1.00 30.61  ? ? ? ? ? ? 130  TRP A HZ2  1 
ATOM   1964  H  HZ3  . TRP A 1 130 ? -27.595 -16.544 -48.327 1.00 29.13  ? ? ? ? ? ? 130  TRP A HZ3  1 
ATOM   1965  H  HH2  . TRP A 1 130 ? -29.184 -14.965 -47.754 1.00 31.25  ? ? ? ? ? ? 130  TRP A HH2  1 
ATOM   1966  N  N    . TYR A 1 131 ? -20.759 -15.120 -50.447 1.00 19.73  ? ? ? ? ? ? 131  TYR A N    1 
ATOM   1967  C  CA   . TYR A 1 131 ? -19.769 -15.960 -51.112 1.00 26.21  ? ? ? ? ? ? 131  TYR A CA   1 
ATOM   1968  C  C    . TYR A 1 131 ? -19.490 -17.180 -50.241 1.00 23.75  ? ? ? ? ? ? 131  TYR A C    1 
ATOM   1969  O  O    . TYR A 1 131 ? -19.578 -18.319 -50.700 1.00 19.58  ? ? ? ? ? ? 131  TYR A O    1 
ATOM   1970  C  CB   . TYR A 1 131 ? -18.511 -15.125 -51.359 1.00 25.91  ? ? ? ? ? ? 131  TYR A CB   1 
ATOM   1971  C  CG   . TYR A 1 131 ? -17.368 -15.739 -52.148 1.00 24.85  ? ? ? ? ? ? 131  TYR A CG   1 
ATOM   1972  C  CD1  . TYR A 1 131 ? -17.487 -16.954 -52.817 1.00 23.49  ? ? ? ? ? ? 131  TYR A CD1  1 
ATOM   1973  C  CD2  . TYR A 1 131 ? -16.137 -15.075 -52.205 1.00 24.53  ? ? ? ? ? ? 131  TYR A CD2  1 
ATOM   1974  C  CE1  . TYR A 1 131 ? -16.396 -17.486 -53.522 1.00 21.64  ? ? ? ? ? ? 131  TYR A CE1  1 
ATOM   1975  C  CE2  . TYR A 1 131 ? -15.065 -15.587 -52.897 1.00 21.27  ? ? ? ? ? ? 131  TYR A CE2  1 
ATOM   1976  C  CZ   . TYR A 1 131 ? -15.195 -16.780 -53.566 1.00 23.57  ? ? ? ? ? ? 131  TYR A CZ   1 
ATOM   1977  O  OH   . TYR A 1 131 ? -14.084 -17.250 -54.235 1.00 21.94  ? ? ? ? ? ? 131  TYR A OH   1 
ATOM   1978  H  H    . TYR A 1 131 ? -20.522 -14.296 -50.379 1.00 23.67  ? ? ? ? ? ? 131  TYR A H    1 
ATOM   1979  H  HA   . TYR A 1 131 ? -20.116 -16.260 -51.967 1.00 31.45  ? ? ? ? ? ? 131  TYR A HA   1 
ATOM   1980  H  HB2  . TYR A 1 131 ? -18.778 -14.322 -51.833 1.00 31.09  ? ? ? ? ? ? 131  TYR A HB2  1 
ATOM   1981  H  HB3  . TYR A 1 131 ? -18.150 -14.873 -50.494 1.00 31.09  ? ? ? ? ? ? 131  TYR A HB3  1 
ATOM   1982  H  HD1  . TYR A 1 131 ? -18.293 -17.419 -52.792 1.00 28.19  ? ? ? ? ? ? 131  TYR A HD1  1 
ATOM   1983  H  HD2  . TYR A 1 131 ? -16.042 -14.262 -51.763 1.00 29.43  ? ? ? ? ? ? 131  TYR A HD2  1 
ATOM   1984  H  HE1  . TYR A 1 131 ? -16.479 -18.295 -53.973 1.00 25.97  ? ? ? ? ? ? 131  TYR A HE1  1 
ATOM   1985  H  HE2  . TYR A 1 131 ? -14.260 -15.122 -52.922 1.00 25.52  ? ? ? ? ? ? 131  TYR A HE2  1 
ATOM   1986  H  HH   . TYR A 1 131 ? -14.254 -17.992 -54.589 1.00 26.32  ? ? ? ? ? ? 131  TYR A HH   1 
ATOM   1987  N  N    . LEU A 1 132 ? -19.176 -16.930 -48.970 1.00 20.47  ? ? ? ? ? ? 132  LEU A N    1 
ATOM   1988  C  CA   . LEU A 1 132 ? -18.884 -18.007 -48.026 1.00 20.83  ? ? ? ? ? ? 132  LEU A CA   1 
ATOM   1989  C  C    . LEU A 1 132 ? -20.082 -18.871 -47.643 1.00 21.17  ? ? ? ? ? ? 132  LEU A C    1 
ATOM   1990  O  O    . LEU A 1 132 ? -19.932 -20.072 -47.359 1.00 21.94  ? ? ? ? ? ? 132  LEU A O    1 
ATOM   1991  C  CB   . LEU A 1 132 ? -18.280 -17.412 -46.763 1.00 22.28  ? ? ? ? ? ? 132  LEU A CB   1 
ATOM   1992  C  CG   . LEU A 1 132 ? -16.872 -16.843 -46.885 1.00 25.78  ? ? ? ? ? ? 132  LEU A CG   1 
ATOM   1993  C  CD1  . LEU A 1 132 ? -16.327 -16.531 -45.490 1.00 27.28  ? ? ? ? ? ? 132  LEU A CD1  1 
ATOM   1994  C  CD2  . LEU A 1 132 ? -15.938 -17.754 -47.604 1.00 31.41  ? ? ? ? ? ? 132  LEU A CD2  1 
ATOM   1995  H  H    . LEU A 1 132 ? -19.125 -16.142 -48.630 1.00 24.56  ? ? ? ? ? ? 132  LEU A H    1 
ATOM   1996  H  HA   . LEU A 1 132 ? -18.219 -18.591 -48.422 1.00 25.00  ? ? ? ? ? ? 132  LEU A HA   1 
ATOM   1997  H  HB2  . LEU A 1 132 ? -18.856 -16.692 -46.461 1.00 26.73  ? ? ? ? ? ? 132  LEU A HB2  1 
ATOM   1998  H  HB3  . LEU A 1 132 ? -18.252 -18.105 -46.085 1.00 26.73  ? ? ? ? ? ? 132  LEU A HB3  1 
ATOM   1999  H  HG   . LEU A 1 132 ? -16.913 -16.010 -47.381 1.00 30.94  ? ? ? ? ? ? 132  LEU A HG   1 
ATOM   2000  H  HD11 . LEU A 1 132 ? -15.431 -16.170 -45.575 1.00 32.73  ? ? ? ? ? ? 132  LEU A HD11 1 
ATOM   2001  H  HD12 . LEU A 1 132 ? -16.907 -15.882 -45.063 1.00 32.73  ? ? ? ? ? ? 132  LEU A HD12 1 
ATOM   2002  H  HD13 . LEU A 1 132 ? -16.306 -17.350 -44.969 1.00 32.73  ? ? ? ? ? ? 132  LEU A HD13 1 
ATOM   2003  H  HD21 . LEU A 1 132 ? -15.063 -17.338 -47.648 1.00 37.69  ? ? ? ? ? ? 132  LEU A HD21 1 
ATOM   2004  H  HD22 . LEU A 1 132 ? -15.881 -18.593 -47.120 1.00 37.69  ? ? ? ? ? ? 132  LEU A HD22 1 
ATOM   2005  H  HD23 . LEU A 1 132 ? -16.277 -17.911 -48.499 1.00 37.69  ? ? ? ? ? ? 132  LEU A HD23 1 
ATOM   2006  N  N    . TYR A 1 133 ? -21.270 -18.270 -47.615 1.00 19.01  ? ? ? ? ? ? 133  TYR A N    1 
ATOM   2007  C  CA   . TYR A 1 133 ? -22.483 -19.004 -47.292 1.00 21.77  ? ? ? ? ? ? 133  TYR A CA   1 
ATOM   2008  C  C    . TYR A 1 133 ? -22.645 -20.195 -48.230 1.00 24.24  ? ? ? ? ? ? 133  TYR A C    1 
ATOM   2009  O  O    . TYR A 1 133 ? -22.875 -21.330 -47.793 1.00 23.02  ? ? ? ? ? ? 133  TYR A O    1 
ATOM   2010  C  CB   . TYR A 1 133 ? -23.692 -18.061 -47.387 1.00 19.76  ? ? ? ? ? ? 133  TYR A CB   1 
ATOM   2011  C  CG   . TYR A 1 133 ? -25.044 -18.712 -47.246 1.00 21.36  ? ? ? ? ? ? 133  TYR A CG   1 
ATOM   2012  C  CD1  . TYR A 1 133 ? -25.822 -18.978 -48.366 1.00 20.49  ? ? ? ? ? ? 133  TYR A CD1  1 
ATOM   2013  C  CD2  . TYR A 1 133 ? -25.561 -19.027 -45.995 1.00 26.10  ? ? ? ? ? ? 133  TYR A CD2  1 
ATOM   2014  C  CE1  . TYR A 1 133 ? -27.045 -19.546 -48.260 1.00 26.53  ? ? ? ? ? ? 133  TYR A CE1  1 
ATOM   2015  C  CE2  . TYR A 1 133 ? -26.800 -19.615 -45.871 1.00 27.50  ? ? ? ? ? ? 133  TYR A CE2  1 
ATOM   2016  C  CZ   . TYR A 1 133 ? -27.540 -19.873 -47.010 1.00 30.26  ? ? ? ? ? ? 133  TYR A CZ   1 
ATOM   2017  O  OH   . TYR A 1 133 ? -28.776 -20.433 -46.906 1.00 32.02  ? ? ? ? ? ? 133  TYR A OH   1 
ATOM   2018  H  H    . TYR A 1 133 ? -21.396 -17.435 -47.781 1.00 22.81  ? ? ? ? ? ? 133  TYR A H    1 
ATOM   2019  H  HA   . TYR A 1 133 ? -22.426 -19.336 -46.382 1.00 26.13  ? ? ? ? ? ? 133  TYR A HA   1 
ATOM   2020  H  HB2  . TYR A 1 133 ? -23.616 -17.395 -46.686 1.00 23.71  ? ? ? ? ? ? 133  TYR A HB2  1 
ATOM   2021  H  HB3  . TYR A 1 133 ? -23.670 -17.622 -48.252 1.00 23.71  ? ? ? ? ? ? 133  TYR A HB3  1 
ATOM   2022  H  HD1  . TYR A 1 133 ? -25.492 -18.764 -49.209 1.00 24.59  ? ? ? ? ? ? 133  TYR A HD1  1 
ATOM   2023  H  HD2  . TYR A 1 133 ? -25.056 -18.856 -45.234 1.00 31.32  ? ? ? ? ? ? 133  TYR A HD2  1 
ATOM   2024  H  HE1  . TYR A 1 133 ? -27.548 -19.721 -49.023 1.00 31.83  ? ? ? ? ? ? 133  TYR A HE1  1 
ATOM   2025  H  HE2  . TYR A 1 133 ? -27.139 -19.827 -45.031 1.00 33.00  ? ? ? ? ? ? 133  TYR A HE2  1 
ATOM   2026  H  HH   . TYR A 1 133 ? -28.957 -20.583 -46.099 1.00 38.42  ? ? ? ? ? ? 133  TYR A HH   1 
ATOM   2027  N  N    . PHE A 1 134 ? -22.519 -19.929 -49.530 1.00 23.83  ? ? ? ? ? ? 134  PHE A N    1 
ATOM   2028  C  CA   . PHE A 1 134 ? -22.735 -20.952 -50.539 1.00 22.57  ? ? ? ? ? ? 134  PHE A CA   1 
ATOM   2029  C  C    . PHE A 1 134 ? -21.556 -21.919 -50.591 1.00 22.93  ? ? ? ? ? ? 134  PHE A C    1 
ATOM   2030  O  O    . PHE A 1 134 ? -21.753 -23.128 -50.723 1.00 27.15  ? ? ? ? ? ? 134  PHE A O    1 
ATOM   2031  C  CB   . PHE A 1 134 ? -22.986 -20.301 -51.917 1.00 23.35  ? ? ? ? ? ? 134  PHE A CB   1 
ATOM   2032  C  CG   . PHE A 1 134 ? -24.327 -19.617 -52.011 1.00 22.66  ? ? ? ? ? ? 134  PHE A CG   1 
ATOM   2033  C  CD1  . PHE A 1 134 ? -25.488 -20.362 -52.037 1.00 27.94  ? ? ? ? ? ? 134  PHE A CD1  1 
ATOM   2034  C  CD2  . PHE A 1 134 ? -24.423 -18.232 -52.025 1.00 22.78  ? ? ? ? ? ? 134  PHE A CD2  1 
ATOM   2035  C  CE1  . PHE A 1 134 ? -26.735 -19.741 -52.089 1.00 29.13  ? ? ? ? ? ? 134  PHE A CE1  1 
ATOM   2036  C  CE2  . PHE A 1 134 ? -25.667 -17.612 -52.077 1.00 24.76  ? ? ? ? ? ? 134  PHE A CE2  1 
ATOM   2037  C  CZ   . PHE A 1 134 ? -26.813 -18.363 -52.106 1.00 25.67  ? ? ? ? ? ? 134  PHE A CZ   1 
ATOM   2038  H  H    . PHE A 1 134 ? -22.308 -19.159 -49.850 1.00 28.60  ? ? ? ? ? ? 134  PHE A H    1 
ATOM   2039  H  HA   . PHE A 1 134 ? -23.526 -21.461 -50.304 1.00 27.08  ? ? ? ? ? ? 134  PHE A HA   1 
ATOM   2040  H  HB2  . PHE A 1 134 ? -22.299 -19.636 -52.081 1.00 28.02  ? ? ? ? ? ? 134  PHE A HB2  1 
ATOM   2041  H  HB3  . PHE A 1 134 ? -22.952 -20.988 -52.601 1.00 28.02  ? ? ? ? ? ? 134  PHE A HB3  1 
ATOM   2042  H  HD1  . PHE A 1 134 ? -25.439 -21.291 -52.018 1.00 33.52  ? ? ? ? ? ? 134  PHE A HD1  1 
ATOM   2043  H  HD2  . PHE A 1 134 ? -23.650 -17.715 -51.997 1.00 27.34  ? ? ? ? ? ? 134  PHE A HD2  1 
ATOM   2044  H  HE1  . PHE A 1 134 ? -27.512 -20.252 -52.114 1.00 34.96  ? ? ? ? ? ? 134  PHE A HE1  1 
ATOM   2045  H  HE2  . PHE A 1 134 ? -25.722 -16.684 -52.093 1.00 29.71  ? ? ? ? ? ? 134  PHE A HE2  1 
ATOM   2046  H  HZ   . PHE A 1 134 ? -27.642 -17.944 -52.151 1.00 30.80  ? ? ? ? ? ? 134  PHE A HZ   1 
ATOM   2047  N  N    . TYR A 1 135 ? -20.348 -21.379 -50.460 1.00 21.46  ? ? ? ? ? ? 135  TYR A N    1 
ATOM   2048  C  CA   . TYR A 1 135 ? -19.117 -22.179 -50.435 1.00 23.38  ? ? ? ? ? ? 135  TYR A CA   1 
ATOM   2049  C  C    . TYR A 1 135 ? -19.204 -23.275 -49.359 1.00 21.49  ? ? ? ? ? ? 135  TYR A C    1 
ATOM   2050  O  O    . TYR A 1 135 ? -18.964 -24.452 -49.623 1.00 24.07  ? ? ? ? ? ? 135  TYR A O    1 
ATOM   2051  C  CB   . TYR A 1 135 ? -17.920 -21.245 -50.189 1.00 25.05  ? ? ? ? ? ? 135  TYR A CB   1 
ATOM   2052  C  CG   . TYR A 1 135 ? -16.559 -21.895 -50.112 1.00 23.20  ? ? ? ? ? ? 135  TYR A CG   1 
ATOM   2053  C  CD1  . TYR A 1 135 ? -15.897 -22.332 -51.258 1.00 25.39  ? ? ? ? ? ? 135  TYR A CD1  1 
ATOM   2054  C  CD2  . TYR A 1 135 ? -15.904 -22.027 -48.891 1.00 24.72  ? ? ? ? ? ? 135  TYR A CD2  1 
ATOM   2055  C  CE1  . TYR A 1 135 ? -14.626 -22.908 -51.175 1.00 25.20  ? ? ? ? ? ? 135  TYR A CE1  1 
ATOM   2056  C  CE2  . TYR A 1 135 ? -14.645 -22.592 -48.805 1.00 24.02  ? ? ? ? ? ? 135  TYR A CE2  1 
ATOM   2057  C  CZ   . TYR A 1 135 ? -14.013 -23.028 -49.945 1.00 23.88  ? ? ? ? ? ? 135  TYR A CZ   1 
ATOM   2058  O  OH   . TYR A 1 135 ? -12.762 -23.594 -49.844 1.00 24.02  ? ? ? ? ? ? 135  TYR A OH   1 
ATOM   2059  H  H    . TYR A 1 135 ? -20.208 -20.534 -50.382 1.00 25.76  ? ? ? ? ? ? 135  TYR A H    1 
ATOM   2060  H  HA   . TYR A 1 135 ? -18.997 -22.608 -51.297 1.00 28.06  ? ? ? ? ? ? 135  TYR A HA   1 
ATOM   2061  H  HB2  . TYR A 1 135 ? -17.889 -20.597 -50.909 1.00 30.06  ? ? ? ? ? ? 135  TYR A HB2  1 
ATOM   2062  H  HB3  . TYR A 1 135 ? -18.065 -20.783 -49.348 1.00 30.06  ? ? ? ? ? ? 135  TYR A HB3  1 
ATOM   2063  H  HD1  . TYR A 1 135 ? -16.309 -22.248 -52.087 1.00 30.47  ? ? ? ? ? ? 135  TYR A HD1  1 
ATOM   2064  H  HD2  . TYR A 1 135 ? -16.324 -21.731 -48.115 1.00 29.66  ? ? ? ? ? ? 135  TYR A HD2  1 
ATOM   2065  H  HE1  . TYR A 1 135 ? -14.195 -23.204 -51.944 1.00 30.24  ? ? ? ? ? ? 135  TYR A HE1  1 
ATOM   2066  H  HE2  . TYR A 1 135 ? -14.228 -22.679 -47.978 1.00 28.82  ? ? ? ? ? ? 135  TYR A HE2  1 
ATOM   2067  H  HH   . TYR A 1 135 ? -12.514 -23.602 -49.042 1.00 28.83  ? ? ? ? ? ? 135  TYR A HH   1 
ATOM   2068  N  N    . GLU A 1 136 ? -19.558 -22.859 -48.151 1.00 23.47  ? ? ? ? ? ? 136  GLU A N    1 
ATOM   2069  C  CA   . GLU A 1 136 ? -19.736 -23.753 -47.014 1.00 25.27  ? ? ? ? ? ? 136  GLU A CA   1 
ATOM   2070  C  C    . GLU A 1 136 ? -20.795 -24.819 -47.273 1.00 27.26  ? ? ? ? ? ? 136  GLU A C    1 
ATOM   2071  O  O    . GLU A 1 136 ? -20.595 -26.006 -46.998 1.00 27.13  ? ? ? ? ? ? 136  GLU A O    1 
ATOM   2072  C  CB   . GLU A 1 136 ? -20.118 -22.912 -45.792 1.00 28.59  ? ? ? ? ? ? 136  GLU A CB   1 
ATOM   2073  C  CG   . GLU A 1 136 ? -20.255 -23.642 -44.454 1.00 26.87  ? ? ? ? ? ? 136  GLU A CG   1 
ATOM   2074  C  CD   . GLU A 1 136 ? -20.366 -22.641 -43.319 1.00 28.80  ? ? ? ? ? ? 136  GLU A CD   1 
ATOM   2075  O  OE1  . GLU A 1 136 ? -21.294 -21.801 -43.373 1.00 25.17  ? ? ? ? ? ? 136  GLU A OE1  1 
ATOM   2076  O  OE2  . GLU A 1 136 ? -19.506 -22.664 -42.398 1.00 25.39  ? ? ? ? ? 1 136  GLU A OE2  1 
ATOM   2077  H  H    . GLU A 1 136 ? -19.706 -22.034 -47.958 1.00 28.16  ? ? ? ? ? ? 136  GLU A H    1 
ATOM   2078  H  HA   . GLU A 1 136 ? -18.896 -24.200 -46.824 1.00 30.32  ? ? ? ? ? ? 136  GLU A HA   1 
ATOM   2079  H  HB2  . GLU A 1 136 ? -19.441 -22.227 -45.674 1.00 34.31  ? ? ? ? ? ? 136  GLU A HB2  1 
ATOM   2080  H  HB3  . GLU A 1 136 ? -20.971 -22.488 -45.973 1.00 34.31  ? ? ? ? ? ? 136  GLU A HB3  1 
ATOM   2081  H  HG2  . GLU A 1 136 ? -21.057 -24.187 -44.464 1.00 32.24  ? ? ? ? ? ? 136  GLU A HG2  1 
ATOM   2082  H  HG3  . GLU A 1 136 ? -19.471 -24.193 -44.304 1.00 32.24  ? ? ? ? ? ? 136  GLU A HG3  1 
ATOM   2083  N  N    . ARG A 1 137 ? -21.926 -24.404 -47.826 1.00 27.54  ? ? ? ? ? ? 137  ARG A N    1 
ATOM   2084  C  CA   . ARG A 1 137 ? -23.013 -25.346 -48.043 1.00 27.82  ? ? ? ? ? ? 137  ARG A CA   1 
ATOM   2085  C  C    . ARG A 1 137 ? -22.640 -26.319 -49.162 1.00 25.76  ? ? ? ? ? ? 137  ARG A C    1 
ATOM   2086  O  O    . ARG A 1 137 ? -23.019 -27.494 -49.131 1.00 28.54  ? ? ? ? ? ? 137  ARG A O    1 
ATOM   2087  C  CB   . ARG A 1 137 ? -24.308 -24.588 -48.329 1.00 30.80  ? ? ? ? ? ? 137  ARG A CB   1 
ATOM   2088  C  CG   . ARG A 1 137 ? -24.832 -23.863 -47.084 1.00 33.08  ? ? ? ? ? ? 137  ARG A CG   1 
ATOM   2089  C  CD   . ARG A 1 137 ? -25.903 -22.835 -47.378 1.00 35.71  ? ? ? ? ? ? 137  ARG A CD   1 
ATOM   2090  N  NE   . ARG A 1 137 ? -27.166 -23.452 -47.741 1.00 38.35  ? ? ? ? ? ? 137  ARG A NE   1 
ATOM   2091  C  CZ   . ARG A 1 137 ? -28.062 -23.902 -46.869 1.00 42.21  ? ? ? ? ? ? 137  ARG A CZ   1 
ATOM   2092  N  NH1  . ARG A 1 137 ? -27.844 -23.808 -45.558 1.00 42.30  ? ? ? ? ? 1 137  ARG A NH1  1 
ATOM   2093  N  NH2  . ARG A 1 137 ? -29.179 -24.459 -47.313 1.00 40.76  ? ? ? ? ? ? 137  ARG A NH2  1 
ATOM   2094  H  H    . ARG A 1 137 ? -22.088 -23.599 -48.080 1.00 33.04  ? ? ? ? ? ? 137  ARG A H    1 
ATOM   2095  H  HA   . ARG A 1 137 ? -23.145 -25.863 -47.233 1.00 33.39  ? ? ? ? ? ? 137  ARG A HA   1 
ATOM   2096  H  HB2  . ARG A 1 137 ? -24.144 -23.926 -49.019 1.00 36.96  ? ? ? ? ? ? 137  ARG A HB2  1 
ATOM   2097  H  HB3  . ARG A 1 137 ? -24.987 -25.216 -48.623 1.00 36.96  ? ? ? ? ? ? 137  ARG A HB3  1 
ATOM   2098  H  HG2  . ARG A 1 137 ? -25.209 -24.519 -46.477 1.00 39.70  ? ? ? ? ? ? 137  ARG A HG2  1 
ATOM   2099  H  HG3  . ARG A 1 137 ? -24.092 -23.406 -46.654 1.00 39.70  ? ? ? ? ? ? 137  ARG A HG3  1 
ATOM   2100  H  HD2  . ARG A 1 137 ? -26.049 -22.291 -46.588 1.00 42.85  ? ? ? ? ? ? 137  ARG A HD2  1 
ATOM   2101  H  HD3  . ARG A 1 137 ? -25.615 -22.278 -48.119 1.00 42.85  ? ? ? ? ? ? 137  ARG A HD3  1 
ATOM   2102  H  HE   . ARG A 1 137 ? -27.346 -23.532 -48.578 1.00 46.02  ? ? ? ? ? ? 137  ARG A HE   1 
ATOM   2103  H  HH11 . ARG A 1 137 ? -27.118 -23.450 -45.268 1.00 50.76  ? ? ? ? ? ? 137  ARG A HH11 1 
ATOM   2104  H  HH12 . ARG A 1 137 ? -28.430 -24.102 -45.003 1.00 50.76  ? ? ? ? ? ? 137  ARG A HH12 1 
ATOM   2105  H  HH21 . ARG A 1 137 ? -29.322 -24.520 -48.159 1.00 48.91  ? ? ? ? ? ? 137  ARG A HH21 1 
ATOM   2106  H  HH22 . ARG A 1 137 ? -29.766 -24.751 -46.756 1.00 48.91  ? ? ? ? ? ? 137  ARG A HH22 1 
ATOM   2107  N  N    . ILE A 1 138 ? -21.853 -25.849 -50.125 1.00 26.22  ? ? ? ? ? ? 138  ILE A N    1 
ATOM   2108  C  CA   . ILE A 1 138 ? -21.361 -26.721 -51.183 1.00 28.69  ? ? ? ? ? ? 138  ILE A CA   1 
ATOM   2109  C  C    . ILE A 1 138 ? -20.422 -27.770 -50.589 1.00 30.23  ? ? ? ? ? ? 138  ILE A C    1 
ATOM   2110  O  O    . ILE A 1 138 ? -20.572 -28.966 -50.853 1.00 30.67  ? ? ? ? ? ? 138  ILE A O    1 
ATOM   2111  C  CB   . ILE A 1 138 ? -20.647 -25.922 -52.283 1.00 28.75  ? ? ? ? ? ? 138  ILE A CB   1 
ATOM   2112  C  CG1  . ILE A 1 138 ? -21.691 -25.199 -53.144 1.00 28.32  ? ? ? ? ? ? 138  ILE A CG1  1 
ATOM   2113  C  CG2  . ILE A 1 138 ? -19.780 -26.845 -53.161 1.00 27.38  ? ? ? ? ? ? 138  ILE A CG2  1 
ATOM   2114  C  CD1  . ILE A 1 138 ? -21.122 -24.069 -53.993 1.00 28.02  ? ? ? ? ? ? 138  ILE A CD1  1 
ATOM   2115  H  H    . ILE A 1 138 ? -21.590 -25.032 -50.187 1.00 31.47  ? ? ? ? ? ? 138  ILE A H    1 
ATOM   2116  H  HA   . ILE A 1 138 ? -22.112 -27.184 -51.587 1.00 34.43  ? ? ? ? ? ? 138  ILE A HA   1 
ATOM   2117  H  HB   . ILE A 1 138 ? -20.074 -25.260 -51.865 1.00 34.50  ? ? ? ? ? ? 138  ILE A HB   1 
ATOM   2118  H  HG12 . ILE A 1 138 ? -22.100 -25.842 -53.744 1.00 33.99  ? ? ? ? ? ? 138  ILE A HG12 1 
ATOM   2119  H  HG13 . ILE A 1 138 ? -22.367 -24.819 -52.561 1.00 33.99  ? ? ? ? ? ? 138  ILE A HG13 1 
ATOM   2120  H  HG21 . ILE A 1 138 ? -19.344 -26.312 -53.843 1.00 32.86  ? ? ? ? ? ? 138  ILE A HG21 1 
ATOM   2121  H  HG22 . ILE A 1 138 ? -19.115 -27.277 -52.603 1.00 32.86  ? ? ? ? ? ? 138  ILE A HG22 1 
ATOM   2122  H  HG23 . ILE A 1 138 ? -20.349 -27.512 -53.575 1.00 32.86  ? ? ? ? ? ? 138  ILE A HG23 1 
ATOM   2123  H  HD11 . ILE A 1 138 ? -21.841 -23.666 -54.504 1.00 33.63  ? ? ? ? ? ? 138  ILE A HD11 1 
ATOM   2124  H  HD12 . ILE A 1 138 ? -20.719 -23.408 -53.409 1.00 33.63  ? ? ? ? ? ? 138  ILE A HD12 1 
ATOM   2125  H  HD13 . ILE A 1 138 ? -20.452 -24.432 -54.593 1.00 33.63  ? ? ? ? ? ? 138  ILE A HD13 1 
ATOM   2126  N  N    . LEU A 1 139 ? -19.473 -27.324 -49.769 1.00 26.24  ? ? ? ? ? ? 139  LEU A N    1 
ATOM   2127  C  CA   . LEU A 1 139 ? -18.525 -28.253 -49.136 1.00 26.56  ? ? ? ? ? ? 139  LEU A CA   1 
ATOM   2128  C  C    . LEU A 1 139 ? -19.248 -29.340 -48.346 1.00 29.94  ? ? ? ? ? ? 139  LEU A C    1 
ATOM   2129  O  O    . LEU A 1 139 ? -18.928 -30.518 -48.472 1.00 31.45  ? ? ? ? ? ? 139  LEU A O    1 
ATOM   2130  C  CB   . LEU A 1 139 ? -17.550 -27.502 -48.221 1.00 26.75  ? ? ? ? ? ? 139  LEU A CB   1 
ATOM   2131  C  CG   . LEU A 1 139 ? -16.426 -26.719 -48.915 1.00 27.38  ? ? ? ? ? ? 139  LEU A CG   1 
ATOM   2132  C  CD1  . LEU A 1 139 ? -15.634 -25.943 -47.896 1.00 29.78  ? ? ? ? ? ? 139  LEU A CD1  1 
ATOM   2133  C  CD2  . LEU A 1 139 ? -15.494 -27.638 -49.717 1.00 29.15  ? ? ? ? ? ? 139  LEU A CD2  1 
ATOM   2134  H  H    . LEU A 1 139 ? -19.354 -26.498 -49.562 1.00 31.48  ? ? ? ? ? ? 139  LEU A H    1 
ATOM   2135  H  HA   . LEU A 1 139 ? -18.005 -28.688 -49.830 1.00 31.87  ? ? ? ? ? ? 139  LEU A HA   1 
ATOM   2136  H  HB2  . LEU A 1 139 ? -18.058 -26.868 -47.692 1.00 32.10  ? ? ? ? ? ? 139  LEU A HB2  1 
ATOM   2137  H  HB3  . LEU A 1 139 ? -17.129 -28.147 -47.631 1.00 32.10  ? ? ? ? ? ? 139  LEU A HB3  1 
ATOM   2138  H  HG   . LEU A 1 139 ? -16.821 -26.084 -49.532 1.00 32.86  ? ? ? ? ? ? 139  LEU A HG   1 
ATOM   2139  H  HD11 . LEU A 1 139 ? -14.929 -25.455 -48.350 1.00 35.74  ? ? ? ? ? ? 139  LEU A HD11 1 
ATOM   2140  H  HD12 . LEU A 1 139 ? -16.226 -25.323 -47.442 1.00 35.74  ? ? ? ? ? ? 139  LEU A HD12 1 
ATOM   2141  H  HD13 . LEU A 1 139 ? -15.249 -26.563 -47.257 1.00 35.74  ? ? ? ? ? ? 139  LEU A HD13 1 
ATOM   2142  H  HD21 . LEU A 1 139 ? -14.804 -27.099 -50.136 1.00 34.98  ? ? ? ? ? ? 139  LEU A HD21 1 
ATOM   2143  H  HD22 . LEU A 1 139 ? -15.092 -28.283 -49.115 1.00 34.98  ? ? ? ? ? ? 139  LEU A HD22 1 
ATOM   2144  H  HD23 . LEU A 1 139 ? -16.013 -28.097 -50.396 1.00 34.98  ? ? ? ? ? ? 139  LEU A HD23 1 
ATOM   2145  N  N    . GLY A 1 140 ? -20.227 -28.943 -47.541 1.00 32.40  ? ? ? ? ? ? 140  GLY A N    1 
ATOM   2146  C  CA   . GLY A 1 140 ? -20.989 -29.893 -46.751 1.00 31.43  ? ? ? ? ? ? 140  GLY A CA   1 
ATOM   2147  C  C    . GLY A 1 140 ? -21.688 -30.934 -47.607 1.00 37.01  ? ? ? ? ? ? 140  GLY A C    1 
ATOM   2148  O  O    . GLY A 1 140 ? -21.729 -32.115 -47.253 1.00 37.22  ? ? ? ? ? ? 140  GLY A O    1 
ATOM   2149  H  H    . GLY A 1 140 ? -20.468 -28.125 -47.435 1.00 38.88  ? ? ? ? ? ? 140  GLY A H    1 
ATOM   2150  H  HA2  . GLY A 1 140 ? -20.395 -30.350 -46.135 1.00 37.72  ? ? ? ? ? ? 140  GLY A HA2  1 
ATOM   2151  H  HA3  . GLY A 1 140 ? -21.660 -29.419 -46.235 1.00 37.72  ? ? ? ? ? ? 140  GLY A HA3  1 
ATOM   2152  N  N    . SER A 1 141 ? -22.240 -30.507 -48.741 1.00 34.15  ? ? ? ? ? ? 141  SER A N    1 
ATOM   2153  C  CA   . SER A 1 141 ? -23.003 -31.418 -49.584 1.00 32.38  ? ? ? ? ? ? 141  SER A CA   1 
ATOM   2154  C  C    . SER A 1 141 ? -22.092 -32.478 -50.186 1.00 29.91  ? ? ? ? ? ? 141  SER A C    1 
ATOM   2155  O  O    . SER A 1 141 ? -22.491 -33.629 -50.355 1.00 31.04  ? ? ? ? ? ? 141  SER A O    1 
ATOM   2156  C  CB   . SER A 1 141 ? -23.723 -30.653 -50.698 1.00 38.26  ? ? ? ? ? ? 141  SER A CB   1 
ATOM   2157  O  OG   . SER A 1 141 ? -22.789 -30.110 -51.613 1.00 43.01  ? ? ? ? ? ? 141  SER A OG   1 
ATOM   2158  H  H    . SER A 1 141 ? -22.188 -29.702 -49.040 1.00 40.98  ? ? ? ? ? ? 141  SER A H    1 
ATOM   2159  H  HA   . SER A 1 141 ? -23.673 -31.866 -49.044 1.00 38.86  ? ? ? ? ? ? 141  SER A HA   1 
ATOM   2160  H  HB2  . SER A 1 141 ? -24.311 -31.262 -51.171 1.00 45.91  ? ? ? ? ? ? 141  SER A HB2  1 
ATOM   2161  H  HB3  . SER A 1 141 ? -24.238 -29.931 -50.305 1.00 45.91  ? ? ? ? ? ? 141  SER A HB3  1 
ATOM   2162  H  HG   . SER A 1 141 ? -22.271 -29.581 -51.216 1.00 51.62  ? ? ? ? ? ? 141  SER A HG   1 
ATOM   2163  N  N    . LEU A 1 142 ? -20.861 -32.085 -50.504 1.00 31.20  ? ? ? ? ? ? 142  LEU A N    1 
ATOM   2164  C  CA   . LEU A 1 142 ? -19.923 -32.989 -51.158 1.00 34.43  ? ? ? ? ? ? 142  LEU A CA   1 
ATOM   2165  C  C    . LEU A 1 142 ? -19.521 -34.171 -50.274 1.00 38.24  ? ? ? ? ? ? 142  LEU A C    1 
ATOM   2166  O  O    . LEU A 1 142 ? -19.138 -35.219 -50.794 1.00 44.34  ? ? ? ? ? ? 142  LEU A O    1 
ATOM   2167  C  CB   . LEU A 1 142 ? -18.673 -32.222 -51.603 1.00 33.18  ? ? ? ? ? ? 142  LEU A CB   1 
ATOM   2168  C  CG   . LEU A 1 142 ? -18.892 -31.200 -52.719 1.00 36.37  ? ? ? ? ? ? 142  LEU A CG   1 
ATOM   2169  C  CD1  . LEU A 1 142 ? -17.597 -30.476 -53.043 1.00 35.95  ? ? ? ? ? ? 142  LEU A CD1  1 
ATOM   2170  C  CD2  . LEU A 1 142 ? -19.456 -31.858 -53.962 1.00 33.41  ? ? ? ? ? ? 142  LEU A CD2  1 
ATOM   2171  H  H    . LEU A 1 142 ? -20.546 -31.300 -50.351 1.00 37.44  ? ? ? ? ? ? 142  LEU A H    1 
ATOM   2172  H  HA   . LEU A 1 142 ? -20.345 -33.349 -51.954 1.00 41.31  ? ? ? ? ? ? 142  LEU A HA   1 
ATOM   2173  H  HB2  . LEU A 1 142 ? -18.317 -31.745 -50.838 1.00 39.82  ? ? ? ? ? ? 142  LEU A HB2  1 
ATOM   2174  H  HB3  . LEU A 1 142 ? -18.017 -32.863 -51.920 1.00 39.82  ? ? ? ? ? ? 142  LEU A HB3  1 
ATOM   2175  H  HG   . LEU A 1 142 ? -19.534 -30.539 -52.416 1.00 43.64  ? ? ? ? ? ? 142  LEU A HG   1 
ATOM   2176  H  HD11 . LEU A 1 142 ? -17.762 -29.835 -53.752 1.00 43.14  ? ? ? ? ? ? 142  LEU A HD11 1 
ATOM   2177  H  HD12 . LEU A 1 142 ? -17.285 -30.017 -52.247 1.00 43.14  ? ? ? ? ? ? 142  LEU A HD12 1 
ATOM   2178  H  HD13 . LEU A 1 142 ? -16.936 -31.125 -53.330 1.00 43.14  ? ? ? ? ? ? 142  LEU A HD13 1 
ATOM   2179  H  HD21 . LEU A 1 142 ? -19.582 -31.182 -54.647 1.00 40.09  ? ? ? ? ? ? 142  LEU A HD21 1 
ATOM   2180  H  HD22 . LEU A 1 142 ? -18.832 -32.532 -54.273 1.00 40.09  ? ? ? ? ? ? 142  LEU A HD22 1 
ATOM   2181  H  HD23 . LEU A 1 142 ? -20.307 -32.269 -53.743 1.00 40.09  ? ? ? ? ? ? 142  LEU A HD23 1 
ATOM   2182  N  N    . ILE A 1 143 ? -19.616 -34.006 -48.954 1.00 38.87  ? ? ? ? ? ? 143  ILE A N    1 
ATOM   2183  C  CA   . ILE A 1 143 ? -19.271 -35.074 -48.012 1.00 37.36  ? ? ? ? ? ? 143  ILE A CA   1 
ATOM   2184  C  C    . ILE A 1 143 ? -20.501 -35.540 -47.240 1.00 37.22  ? ? ? ? ? ? 143  ILE A C    1 
ATOM   2185  O  O    . ILE A 1 143 ? -20.385 -36.297 -46.282 1.00 37.65  ? ? ? ? ? ? 143  ILE A O    1 
ATOM   2186  C  CB   . ILE A 1 143 ? -18.174 -34.630 -47.009 1.00 38.48  ? ? ? ? ? ? 143  ILE A CB   1 
ATOM   2187  C  CG1  . ILE A 1 143 ? -18.644 -33.441 -46.160 1.00 35.34  ? ? ? ? ? ? 143  ILE A CG1  1 
ATOM   2188  C  CG2  . ILE A 1 143 ? -16.899 -34.279 -47.754 1.00 39.00  ? ? ? ? ? ? 143  ILE A CG2  1 
ATOM   2189  C  CD1  . ILE A 1 143 ? -17.679 -33.038 -45.021 1.00 35.85  ? ? ? ? ? ? 143  ILE A CD1  1 
ATOM   2190  H  H    . ILE A 1 143 ? -19.881 -33.281 -48.576 1.00 46.64  ? ? ? ? ? ? 143  ILE A H    1 
ATOM   2191  H  HA   . ILE A 1 143 ? -18.928 -35.832 -48.511 1.00 44.84  ? ? ? ? ? ? 143  ILE A HA   1 
ATOM   2192  H  HB   . ILE A 1 143 ? -17.986 -35.373 -46.414 1.00 46.17  ? ? ? ? ? ? 143  ILE A HB   1 
ATOM   2193  H  HG12 . ILE A 1 143 ? -18.751 -32.670 -46.739 1.00 42.41  ? ? ? ? ? ? 143  ILE A HG12 1 
ATOM   2194  H  HG13 . ILE A 1 143 ? -19.497 -33.666 -45.756 1.00 42.41  ? ? ? ? ? ? 143  ILE A HG13 1 
ATOM   2195  H  HG21 . ILE A 1 143 ? -16.225 -34.004 -47.113 1.00 46.80  ? ? ? ? ? ? 143  ILE A HG21 1 
ATOM   2196  H  HG22 . ILE A 1 143 ? -16.594 -35.060 -48.241 1.00 46.80  ? ? ? ? ? ? 143  ILE A HG22 1 
ATOM   2197  H  HG23 . ILE A 1 143 ? -17.084 -33.554 -48.372 1.00 46.80  ? ? ? ? ? ? 143  ILE A HG23 1 
ATOM   2198  H  HD11 . ILE A 1 143 ? -18.054 -32.284 -44.541 1.00 43.02  ? ? ? ? ? ? 143  ILE A HD11 1 
ATOM   2199  H  HD12 . ILE A 1 143 ? -17.569 -33.792 -44.419 1.00 43.02  ? ? ? ? ? ? 143  ILE A HD12 1 
ATOM   2200  H  HD13 . ILE A 1 143 ? -16.822 -32.794 -45.405 1.00 43.02  ? ? ? ? ? ? 143  ILE A HD13 1 
ATOM   2201  N  N    . ASP A 1 144 ? -21.676 -35.087 -47.668 1.00 43.49  ? ? ? ? ? ? 144  ASP A N    1 
ATOM   2202  C  CA   . ASP A 1 144 ? -22.941 -35.453 -47.032 1.00 49.91  ? ? ? ? ? ? 144  ASP A CA   1 
ATOM   2203  C  C    . ASP A 1 144 ? -22.928 -35.164 -45.532 1.00 46.52  ? ? ? ? ? ? 144  ASP A C    1 
ATOM   2204  O  O    . ASP A 1 144 ? -23.283 -36.022 -44.722 1.00 44.73  ? ? ? ? ? ? 144  ASP A O    1 
ATOM   2205  C  CB   . ASP A 1 144 ? -23.254 -36.932 -47.275 1.00 59.96  ? ? ? ? ? ? 144  ASP A CB   1 
ATOM   2206  C  CG   . ASP A 1 144 ? -23.493 -37.245 -48.742 1.00 70.69  ? ? ? ? ? ? 144  ASP A CG   1 
ATOM   2207  O  OD1  . ASP A 1 144 ? -23.949 -36.340 -49.477 1.00 70.96  ? ? ? ? ? ? 144  ASP A OD1  1 
ATOM   2208  O  OD2  . ASP A 1 144 ? -23.226 -38.394 -49.160 1.00 76.87  ? ? ? ? ? 1 144  ASP A OD2  1 
ATOM   2209  H  H    . ASP A 1 144 ? -21.770 -34.555 -48.338 1.00 52.19  ? ? ? ? ? ? 144  ASP A H    1 
ATOM   2210  H  HA   . ASP A 1 144 ? -23.654 -34.930 -47.429 1.00 59.89  ? ? ? ? ? ? 144  ASP A HA   1 
ATOM   2211  H  HB2  . ASP A 1 144 ? -22.505 -37.469 -46.971 1.00 71.96  ? ? ? ? ? ? 144  ASP A HB2  1 
ATOM   2212  H  HB3  . ASP A 1 144 ? -24.056 -37.171 -46.783 1.00 71.96  ? ? ? ? ? ? 144  ASP A HB3  1 
ATOM   2213  N  N    . GLU A 1 145 ? -22.509 -33.954 -45.178 1.00 40.96  ? ? ? ? ? ? 145  GLU A N    1 
ATOM   2214  C  CA   . GLU A 1 145 ? -22.505 -33.503 -43.789 1.00 40.70  ? ? ? ? ? ? 145  GLU A CA   1 
ATOM   2215  C  C    . GLU A 1 145 ? -23.436 -32.299 -43.686 1.00 40.06  ? ? ? ? ? ? 145  GLU A C    1 
ATOM   2216  O  O    . GLU A 1 145 ? -23.021 -31.173 -43.965 1.00 38.83  ? ? ? ? ? ? 145  GLU A O    1 
ATOM   2217  C  CB   . GLU A 1 145 ? -21.091 -33.134 -43.324 1.00 34.70  ? ? ? ? ? ? 145  GLU A CB   1 
ATOM   2218  H  H    . GLU A 1 145 ? -22.217 -33.365 -45.733 1.00 49.15  ? ? ? ? ? ? 145  GLU A H    1 
ATOM   2219  H  HA   . GLU A 1 145 ? -22.845 -34.208 -43.217 1.00 48.84  ? ? ? ? ? ? 145  GLU A HA   1 
ATOM   2220  N  N    . PRO A 1 146 ? -24.700 -32.527 -43.295 1.00 45.54  ? ? ? ? ? ? 146  PRO A N    1 
ATOM   2221  C  CA   . PRO A 1 146 ? -25.690 -31.445 -43.321 1.00 45.80  ? ? ? ? ? ? 146  PRO A CA   1 
ATOM   2222  C  C    . PRO A 1 146 ? -25.352 -30.307 -42.371 1.00 42.34  ? ? ? ? ? ? 146  PRO A C    1 
ATOM   2223  O  O    . PRO A 1 146 ? -25.825 -29.193 -42.574 1.00 39.62  ? ? ? ? ? ? 146  PRO A O    1 
ATOM   2224  C  CB   . PRO A 1 146 ? -26.986 -32.146 -42.897 1.00 48.43  ? ? ? ? ? ? 146  PRO A CB   1 
ATOM   2225  C  CG   . PRO A 1 146 ? -26.546 -33.329 -42.127 1.00 51.29  ? ? ? ? ? ? 146  PRO A CG   1 
ATOM   2226  C  CD   . PRO A 1 146 ? -25.276 -33.779 -42.773 1.00 51.29  ? ? ? ? ? ? 146  PRO A CD   1 
ATOM   2227  H  HA   . PRO A 1 146 ? -25.789 -31.097 -44.221 1.00 54.96  ? ? ? ? ? ? 146  PRO A HA   1 
ATOM   2228  H  HB2  . PRO A 1 146 ? -27.513 -31.551 -42.342 1.00 58.12  ? ? ? ? ? ? 146  PRO A HB2  1 
ATOM   2229  H  HB3  . PRO A 1 146 ? -27.485 -32.414 -43.684 1.00 58.12  ? ? ? ? ? ? 146  PRO A HB3  1 
ATOM   2230  H  HG2  . PRO A 1 146 ? -26.390 -33.077 -41.203 1.00 61.55  ? ? ? ? ? ? 146  PRO A HG2  1 
ATOM   2231  H  HG3  . PRO A 1 146 ? -27.222 -34.023 -42.182 1.00 61.55  ? ? ? ? ? ? 146  PRO A HG3  1 
ATOM   2232  H  HD2  . PRO A 1 146 ? -24.684 -34.176 -42.115 1.00 61.55  ? ? ? ? ? ? 146  PRO A HD2  1 
ATOM   2233  H  HD3  . PRO A 1 146 ? -25.465 -34.394 -43.499 1.00 61.55  ? ? ? ? ? ? 146  PRO A HD3  1 
ATOM   2234  N  N    . ASN A 1 147 ? -24.525 -30.589 -41.367 1.00 42.31  ? ? ? ? ? ? 147  ASN A N    1 
ATOM   2235  C  CA   . ASN A 1 147 ? -24.172 -29.606 -40.356 1.00 43.27  ? ? ? ? ? ? 147  ASN A CA   1 
ATOM   2236  C  C    . ASN A 1 147 ? -22.730 -29.112 -40.501 1.00 37.75  ? ? ? ? ? ? 147  ASN A C    1 
ATOM   2237  O  O    . ASN A 1 147 ? -22.151 -28.588 -39.548 1.00 36.16  ? ? ? ? ? ? 147  ASN A O    1 
ATOM   2238  C  CB   . ASN A 1 147 ? -24.391 -30.210 -38.969 1.00 52.16  ? ? ? ? ? ? 147  ASN A CB   1 
ATOM   2239  C  CG   . ASN A 1 147 ? -24.446 -29.161 -37.881 1.00 59.44  ? ? ? ? ? ? 147  ASN A CG   1 
ATOM   2240  O  OD1  . ASN A 1 147 ? -24.963 -28.063 -38.087 1.00 61.44  ? ? ? ? ? ? 147  ASN A OD1  1 
ATOM   2241  N  ND2  . ASN A 1 147 ? -23.901 -29.489 -36.715 1.00 62.72  ? ? ? ? ? ? 147  ASN A ND2  1 
ATOM   2242  H  H    . ASN A 1 147 ? -24.153 -31.356 -41.250 1.00 50.77  ? ? ? ? ? ? 147  ASN A H    1 
ATOM   2243  H  HA   . ASN A 1 147 ? -24.760 -28.840 -40.444 1.00 51.93  ? ? ? ? ? ? 147  ASN A HA   1 
ATOM   2244  H  HB2  . ASN A 1 147 ? -25.232 -30.693 -38.963 1.00 62.60  ? ? ? ? ? ? 147  ASN A HB2  1 
ATOM   2245  H  HB3  . ASN A 1 147 ? -23.659 -30.814 -38.767 1.00 62.60  ? ? ? ? ? ? 147  ASN A HB3  1 
ATOM   2246  H  HD21 . ASN A 1 147 ? -23.907 -28.926 -36.065 1.00 75.26  ? ? ? ? ? ? 147  ASN A HD21 1 
ATOM   2247  H  HD22 . ASN A 1 147 ? -23.542 -30.263 -36.611 1.00 75.26  ? ? ? ? ? ? 147  ASN A HD22 1 
ATOM   2248  N  N    . PHE A 1 148 ? -22.158 -29.267 -41.695 1.00 37.14  ? ? ? ? ? ? 148  PHE A N    1 
ATOM   2249  C  CA   . PHE A 1 148 ? -20.769 -28.879 -41.947 1.00 31.03  ? ? ? ? ? ? 148  PHE A CA   1 
ATOM   2250  C  C    . PHE A 1 148 ? -20.530 -27.380 -41.746 1.00 26.60  ? ? ? ? ? ? 148  PHE A C    1 
ATOM   2251  O  O    . PHE A 1 148 ? -21.330 -26.558 -42.183 1.00 24.98  ? ? ? ? ? ? 148  PHE A O    1 
ATOM   2252  C  CB   . PHE A 1 148 ? -20.346 -29.261 -43.374 1.00 30.68  ? ? ? ? ? ? 148  PHE A CB   1 
ATOM   2253  C  CG   . PHE A 1 148 ? -18.951 -28.820 -43.719 1.00 29.64  ? ? ? ? ? ? 148  PHE A CG   1 
ATOM   2254  C  CD1  . PHE A 1 148 ? -17.857 -29.586 -43.342 1.00 35.67  ? ? ? ? ? ? 148  PHE A CD1  1 
ATOM   2255  C  CD2  . PHE A 1 148 ? -18.726 -27.621 -44.369 1.00 28.08  ? ? ? ? ? ? 148  PHE A CD2  1 
ATOM   2256  C  CE1  . PHE A 1 148 ? -16.572 -29.179 -43.633 1.00 35.14  ? ? ? ? ? ? 148  PHE A CE1  1 
ATOM   2257  C  CE2  . PHE A 1 148 ? -17.439 -27.201 -44.658 1.00 29.44  ? ? ? ? ? ? 148  PHE A CE2  1 
ATOM   2258  C  CZ   . PHE A 1 148 ? -16.358 -27.982 -44.287 1.00 32.73  ? ? ? ? ? ? 148  PHE A CZ   1 
ATOM   2259  H  H    . PHE A 1 148 ? -22.557 -29.597 -42.382 1.00 44.56  ? ? ? ? ? ? 148  PHE A H    1 
ATOM   2260  H  HA   . PHE A 1 148 ? -20.194 -29.356 -41.329 1.00 37.24  ? ? ? ? ? ? 148  PHE A HA   1 
ATOM   2261  H  HB2  . PHE A 1 148 ? -20.385 -30.226 -43.465 1.00 36.82  ? ? ? ? ? ? 148  PHE A HB2  1 
ATOM   2262  H  HB3  . PHE A 1 148 ? -20.955 -28.846 -44.004 1.00 36.82  ? ? ? ? ? ? 148  PHE A HB3  1 
ATOM   2263  H  HD1  . PHE A 1 148 ? -17.994 -30.392 -42.898 1.00 42.80  ? ? ? ? ? ? 148  PHE A HD1  1 
ATOM   2264  H  HD2  . PHE A 1 148 ? -19.449 -27.090 -44.617 1.00 33.70  ? ? ? ? ? ? 148  PHE A HD2  1 
ATOM   2265  H  HE1  . PHE A 1 148 ? -15.849 -29.707 -43.381 1.00 42.17  ? ? ? ? ? ? 148  PHE A HE1  1 
ATOM   2266  H  HE2  . PHE A 1 148 ? -17.300 -26.397 -45.105 1.00 35.33  ? ? ? ? ? ? 148  PHE A HE2  1 
ATOM   2267  H  HZ   . PHE A 1 148 ? -15.492 -27.708 -44.488 1.00 39.27  ? ? ? ? ? ? 148  PHE A HZ   1 
ATOM   2268  N  N    . ALA A 1 149 ? -19.419 -27.043 -41.086 1.00 22.47  ? ? ? ? ? ? 149  ALA A N    1 
ATOM   2269  C  CA   . ALA A 1 149 ? -19.036 -25.662 -40.847 1.00 23.71  ? ? ? ? ? ? 149  ALA A CA   1 
ATOM   2270  C  C    . ALA A 1 149 ? -17.558 -25.452 -41.177 1.00 24.39  ? ? ? ? ? ? 149  ALA A C    1 
ATOM   2271  O  O    . ALA A 1 149 ? -16.718 -26.320 -40.908 1.00 26.47  ? ? ? ? ? ? 149  ALA A O    1 
ATOM   2272  C  CB   . ALA A 1 149 ? -19.316 -25.268 -39.388 1.00 26.87  ? ? ? ? ? ? 149  ALA A CB   1 
ATOM   2273  H  H    . ALA A 1 149 ? -18.864 -27.614 -40.762 1.00 26.96  ? ? ? ? ? ? 149  ALA A H    1 
ATOM   2274  H  HA   . ALA A 1 149 ? -19.560 -25.082 -41.422 1.00 28.46  ? ? ? ? ? ? 149  ALA A HA   1 
ATOM   2275  H  HB1  . ALA A 1 149 ? -19.052 -24.344 -39.254 1.00 32.25  ? ? ? ? ? ? 149  ALA A HB1  1 
ATOM   2276  H  HB2  . ALA A 1 149 ? -20.264 -25.371 -39.210 1.00 32.25  ? ? ? ? ? ? 149  ALA A HB2  1 
ATOM   2277  H  HB3  . ALA A 1 149 ? -18.804 -25.847 -38.801 1.00 32.25  ? ? ? ? ? ? 149  ALA A HB3  1 
ATOM   2278  N  N    . LEU A 1 150 ? -17.260 -24.296 -41.759 1.00 26.23  ? ? ? ? ? ? 150  LEU A N    1 
ATOM   2279  C  CA   . LEU A 1 150 ? -15.890 -23.873 -42.029 1.00 24.94  ? ? ? ? ? ? 150  LEU A CA   1 
ATOM   2280  C  C    . LEU A 1 150 ? -15.110 -23.552 -40.757 1.00 23.50  ? ? ? ? ? ? 150  LEU A C    1 
ATOM   2281  O  O    . LEU A 1 150 ? -15.690 -23.153 -39.756 1.00 24.92  ? ? ? ? ? ? 150  LEU A O    1 
ATOM   2282  C  CB   . LEU A 1 150 ? -15.877 -22.623 -42.911 1.00 27.85  ? ? ? ? ? ? 150  LEU A CB   1 
ATOM   2283  C  CG   . LEU A 1 150 ? -16.465 -22.735 -44.318 1.00 27.15  ? ? ? ? ? ? 150  LEU A CG   1 
ATOM   2284  C  CD1  . LEU A 1 150 ? -16.636 -21.344 -44.914 1.00 27.54  ? ? ? ? ? ? 150  LEU A CD1  1 
ATOM   2285  C  CD2  . LEU A 1 150 ? -15.589 -23.595 -45.219 1.00 30.71  ? ? ? ? ? ? 150  LEU A CD2  1 
ATOM   2286  H  H    . LEU A 1 150 ? -17.850 -23.723 -42.012 1.00 31.48  ? ? ? ? ? ? 150  LEU A H    1 
ATOM   2287  H  HA   . LEU A 1 150 ? -15.425 -24.582 -42.500 1.00 29.92  ? ? ? ? ? ? 150  LEU A HA   1 
ATOM   2288  H  HB2  . LEU A 1 150 ? -16.373 -21.928 -42.452 1.00 33.42  ? ? ? ? ? ? 150  LEU A HB2  1 
ATOM   2289  H  HB3  . LEU A 1 150 ? -14.954 -22.339 -43.013 1.00 33.42  ? ? ? ? ? ? 150  LEU A HB3  1 
ATOM   2290  H  HG   . LEU A 1 150 ? -17.340 -23.149 -44.264 1.00 32.58  ? ? ? ? ? ? 150  LEU A HG   1 
ATOM   2291  H  HD11 . LEU A 1 150 ? -17.009 -21.427 -45.805 1.00 33.05  ? ? ? ? ? ? 150  LEU A HD11 1 
ATOM   2292  H  HD12 . LEU A 1 150 ? -17.235 -20.830 -44.350 1.00 33.05  ? ? ? ? ? ? 150  LEU A HD12 1 
ATOM   2293  H  HD13 . LEU A 1 150 ? -15.769 -20.911 -44.957 1.00 33.05  ? ? ? ? ? ? 150  LEU A HD13 1 
ATOM   2294  H  HD21 . LEU A 1 150 ? -15.993 -23.642 -46.099 1.00 36.85  ? ? ? ? ? ? 150  LEU A HD21 1 
ATOM   2295  H  HD22 . LEU A 1 150 ? -14.708 -23.192 -45.280 1.00 36.85  ? ? ? ? ? ? 150  LEU A HD22 1 
ATOM   2296  H  HD23 . LEU A 1 150 ? -15.521 -24.484 -44.837 1.00 36.85  ? ? ? ? ? ? 150  LEU A HD23 1 
ATOM   2297  N  N    . PRO A 1 151 ? -13.782 -23.685 -40.817 1.00 22.79  ? ? ? ? ? ? 151  PRO A N    1 
ATOM   2298  C  CA   . PRO A 1 151 ? -12.969 -23.054 -39.766 1.00 21.38  ? ? ? ? ? ? 151  PRO A CA   1 
ATOM   2299  C  C    . PRO A 1 151 ? -12.906 -21.552 -39.988 1.00 25.11  ? ? ? ? ? ? 151  PRO A C    1 
ATOM   2300  O  O    . PRO A 1 151 ? -13.278 -21.098 -41.079 1.00 23.00  ? ? ? ? ? ? 151  PRO A O    1 
ATOM   2301  C  CB   . PRO A 1 151 ? -11.599 -23.696 -39.946 1.00 21.50  ? ? ? ? ? ? 151  PRO A CB   1 
ATOM   2302  C  CG   . PRO A 1 151 ? -11.543 -24.038 -41.415 1.00 25.61  ? ? ? ? ? ? 151  PRO A CG   1 
ATOM   2303  C  CD   . PRO A 1 151 ? -12.957 -24.383 -41.820 1.00 25.84  ? ? ? ? ? ? 151  PRO A CD   1 
ATOM   2304  H  HA   . PRO A 1 151 ? -13.320 -23.250 -38.884 1.00 25.66  ? ? ? ? ? ? 151  PRO A HA   1 
ATOM   2305  H  HB2  . PRO A 1 151 ? -10.904 -23.062 -39.711 1.00 25.80  ? ? ? ? ? ? 151  PRO A HB2  1 
ATOM   2306  H  HB3  . PRO A 1 151 ? -11.536 -24.497 -39.401 1.00 25.80  ? ? ? ? ? ? 151  PRO A HB3  1 
ATOM   2307  H  HG2  . PRO A 1 151 ? -11.224 -23.270 -41.914 1.00 30.74  ? ? ? ? ? ? 151  PRO A HG2  1 
ATOM   2308  H  HG3  . PRO A 1 151 ? -10.956 -24.799 -41.548 1.00 30.74  ? ? ? ? ? ? 151  PRO A HG3  1 
ATOM   2309  H  HD2  . PRO A 1 151 ? -13.147 -24.043 -42.708 1.00 31.01  ? ? ? ? ? ? 151  PRO A HD2  1 
ATOM   2310  H  HD3  . PRO A 1 151 ? -13.100 -25.341 -41.767 1.00 31.01  ? ? ? ? ? ? 151  PRO A HD3  1 
ATOM   2311  N  N    . TYR A 1 152 ? -12.450 -20.788 -38.993 1.00 22.56  ? ? ? ? ? ? 152  TYR A N    1 
ATOM   2312  C  CA   . TYR A 1 152 ? -12.097 -19.401 -39.235 1.00 20.16  ? ? ? ? ? ? 152  TYR A CA   1 
ATOM   2313  C  C    . TYR A 1 152 ? -10.697 -19.154 -38.692 1.00 21.07  ? ? ? ? ? ? 152  TYR A C    1 
ATOM   2314  O  O    . TYR A 1 152 ? -10.292 -19.762 -37.708 1.00 20.75  ? ? ? ? ? ? 152  TYR A O    1 
ATOM   2315  C  CB   . TYR A 1 152 ? -13.118 -18.436 -38.616 1.00 21.37  ? ? ? ? ? ? 152  TYR A CB   1 
ATOM   2316  C  CG   . TYR A 1 152 ? -13.301 -18.474 -37.112 1.00 20.43  ? ? ? ? ? ? 152  TYR A CG   1 
ATOM   2317  C  CD1  . TYR A 1 152 ? -12.584 -17.612 -36.282 1.00 23.72  ? ? ? ? ? ? 152  TYR A CD1  1 
ATOM   2318  C  CD2  . TYR A 1 152 ? -14.242 -19.303 -36.527 1.00 22.02  ? ? ? ? ? ? 152  TYR A CD2  1 
ATOM   2319  C  CE1  . TYR A 1 152 ? -12.767 -17.613 -34.912 1.00 18.83  ? ? ? ? ? ? 152  TYR A CE1  1 
ATOM   2320  C  CE2  . TYR A 1 152 ? -14.435 -19.306 -35.161 1.00 21.66  ? ? ? ? ? ? 152  TYR A CE2  1 
ATOM   2321  C  CZ   . TYR A 1 152 ? -13.694 -18.450 -34.357 1.00 20.66  ? ? ? ? ? ? 152  TYR A CZ   1 
ATOM   2322  O  OH   . TYR A 1 152 ? -13.881 -18.433 -32.993 1.00 24.81  ? ? ? ? ? ? 152  TYR A OH   1 
ATOM   2323  H  H    . TYR A 1 152 ? -12.339 -21.050 -38.181 1.00 27.07  ? ? ? ? ? ? 152  TYR A H    1 
ATOM   2324  H  HA   . TYR A 1 152 ? -12.078 -19.243 -40.192 1.00 24.19  ? ? ? ? ? ? 152  TYR A HA   1 
ATOM   2325  H  HB2  . TYR A 1 152 ? -12.852 -17.532 -38.847 1.00 25.65  ? ? ? ? ? ? 152  TYR A HB2  1 
ATOM   2326  H  HB3  . TYR A 1 152 ? -13.984 -18.623 -39.012 1.00 25.65  ? ? ? ? ? ? 152  TYR A HB3  1 
ATOM   2327  H  HD1  . TYR A 1 152 ? -11.956 -17.038 -36.656 1.00 28.47  ? ? ? ? ? ? 152  TYR A HD1  1 
ATOM   2328  H  HD2  . TYR A 1 152 ? -14.743 -19.876 -37.062 1.00 26.43  ? ? ? ? ? ? 152  TYR A HD2  1 
ATOM   2329  H  HE1  . TYR A 1 152 ? -12.274 -17.037 -34.373 1.00 22.59  ? ? ? ? ? ? 152  TYR A HE1  1 
ATOM   2330  H  HE2  . TYR A 1 152 ? -15.063 -19.876 -34.780 1.00 25.99  ? ? ? ? ? ? 152  TYR A HE2  1 
ATOM   2331  H  HH   . TYR A 1 152 ? -14.473 -18.988 -32.777 1.00 29.77  ? ? ? ? ? ? 152  TYR A HH   1 
ATOM   2332  N  N    . TRP A 1 153 ? -9.972  -18.263 -39.347 1.00 20.71  ? ? ? ? ? ? 153  TRP A N    1 
ATOM   2333  C  CA   . TRP A 1 153 ? -8.598  -17.949 -38.961 1.00 18.23  ? ? ? ? ? ? 153  TRP A CA   1 
ATOM   2334  C  C    . TRP A 1 153 ? -8.621  -16.880 -37.891 1.00 20.95  ? ? ? ? ? ? 153  TRP A C    1 
ATOM   2335  O  O    . TRP A 1 153 ? -8.734  -15.695 -38.172 1.00 22.08  ? ? ? ? ? ? 153  TRP A O    1 
ATOM   2336  C  CB   . TRP A 1 153 ? -7.790  -17.508 -40.176 1.00 18.51  ? ? ? ? ? ? 153  TRP A CB   1 
ATOM   2337  C  CG   . TRP A 1 153 ? -6.325  -17.239 -39.903 1.00 20.65  ? ? ? ? ? ? 153  TRP A CG   1 
ATOM   2338  C  CD1  . TRP A 1 153 ? -5.677  -17.216 -38.680 1.00 18.00  ? ? ? ? ? ? 153  TRP A CD1  1 
ATOM   2339  C  CD2  . TRP A 1 153 ? -5.318  -16.969 -40.888 1.00 20.27  ? ? ? ? ? ? 153  TRP A CD2  1 
ATOM   2340  N  NE1  . TRP A 1 153 ? -4.349  -16.936 -38.858 1.00 19.31  ? ? ? ? ? ? 153  TRP A NE1  1 
ATOM   2341  C  CE2  . TRP A 1 153 ? -4.097  -16.772 -40.198 1.00 22.86  ? ? ? ? ? ? 153  TRP A CE2  1 
ATOM   2342  C  CE3  . TRP A 1 153 ? -5.336  -16.850 -42.279 1.00 21.12  ? ? ? ? ? ? 153  TRP A CE3  1 
ATOM   2343  C  CZ2  . TRP A 1 153 ? -2.899  -16.473 -40.866 1.00 21.04  ? ? ? ? ? ? 153  TRP A CZ2  1 
ATOM   2344  C  CZ3  . TRP A 1 153 ? -4.155  -16.547 -42.941 1.00 24.93  ? ? ? ? ? ? 153  TRP A CZ3  1 
ATOM   2345  C  CH2  . TRP A 1 153 ? -2.948  -16.365 -42.235 1.00 22.31  ? ? ? ? ? ? 153  TRP A CH2  1 
ATOM   2346  H  H    . TRP A 1 153 ? -10.252 -17.818 -40.027 1.00 24.86  ? ? ? ? ? ? 153  TRP A H    1 
ATOM   2347  H  HA   . TRP A 1 153 ? -8.181  -18.742 -38.590 1.00 21.87  ? ? ? ? ? ? 153  TRP A HA   1 
ATOM   2348  H  HB2  . TRP A 1 153 ? -7.839  -18.204 -40.850 1.00 22.22  ? ? ? ? ? ? 153  TRP A HB2  1 
ATOM   2349  H  HB3  . TRP A 1 153 ? -8.177  -16.690 -40.525 1.00 22.22  ? ? ? ? ? ? 153  TRP A HB3  1 
ATOM   2350  H  HD1  . TRP A 1 153 ? -6.084  -17.368 -37.857 1.00 21.60  ? ? ? ? ? ? 153  TRP A HD1  1 
ATOM   2351  H  HE1  . TRP A 1 153 ? -3.765  -16.872 -38.230 1.00 23.17  ? ? ? ? ? ? 153  TRP A HE1  1 
ATOM   2352  H  HE3  . TRP A 1 153 ? -6.128  -16.961 -42.753 1.00 25.35  ? ? ? ? ? ? 153  TRP A HE3  1 
ATOM   2353  H  HZ2  . TRP A 1 153 ? -2.103  -16.354 -40.400 1.00 25.25  ? ? ? ? ? ? 153  TRP A HZ2  1 
ATOM   2354  H  HZ3  . TRP A 1 153 ? -4.157  -16.472 -43.868 1.00 29.92  ? ? ? ? ? ? 153  TRP A HZ3  1 
ATOM   2355  H  HH2  . TRP A 1 153 ? -2.170  -16.172 -42.705 1.00 26.78  ? ? ? ? ? ? 153  TRP A HH2  1 
ATOM   2356  N  N    . LYS A 1 154 ? -8.530  -17.328 -36.646 1.00 21.27  ? ? ? ? ? ? 154  LYS A N    1 
ATOM   2357  C  CA   . LYS A 1 154 ? -8.683  -16.435 -35.509 1.00 19.54  ? ? ? ? ? ? 154  LYS A CA   1 
ATOM   2358  C  C    . LYS A 1 154 ? -7.378  -15.702 -35.249 1.00 18.02  ? ? ? ? ? ? 154  LYS A C    1 
ATOM   2359  O  O    . LYS A 1 154 ? -6.715  -15.964 -34.248 1.00 20.78  ? ? ? ? ? ? 154  LYS A O    1 
ATOM   2360  C  CB   . LYS A 1 154 ? -9.140  -17.242 -34.295 1.00 15.46  ? ? ? ? ? ? 154  LYS A CB   1 
ATOM   2361  C  CG   . LYS A 1 154 ? -9.836  -16.427 -33.216 1.00 17.44  ? ? ? ? ? ? 154  LYS A CG   1 
ATOM   2362  C  CD   . LYS A 1 154 ? -10.301 -17.305 -32.082 1.00 21.78  ? ? ? ? ? ? 154  LYS A CD   1 
ATOM   2363  C  CE   . LYS A 1 154 ? -10.936 -16.469 -30.972 1.00 27.22  ? ? ? ? ? ? 154  LYS A CE   1 
ATOM   2364  N  NZ   . LYS A 1 154 ? -11.237 -17.298 -29.773 1.00 29.26  ? ? ? ? ? 1 154  LYS A NZ   1 
ATOM   2365  H  H    . LYS A 1 154 ? -8.380  -18.148 -36.434 1.00 25.53  ? ? ? ? ? ? 154  LYS A H    1 
ATOM   2366  H  HA   . LYS A 1 154 ? -9.366  -15.777 -35.709 1.00 23.44  ? ? ? ? ? ? 154  LYS A HA   1 
ATOM   2367  H  HB2  . LYS A 1 154 ? -9.761  -17.925 -34.593 1.00 18.56  ? ? ? ? ? ? 154  LYS A HB2  1 
ATOM   2368  H  HB3  . LYS A 1 154 ? -8.364  -17.661 -33.891 1.00 18.56  ? ? ? ? ? ? 154  LYS A HB3  1 
ATOM   2369  H  HG2  . LYS A 1 154 ? -9.216  -15.771 -32.860 1.00 20.92  ? ? ? ? ? ? 154  LYS A HG2  1 
ATOM   2370  H  HG3  . LYS A 1 154 ? -10.611 -15.986 -33.597 1.00 20.92  ? ? ? ? ? ? 154  LYS A HG3  1 
ATOM   2371  H  HD2  . LYS A 1 154 ? -10.964 -17.932 -32.410 1.00 26.13  ? ? ? ? ? ? 154  LYS A HD2  1 
ATOM   2372  H  HD3  . LYS A 1 154 ? -9.542  -17.781 -31.710 1.00 26.13  ? ? ? ? ? ? 154  LYS A HD3  1 
ATOM   2373  H  HE2  . LYS A 1 154 ? -10.323 -15.765 -30.710 1.00 32.67  ? ? ? ? ? ? 154  LYS A HE2  1 
ATOM   2374  H  HE3  . LYS A 1 154 ? -11.768 -16.087 -31.295 1.00 32.67  ? ? ? ? ? ? 154  LYS A HE3  1 
ATOM   2375  H  HZ1  . LYS A 1 154 ? -11.803 -17.950 -29.988 1.00 35.11  ? ? ? ? ? ? 154  LYS A HZ1  1 
ATOM   2376  H  HZ2  . LYS A 1 154 ? -10.488 -17.657 -29.456 1.00 35.11  ? ? ? ? ? ? 154  LYS A HZ2  1 
ATOM   2377  H  HZ3  . LYS A 1 154 ? -11.606 -16.793 -29.140 1.00 35.11  ? ? ? ? ? ? 154  LYS A HZ3  1 
ATOM   2378  N  N    . TRP A 1 155 ? -7.001  -14.795 -36.159 1.00 18.90  ? ? ? ? ? ? 155  TRP A N    1 
ATOM   2379  C  CA   . TRP A 1 155 ? -5.753  -14.027 -35.994 1.00 19.41  ? ? ? ? ? ? 155  TRP A CA   1 
ATOM   2380  C  C    . TRP A 1 155 ? -5.919  -12.896 -34.974 1.00 19.20  ? ? ? ? ? ? 155  TRP A C    1 
ATOM   2381  O  O    . TRP A 1 155 ? -4.970  -12.151 -34.712 1.00 19.42  ? ? ? ? ? ? 155  TRP A O    1 
ATOM   2382  C  CB   . TRP A 1 155 ? -5.235  -13.455 -37.333 1.00 15.72  ? ? ? ? ? ? 155  TRP A CB   1 
ATOM   2383  C  CG   . TRP A 1 155 ? -6.269  -13.106 -38.377 1.00 18.92  ? ? ? ? ? ? 155  TRP A CG   1 
ATOM   2384  C  CD1  . TRP A 1 155 ? -6.469  -13.743 -39.567 1.00 20.21  ? ? ? ? ? ? 155  TRP A CD1  1 
ATOM   2385  C  CD2  . TRP A 1 155 ? -7.215  -12.020 -38.343 1.00 21.98  ? ? ? ? ? ? 155  TRP A CD2  1 
ATOM   2386  N  NE1  . TRP A 1 155 ? -7.485  -13.137 -40.271 1.00 18.72  ? ? ? ? ? ? 155  TRP A NE1  1 
ATOM   2387  C  CE2  . TRP A 1 155 ? -7.959  -12.078 -39.548 1.00 20.89  ? ? ? ? ? ? 155  TRP A CE2  1 
ATOM   2388  C  CE3  . TRP A 1 155 ? -7.505  -11.008 -37.423 1.00 23.31  ? ? ? ? ? ? 155  TRP A CE3  1 
ATOM   2389  C  CZ2  . TRP A 1 155 ? -8.978  -11.177 -39.845 1.00 19.75  ? ? ? ? ? ? 155  TRP A CZ2  1 
ATOM   2390  C  CZ3  . TRP A 1 155 ? -8.523  -10.102 -37.727 1.00 22.22  ? ? ? ? ? ? 155  TRP A CZ3  1 
ATOM   2391  C  CH2  . TRP A 1 155 ? -9.242  -10.194 -38.926 1.00 23.37  ? ? ? ? ? ? 155  TRP A CH2  1 
ATOM   2392  H  H    . TRP A 1 155 ? -7.442  -14.605 -36.873 1.00 22.68  ? ? ? ? ? ? 155  TRP A H    1 
ATOM   2393  H  HA   . TRP A 1 155 ? -5.071  -14.626 -35.653 1.00 23.30  ? ? ? ? ? ? 155  TRP A HA   1 
ATOM   2394  H  HB2  . TRP A 1 155 ? -4.737  -12.645 -37.143 1.00 18.86  ? ? ? ? ? ? 155  TRP A HB2  1 
ATOM   2395  H  HB3  . TRP A 1 155 ? -4.639  -14.110 -37.730 1.00 18.86  ? ? ? ? ? ? 155  TRP A HB3  1 
ATOM   2396  H  HD1  . TRP A 1 155 ? -5.993  -14.487 -39.857 1.00 24.25  ? ? ? ? ? ? 155  TRP A HD1  1 
ATOM   2397  H  HE1  . TRP A 1 155 ? -7.777  -13.386 -41.041 1.00 22.46  ? ? ? ? ? ? 155  TRP A HE1  1 
ATOM   2398  H  HE3  . TRP A 1 155 ? -7.033  -10.943 -36.624 1.00 27.98  ? ? ? ? ? ? 155  TRP A HE3  1 
ATOM   2399  H  HZ2  . TRP A 1 155 ? -9.454  -11.232 -40.642 1.00 23.70  ? ? ? ? ? ? 155  TRP A HZ2  1 
ATOM   2400  H  HZ3  . TRP A 1 155 ? -8.730  -9.428  -37.122 1.00 26.66  ? ? ? ? ? ? 155  TRP A HZ3  1 
ATOM   2401  H  HH2  . TRP A 1 155 ? -9.916  -9.577  -39.101 1.00 28.05  ? ? ? ? ? ? 155  TRP A HH2  1 
ATOM   2402  N  N    . ASP A 1 156 ? -7.103  -12.822 -34.373 1.00 17.96  ? ? ? ? ? ? 156  ASP A N    1 
ATOM   2403  C  CA   . ASP A 1 156 ? -7.359  -11.987 -33.200 1.00 20.43  ? ? ? ? ? ? 156  ASP A CA   1 
ATOM   2404  C  C    . ASP A 1 156 ? -7.048  -12.729 -31.877 1.00 23.23  ? ? ? ? ? ? 156  ASP A C    1 
ATOM   2405  O  O    . ASP A 1 156 ? -7.188  -12.163 -30.803 1.00 24.07  ? ? ? ? ? ? 156  ASP A O    1 
ATOM   2406  C  CB   . ASP A 1 156 ? -8.818  -11.490 -33.203 1.00 21.13  ? ? ? ? ? ? 156  ASP A CB   1 
ATOM   2407  C  CG   . ASP A 1 156 ? -9.841  -12.616 -33.418 1.00 24.49  ? ? ? ? ? ? 156  ASP A CG   1 
ATOM   2408  O  OD1  . ASP A 1 156 ? -9.828  -13.279 -34.482 1.00 25.85  ? ? ? ? ? ? 156  ASP A OD1  1 
ATOM   2409  O  OD2  . ASP A 1 156 ? -10.697 -12.812 -32.537 1.00 24.34  ? ? ? ? ? 1 156  ASP A OD2  1 
ATOM   2410  H  H    . ASP A 1 156 ? -7.796  -13.260 -34.634 1.00 21.56  ? ? ? ? ? ? 156  ASP A H    1 
ATOM   2411  H  HA   . ASP A 1 156 ? -6.783  -11.208 -33.243 1.00 24.51  ? ? ? ? ? ? 156  ASP A HA   1 
ATOM   2412  H  HB2  . ASP A 1 156 ? -9.010  -11.072 -32.349 1.00 25.36  ? ? ? ? ? ? 156  ASP A HB2  1 
ATOM   2413  H  HB3  . ASP A 1 156 ? -8.930  -10.846 -33.919 1.00 25.36  ? ? ? ? ? ? 156  ASP A HB3  1 
ATOM   2414  N  N    . GLU A 1 157 ? -6.623  -13.986 -31.979 1.00 21.51  ? ? ? ? ? ? 157  GLU A N    1 
ATOM   2415  C  CA   . GLU A 1 157 ? -6.184  -14.788 -30.838 1.00 25.34  ? ? ? ? ? ? 157  GLU A CA   1 
ATOM   2416  C  C    . GLU A 1 157 ? -4.696  -15.106 -31.008 1.00 23.87  ? ? ? ? ? ? 157  GLU A C    1 
ATOM   2417  O  O    . GLU A 1 157 ? -4.320  -15.593 -32.055 1.00 23.09  ? ? ? ? ? ? 157  GLU A O    1 
ATOM   2418  C  CB   . GLU A 1 157 ? -6.990  -16.083 -30.762 1.00 27.40  ? ? ? ? ? ? 157  GLU A CB   1 
ATOM   2419  C  CG   . GLU A 1 157 ? -6.469  -17.117 -29.776 1.00 26.84  ? ? ? ? ? ? 157  GLU A CG   1 
ATOM   2420  C  CD   . GLU A 1 157 ? -6.958  -16.844 -28.383 1.00 28.55  ? ? ? ? ? ? 157  GLU A CD   1 
ATOM   2421  O  OE1  . GLU A 1 157 ? -8.178  -16.976 -28.195 1.00 27.38  ? ? ? ? ? ? 157  GLU A OE1  1 
ATOM   2422  O  OE2  . GLU A 1 157 ? -6.141  -16.487 -27.503 1.00 23.67  ? ? ? ? ? 1 157  GLU A OE2  1 
ATOM   2423  H  H    . GLU A 1 157 ? -6.579  -14.412 -32.725 1.00 25.81  ? ? ? ? ? ? 157  GLU A H    1 
ATOM   2424  H  HA   . GLU A 1 157 ? -6.308  -14.289 -30.015 1.00 30.41  ? ? ? ? ? ? 157  GLU A HA   1 
ATOM   2425  H  HB2  . GLU A 1 157 ? -7.899  -15.865 -30.503 1.00 32.88  ? ? ? ? ? ? 157  GLU A HB2  1 
ATOM   2426  H  HB3  . GLU A 1 157 ? -6.993  -16.494 -31.641 1.00 32.88  ? ? ? ? ? ? 157  GLU A HB3  1 
ATOM   2427  H  HG2  . GLU A 1 157 ? -6.780  -17.997 -30.040 1.00 32.21  ? ? ? ? ? ? 157  GLU A HG2  1 
ATOM   2428  H  HG3  . GLU A 1 157 ? -5.499  -17.092 -29.768 1.00 32.21  ? ? ? ? ? ? 157  GLU A HG3  1 
ATOM   2429  N  N    . PRO A 1 158 ? -3.863  -14.870 -29.973 1.00 21.28  ? ? ? ? ? ? 158  PRO A N    1 
ATOM   2430  C  CA   . PRO A 1 158 ? -2.419  -15.093 -30.149 1.00 20.77  ? ? ? ? ? ? 158  PRO A CA   1 
ATOM   2431  C  C    . PRO A 1 158 ? -2.056  -16.424 -30.791 1.00 19.90  ? ? ? ? ? ? 158  PRO A C    1 
ATOM   2432  O  O    . PRO A 1 158 ? -1.309  -16.428 -31.758 1.00 23.12  ? ? ? ? ? ? 158  PRO A O    1 
ATOM   2433  C  CB   . PRO A 1 158 ? -1.889  -14.999 -28.719 1.00 23.43  ? ? ? ? ? ? 158  PRO A CB   1 
ATOM   2434  C  CG   . PRO A 1 158 ? -2.788  -14.003 -28.081 1.00 25.15  ? ? ? ? ? ? 158  PRO A CG   1 
ATOM   2435  C  CD   . PRO A 1 158 ? -4.154  -14.227 -28.678 1.00 20.56  ? ? ? ? ? ? 158  PRO A CD   1 
ATOM   2436  H  HA   . PRO A 1 158 ? -2.035  -14.374 -30.676 1.00 24.92  ? ? ? ? ? ? 158  PRO A HA   1 
ATOM   2437  H  HB2  . PRO A 1 158 ? -1.961  -15.862 -28.282 1.00 28.12  ? ? ? ? ? ? 158  PRO A HB2  1 
ATOM   2438  H  HB3  . PRO A 1 158 ? -0.971  -14.686 -28.725 1.00 28.12  ? ? ? ? ? ? 158  PRO A HB3  1 
ATOM   2439  H  HG2  . PRO A 1 158 ? -2.807  -14.151 -27.123 1.00 30.18  ? ? ? ? ? ? 158  PRO A HG2  1 
ATOM   2440  H  HG3  . PRO A 1 158 ? -2.472  -13.108 -28.281 1.00 30.18  ? ? ? ? ? ? 158  PRO A HG3  1 
ATOM   2441  H  HD2  . PRO A 1 158 ? -4.675  -14.820 -28.115 1.00 24.68  ? ? ? ? ? ? 158  PRO A HD2  1 
ATOM   2442  H  HD3  . PRO A 1 158 ? -4.605  -13.379 -28.815 1.00 24.68  ? ? ? ? ? ? 158  PRO A HD3  1 
ATOM   2443  N  N    . LYS A 1 159 ? -2.595  -17.536 -30.301 1.00 20.38  ? ? ? ? ? ? 159  LYS A N    1 
ATOM   2444  C  CA   . LYS A 1 159 ? -2.225  -18.827 -30.874 1.00 23.66  ? ? ? ? ? ? 159  LYS A CA   1 
ATOM   2445  C  C    . LYS A 1 159 ? -2.878  -19.046 -32.247 1.00 22.90  ? ? ? ? ? ? 159  LYS A C    1 
ATOM   2446  O  O    . LYS A 1 159 ? -2.452  -19.918 -33.007 1.00 21.14  ? ? ? ? ? ? 159  LYS A O    1 
ATOM   2447  C  CB   . LYS A 1 159 ? -2.587  -19.960 -29.916 1.00 26.56  ? ? ? ? ? ? 159  LYS A CB   1 
ATOM   2448  C  CG   . LYS A 1 159 ? -1.698  -19.992 -28.669 1.00 29.18  ? ? ? ? ? ? 159  LYS A CG   1 
ATOM   2449  C  CD   . LYS A 1 159 ? -2.179  -20.993 -27.636 1.00 31.97  ? ? ? ? ? ? 159  LYS A CD   1 
ATOM   2450  C  CE   . LYS A 1 159 ? -1.273  -21.015 -26.403 1.00 37.04  ? ? ? ? ? ? 159  LYS A CE   1 
ATOM   2451  N  NZ   . LYS A 1 159 ? -1.858  -21.856 -25.339 1.00 43.48  ? ? ? ? ? 1 159  LYS A NZ   1 
ATOM   2452  H  H    . LYS A 1 159 ? -3.162  -17.573 -29.655 1.00 24.46  ? ? ? ? ? ? 159  LYS A H    1 
ATOM   2453  H  HA   . LYS A 1 159 ? -1.264  -18.845 -31.000 1.00 28.39  ? ? ? ? ? ? 159  LYS A HA   1 
ATOM   2454  H  HB2  . LYS A 1 159 ? -3.506  -19.847 -29.627 1.00 31.87  ? ? ? ? ? ? 159  LYS A HB2  1 
ATOM   2455  H  HB3  . LYS A 1 159 ? -2.487  -20.807 -30.378 1.00 31.87  ? ? ? ? ? ? 159  LYS A HB3  1 
ATOM   2456  H  HG2  . LYS A 1 159 ? -0.796  -20.238 -28.929 1.00 35.02  ? ? ? ? ? ? 159  LYS A HG2  1 
ATOM   2457  H  HG3  . LYS A 1 159 ? -1.697  -19.113 -28.258 1.00 35.02  ? ? ? ? ? ? 159  LYS A HG3  1 
ATOM   2458  H  HD2  . LYS A 1 159 ? -3.075  -20.751 -27.350 1.00 38.37  ? ? ? ? ? ? 159  LYS A HD2  1 
ATOM   2459  H  HD3  . LYS A 1 159 ? -2.180  -21.880 -28.028 1.00 38.37  ? ? ? ? ? ? 159  LYS A HD3  1 
ATOM   2460  H  HE2  . LYS A 1 159 ? -0.409  -21.383 -26.644 1.00 44.45  ? ? ? ? ? ? 159  LYS A HE2  1 
ATOM   2461  H  HE3  . LYS A 1 159 ? -1.173  -20.113 -26.060 1.00 44.45  ? ? ? ? ? ? 159  LYS A HE3  1 
ATOM   2462  H  HZ1  . LYS A 1 159 ? -1.323  -21.861 -24.627 1.00 52.17  ? ? ? ? ? ? 159  LYS A HZ1  1 
ATOM   2463  H  HZ2  . LYS A 1 159 ? -2.653  -21.535 -25.100 1.00 52.17  ? ? ? ? ? ? 159  LYS A HZ2  1 
ATOM   2464  H  HZ3  . LYS A 1 159 ? -1.958  -22.690 -25.631 1.00 52.17  ? ? ? ? ? ? 159  LYS A HZ3  1 
ATOM   2465  N  N    . GLY A 1 160 ? -3.886  -18.244 -32.570 1.00 23.23  ? ? ? ? ? ? 160  GLY A N    1 
ATOM   2466  C  CA   . GLY A 1 160 ? -4.497  -18.287 -33.890 1.00 20.66  ? ? ? ? ? ? 160  GLY A CA   1 
ATOM   2467  C  C    . GLY A 1 160 ? -3.782  -17.424 -34.916 1.00 24.58  ? ? ? ? ? ? 160  GLY A C    1 
ATOM   2468  O  O    . GLY A 1 160 ? -4.166  -17.408 -36.078 1.00 24.19  ? ? ? ? ? ? 160  GLY A O    1 
ATOM   2469  H  H    . GLY A 1 160 ? -4.236  -17.664 -32.040 1.00 27.88  ? ? ? ? ? ? 160  GLY A H    1 
ATOM   2470  H  HA2  . GLY A 1 160 ? -4.499  -19.202 -34.212 1.00 24.79  ? ? ? ? ? ? 160  GLY A HA2  1 
ATOM   2471  H  HA3  . GLY A 1 160 ? -5.417  -17.985 -33.827 1.00 24.79  ? ? ? ? ? ? 160  GLY A HA3  1 
ATOM   2472  N  N    . MET A 1 161 ? -2.719  -16.733 -34.511 1.00 23.58  ? ? ? ? ? ? 161  MET A N    1 
ATOM   2473  C  CA   . MET A 1 161 ? -2.100  -15.769 -35.407 1.00 20.81  ? ? ? ? ? ? 161  MET A CA   1 
ATOM   2474  C  C    . MET A 1 161 ? -1.203  -16.411 -36.468 1.00 23.56  ? ? ? ? ? ? 161  MET A C    1 
ATOM   2475  O  O    . MET A 1 161 ? -1.235  -15.972 -37.612 1.00 23.23  ? ? ? ? ? ? 161  MET A O    1 
ATOM   2476  C  CB   . MET A 1 161 ? -1.322  -14.720 -34.619 1.00 20.99  ? ? ? ? ? ? 161  MET A CB   1 
ATOM   2477  C  CG   . MET A 1 161 ? -2.258  -13.726 -33.939 1.00 23.30  ? ? ? ? ? ? 161  MET A CG   1 
ATOM   2478  S  SD   . MET A 1 161 ? -1.460  -12.634 -32.764 1.00 19.98  ? ? ? ? ? ? 161  MET A SD   1 
ATOM   2479  C  CE   . MET A 1 161 ? -2.872  -11.813 -32.055 1.00 19.99  ? ? ? ? ? ? 161  MET A CE   1 
ATOM   2480  H  H    . MET A 1 161 ? -2.345  -16.804 -33.740 1.00 28.30  ? ? ? ? ? ? 161  MET A H    1 
ATOM   2481  H  HA   . MET A 1 161 ? -2.812  -15.299 -35.870 1.00 24.97  ? ? ? ? ? ? 161  MET A HA   1 
ATOM   2482  H  HB2  . MET A 1 161 ? -0.795  -15.160 -33.933 1.00 25.18  ? ? ? ? ? ? 161  MET A HB2  1 
ATOM   2483  H  HB3  . MET A 1 161 ? -0.743  -14.228 -35.223 1.00 25.18  ? ? ? ? ? ? 161  MET A HB3  1 
ATOM   2484  H  HG2  . MET A 1 161 ? -2.671  -13.173 -34.621 1.00 27.96  ? ? ? ? ? ? 161  MET A HG2  1 
ATOM   2485  H  HG3  . MET A 1 161 ? -2.943  -14.221 -33.462 1.00 27.96  ? ? ? ? ? ? 161  MET A HG3  1 
ATOM   2486  H  HE1  . MET A 1 161 ? -2.566  -11.180 -31.387 1.00 23.99  ? ? ? ? ? ? 161  MET A HE1  1 
ATOM   2487  H  HE2  . MET A 1 161 ? -3.352  -11.348 -32.758 1.00 23.99  ? ? ? ? ? ? 161  MET A HE2  1 
ATOM   2488  H  HE3  . MET A 1 161 ? -3.448  -12.476 -31.644 1.00 23.99  ? ? ? ? ? ? 161  MET A HE3  1 
ATOM   2489  N  N    . PRO A 1 162 ? -0.420  -17.446 -36.117 1.00 23.15  ? ? ? ? ? ? 162  PRO A N    1 
ATOM   2490  C  CA   . PRO A 1 162 ? 0.293   -18.113 -37.220 1.00 24.20  ? ? ? ? ? ? 162  PRO A CA   1 
ATOM   2491  C  C    . PRO A 1 162 ? -0.702  -18.847 -38.116 1.00 26.59  ? ? ? ? ? ? 162  PRO A C    1 
ATOM   2492  O  O    . PRO A 1 162 ? -1.820  -19.089 -37.666 1.00 24.20  ? ? ? ? ? ? 162  PRO A O    1 
ATOM   2493  C  CB   . PRO A 1 162 ? 1.224   -19.104 -36.505 1.00 24.71  ? ? ? ? ? ? 162  PRO A CB   1 
ATOM   2494  C  CG   . PRO A 1 162 ? 1.269   -18.633 -35.051 1.00 28.37  ? ? ? ? ? ? 162  PRO A CG   1 
ATOM   2495  C  CD   . PRO A 1 162 ? -0.091  -18.046 -34.810 1.00 26.90  ? ? ? ? ? ? 162  PRO A CD   1 
ATOM   2496  H  HA   . PRO A 1 162 ? 0.812   -17.479 -37.739 1.00 29.04  ? ? ? ? ? ? 162  PRO A HA   1 
ATOM   2497  H  HB2  . PRO A 1 162 ? 0.856   -19.999 -36.564 1.00 29.65  ? ? ? ? ? ? 162  PRO A HB2  1 
ATOM   2498  H  HB3  . PRO A 1 162 ? 2.107   -19.069 -36.904 1.00 29.65  ? ? ? ? ? ? 162  PRO A HB3  1 
ATOM   2499  H  HG2  . PRO A 1 162 ? 1.428   -19.389 -34.465 1.00 34.04  ? ? ? ? ? ? 162  PRO A HG2  1 
ATOM   2500  H  HG3  . PRO A 1 162 ? 1.960   -17.961 -34.944 1.00 34.04  ? ? ? ? ? ? 162  PRO A HG3  1 
ATOM   2501  H  HD2  . PRO A 1 162 ? -0.727  -18.742 -34.585 1.00 32.28  ? ? ? ? ? ? 162  PRO A HD2  1 
ATOM   2502  H  HD3  . PRO A 1 162 ? -0.049  -17.362 -34.123 1.00 32.28  ? ? ? ? ? ? 162  PRO A HD3  1 
ATOM   2503  N  N    . ILE A 1 163 ? -0.318  -19.186 -39.342 1.00 24.75  ? ? ? ? ? ? 163  ILE A N    1 
ATOM   2504  C  CA   . ILE A 1 163 ? -1.162  -20.022 -40.185 1.00 23.26  ? ? ? ? ? ? 163  ILE A CA   1 
ATOM   2505  C  C    . ILE A 1 163 ? -1.291  -21.345 -39.451 1.00 25.07  ? ? ? ? ? ? 163  ILE A C    1 
ATOM   2506  O  O    . ILE A 1 163 ? -0.286  -21.901 -39.010 1.00 24.81  ? ? ? ? ? ? 163  ILE A O    1 
ATOM   2507  C  CB   . ILE A 1 163 ? -0.562  -20.232 -41.581 1.00 25.29  ? ? ? ? ? ? 163  ILE A CB   1 
ATOM   2508  C  CG1  . ILE A 1 163 ? -0.522  -18.901 -42.344 1.00 27.22  ? ? ? ? ? ? 163  ILE A CG1  1 
ATOM   2509  C  CG2  . ILE A 1 163 ? -1.364  -21.280 -42.363 1.00 25.82  ? ? ? ? ? ? 163  ILE A CG2  1 
ATOM   2510  C  CD1  . ILE A 1 163 ? 0.302   -18.952 -43.613 1.00 30.88  ? ? ? ? ? ? 163  ILE A CD1  1 
ATOM   2511  H  H    . ILE A 1 163 ? 0.422   -18.946 -39.707 1.00 29.70  ? ? ? ? ? ? 163  ILE A H    1 
ATOM   2512  H  HA   . ILE A 1 163 ? -2.042  -19.623 -40.275 1.00 27.91  ? ? ? ? ? ? 163  ILE A HA   1 
ATOM   2513  H  HB   . ILE A 1 163 ? 0.347   -20.556 -41.479 1.00 30.35  ? ? ? ? ? ? 163  ILE A HB   1 
ATOM   2514  H  HG12 . ILE A 1 163 ? -1.427  -18.653 -42.587 1.00 32.67  ? ? ? ? ? ? 163  ILE A HG12 1 
ATOM   2515  H  HG13 . ILE A 1 163 ? -0.137  -18.222 -41.768 1.00 32.67  ? ? ? ? ? ? 163  ILE A HG13 1 
ATOM   2516  H  HG21 . ILE A 1 163 ? -0.964  -21.393 -43.239 1.00 30.98  ? ? ? ? ? ? 163  ILE A HG21 1 
ATOM   2517  H  HG22 . ILE A 1 163 ? -1.343  -22.119 -41.878 1.00 30.98  ? ? ? ? ? ? 163  ILE A HG22 1 
ATOM   2518  H  HG23 . ILE A 1 163 ? -2.280  -20.972 -42.453 1.00 30.98  ? ? ? ? ? ? 163  ILE A HG23 1 
ATOM   2519  H  HD11 . ILE A 1 163 ? 0.280   -18.081 -44.038 1.00 37.06  ? ? ? ? ? ? 163  ILE A HD11 1 
ATOM   2520  H  HD12 . ILE A 1 163 ? 1.215   -19.189 -43.388 1.00 37.06  ? ? ? ? ? ? 163  ILE A HD12 1 
ATOM   2521  H  HD13 . ILE A 1 163 ? -0.076  -19.620 -44.207 1.00 37.06  ? ? ? ? ? ? 163  ILE A HD13 1 
ATOM   2522  N  N    . SER A 1 164 ? -2.514  -21.827 -39.286 1.00 24.37  ? ? ? ? ? ? 164  SER A N    1 
ATOM   2523  C  CA   . SER A 1 164 ? -2.724  -23.102 -38.608 1.00 27.88  ? ? ? ? ? ? 164  SER A CA   1 
ATOM   2524  C  C    . SER A 1 164 ? -2.022  -24.247 -39.332 1.00 29.16  ? ? ? ? ? ? 164  SER A C    1 
ATOM   2525  O  O    . SER A 1 164 ? -1.995  -24.298 -40.569 1.00 26.20  ? ? ? ? ? ? 164  SER A O    1 
ATOM   2526  C  CB   . SER A 1 164 ? -4.206  -23.417 -38.495 1.00 24.95  ? ? ? ? ? ? 164  SER A CB   1 
ATOM   2527  O  OG   . SER A 1 164 ? -4.389  -24.727 -38.004 1.00 26.31  ? ? ? ? ? ? 164  SER A OG   1 
ATOM   2528  H  H    . SER A 1 164 ? -3.234  -21.442 -39.554 1.00 29.25  ? ? ? ? ? ? 164  SER A H    1 
ATOM   2529  H  HA   . SER A 1 164 ? -2.360  -23.046 -37.711 1.00 33.45  ? ? ? ? ? ? 164  SER A HA   1 
ATOM   2530  H  HB2  . SER A 1 164 ? -4.620  -22.788 -37.884 1.00 29.94  ? ? ? ? ? ? 164  SER A HB2  1 
ATOM   2531  H  HB3  . SER A 1 164 ? -4.614  -23.347 -39.373 1.00 29.94  ? ? ? ? ? ? 164  SER A HB3  1 
ATOM   2532  H  HG   . SER A 1 164 ? -5.209  -24.899 -37.943 1.00 31.57  ? ? ? ? ? ? 164  SER A HG   1 
ATOM   2533  N  N    . ASN A 1 165 ? -1.478  -25.182 -38.561 1.00 26.86  ? ? ? ? ? ? 165  ASN A N    1 
ATOM   2534  C  CA   . ASN A 1 165 ? -0.728  -26.269 -39.165 1.00 29.51  ? ? ? ? ? ? 165  ASN A CA   1 
ATOM   2535  C  C    . ASN A 1 165 ? -1.603  -27.182 -40.018 1.00 28.30  ? ? ? ? ? ? 165  ASN A C    1 
ATOM   2536  O  O    . ASN A 1 165 ? -1.077  -27.978 -40.779 1.00 27.94  ? ? ? ? ? ? 165  ASN A O    1 
ATOM   2537  C  CB   . ASN A 1 165 ? 0.012   -27.099 -38.104 1.00 39.32  ? ? ? ? ? ? 165  ASN A CB   1 
ATOM   2538  C  CG   . ASN A 1 165 ? -0.912  -27.702 -37.063 1.00 50.56  ? ? ? ? ? ? 165  ASN A CG   1 
ATOM   2539  O  OD1  . ASN A 1 165 ? -2.106  -27.896 -37.296 1.00 58.06  ? ? ? ? ? ? 165  ASN A OD1  1 
ATOM   2540  N  ND2  . ASN A 1 165 ? -0.353  -28.009 -35.901 1.00 53.67  ? ? ? ? ? ? 165  ASN A ND2  1 
ATOM   2541  H  H    . ASN A 1 165 ? -1.528  -25.209 -37.703 1.00 32.23  ? ? ? ? ? ? 165  ASN A H    1 
ATOM   2542  H  HA   . ASN A 1 165 ? -0.056  -25.886 -39.750 1.00 35.41  ? ? ? ? ? ? 165  ASN A HA   1 
ATOM   2543  H  HB2  . ASN A 1 165 ? 0.481   -27.825 -38.543 1.00 47.19  ? ? ? ? ? ? 165  ASN A HB2  1 
ATOM   2544  H  HB3  . ASN A 1 165 ? 0.647   -26.527 -37.644 1.00 47.19  ? ? ? ? ? ? 165  ASN A HB3  1 
ATOM   2545  H  HD21 . ASN A 1 165 ? -0.828  -28.354 -35.273 1.00 64.40  ? ? ? ? ? ? 165  ASN A HD21 1 
ATOM   2546  H  HD22 . ASN A 1 165 ? 0.485   -27.863 -35.776 1.00 64.40  ? ? ? ? ? ? 165  ASN A HD22 1 
ATOM   2547  N  N    . ILE A 1 166 ? -2.929  -27.061 -39.925 1.00 29.67  ? ? ? ? ? ? 166  ILE A N    1 
ATOM   2548  C  CA   . ILE A 1 166 ? -3.795  -27.896 -40.760 1.00 31.40  ? ? ? ? ? ? 166  ILE A CA   1 
ATOM   2549  C  C    . ILE A 1 166 ? -3.610  -27.528 -42.235 1.00 29.54  ? ? ? ? ? ? 166  ILE A C    1 
ATOM   2550  O  O    . ILE A 1 166 ? -3.862  -28.343 -43.101 1.00 31.51  ? ? ? ? ? ? 166  ILE A O    1 
ATOM   2551  C  CB   . ILE A 1 166 ? -5.312  -27.787 -40.387 1.00 30.54  ? ? ? ? ? ? 166  ILE A CB   1 
ATOM   2552  C  CG1  . ILE A 1 166 ? -5.868  -26.380 -40.645 1.00 29.78  ? ? ? ? ? ? 166  ILE A CG1  1 
ATOM   2553  C  CG2  . ILE A 1 166 ? -5.542  -28.223 -38.939 1.00 30.59  ? ? ? ? ? ? 166  ILE A CG2  1 
ATOM   2554  C  CD1  . ILE A 1 166 ? -7.416  -26.284 -40.570 1.00 28.29  ? ? ? ? ? ? 166  ILE A CD1  1 
ATOM   2555  H  H    . ILE A 1 166 ? -3.342  -26.518 -39.402 1.00 35.61  ? ? ? ? ? ? 166  ILE A H    1 
ATOM   2556  H  HA   . ILE A 1 166 ? -3.531  -28.823 -40.652 1.00 37.68  ? ? ? ? ? ? 166  ILE A HA   1 
ATOM   2557  H  HB   . ILE A 1 166 ? -5.798  -28.402 -40.958 1.00 36.65  ? ? ? ? ? ? 166  ILE A HB   1 
ATOM   2558  H  HG12 . ILE A 1 166 ? -5.503  -25.774 -39.981 1.00 35.74  ? ? ? ? ? ? 166  ILE A HG12 1 
ATOM   2559  H  HG13 . ILE A 1 166 ? -5.598  -26.096 -41.532 1.00 35.74  ? ? ? ? ? ? 166  ILE A HG13 1 
ATOM   2560  H  HG21 . ILE A 1 166 ? -6.487  -28.147 -38.733 1.00 36.71  ? ? ? ? ? ? 166  ILE A HG21 1 
ATOM   2561  H  HG22 . ILE A 1 166 ? -5.254  -29.144 -38.837 1.00 36.71  ? ? ? ? ? ? 166  ILE A HG22 1 
ATOM   2562  H  HG23 . ILE A 1 166 ? -5.027  -27.648 -38.351 1.00 36.71  ? ? ? ? ? ? 166  ILE A HG23 1 
ATOM   2563  H  HD11 . ILE A 1 166 ? -7.685  -25.368 -40.744 1.00 33.94  ? ? ? ? ? ? 166  ILE A HD11 1 
ATOM   2564  H  HD12 . ILE A 1 166 ? -7.801  -26.874 -41.237 1.00 33.94  ? ? ? ? ? ? 166  ILE A HD12 1 
ATOM   2565  H  HD13 . ILE A 1 166 ? -7.706  -26.552 -39.684 1.00 33.94  ? ? ? ? ? ? 166  ILE A HD13 1 
ATOM   2566  N  N    . PHE A 1 167 ? -3.152  -26.308 -42.508 1.00 27.74  ? ? ? ? ? ? 167  PHE A N    1 
ATOM   2567  C  CA   . PHE A 1 167 ? -2.941  -25.843 -43.886 1.00 28.42  ? ? ? ? ? ? 167  PHE A CA   1 
ATOM   2568  C  C    . PHE A 1 167 ? -1.563  -26.193 -44.427 1.00 29.51  ? ? ? ? ? ? 167  PHE A C    1 
ATOM   2569  O  O    . PHE A 1 167 ? -1.274  -25.950 -45.593 1.00 28.58  ? ? ? ? ? ? 167  PHE A O    1 
ATOM   2570  C  CB   . PHE A 1 167 ? -3.128  -24.324 -43.968 1.00 24.89  ? ? ? ? ? ? 167  PHE A CB   1 
ATOM   2571  C  CG   . PHE A 1 167 ? -4.521  -23.885 -43.651 1.00 26.89  ? ? ? ? ? ? 167  PHE A CG   1 
ATOM   2572  C  CD1  . PHE A 1 167 ? -4.829  -23.351 -42.412 1.00 25.44  ? ? ? ? ? ? 167  PHE A CD1  1 
ATOM   2573  C  CD2  . PHE A 1 167 ? -5.528  -24.040 -44.585 1.00 23.40  ? ? ? ? ? ? 167  PHE A CD2  1 
ATOM   2574  C  CE1  . PHE A 1 167 ? -6.126  -22.960 -42.113 1.00 27.10  ? ? ? ? ? ? 167  PHE A CE1  1 
ATOM   2575  C  CE2  . PHE A 1 167 ? -6.828  -23.672 -44.287 1.00 24.10  ? ? ? ? ? ? 167  PHE A CE2  1 
ATOM   2576  C  CZ   . PHE A 1 167 ? -7.127  -23.121 -43.051 1.00 26.35  ? ? ? ? ? ? 167  PHE A CZ   1 
ATOM   2577  H  H    . PHE A 1 167 ? -2.953  -25.723 -41.911 1.00 33.29  ? ? ? ? ? ? 167  PHE A H    1 
ATOM   2578  H  HA   . PHE A 1 167 ? -3.602  -26.257 -44.463 1.00 34.10  ? ? ? ? ? ? 167  PHE A HA   1 
ATOM   2579  H  HB2  . PHE A 1 167 ? -2.530  -23.899 -43.334 1.00 29.87  ? ? ? ? ? ? 167  PHE A HB2  1 
ATOM   2580  H  HB3  . PHE A 1 167 ? -2.920  -24.029 -44.868 1.00 29.87  ? ? ? ? ? ? 167  PHE A HB3  1 
ATOM   2581  H  HD1  . PHE A 1 167 ? -4.158  -23.243 -41.777 1.00 30.52  ? ? ? ? ? ? 167  PHE A HD1  1 
ATOM   2582  H  HD2  . PHE A 1 167 ? -5.334  -24.413 -45.414 1.00 28.07  ? ? ? ? ? ? 167  PHE A HD2  1 
ATOM   2583  H  HE1  . PHE A 1 167 ? -6.323  -22.597 -41.280 1.00 32.52  ? ? ? ? ? ? 167  PHE A HE1  1 
ATOM   2584  H  HE2  . PHE A 1 167 ? -7.497  -23.772 -44.925 1.00 28.91  ? ? ? ? ? ? 167  PHE A HE2  1 
ATOM   2585  H  HZ   . PHE A 1 167 ? -7.998  -22.860 -42.854 1.00 31.62  ? ? ? ? ? ? 167  PHE A HZ   1 
ATOM   2586  N  N    . LEU A 1 168 ? -0.710  -26.755 -43.582 1.00 26.93  ? ? ? ? ? ? 168  LEU A N    1 
ATOM   2587  C  CA   . LEU A 1 168 ? 0.690   -26.923 -43.948 1.00 25.71  ? ? ? ? ? ? 168  LEU A CA   1 
ATOM   2588  C  C    . LEU A 1 168 ? 0.998   -28.344 -44.417 1.00 33.03  ? ? ? ? ? ? 168  LEU A C    1 
ATOM   2589  O  O    . LEU A 1 168 ? 0.168   -29.250 -44.311 1.00 40.19  ? ? ? ? ? ? 168  LEU A O    1 
ATOM   2590  C  CB   . LEU A 1 168 ? 1.583   -26.537 -42.758 1.00 23.83  ? ? ? ? ? ? 168  LEU A CB   1 
ATOM   2591  C  CG   . LEU A 1 168 ? 1.284   -25.148 -42.184 1.00 24.86  ? ? ? ? ? ? 168  LEU A CG   1 
ATOM   2592  C  CD1  . LEU A 1 168 ? 2.130   -24.829 -40.948 1.00 28.69  ? ? ? ? ? ? 168  LEU A CD1  1 
ATOM   2593  C  CD2  . LEU A 1 168 ? 1.450   -24.060 -43.244 1.00 27.62  ? ? ? ? ? ? 168  LEU A CD2  1 
ATOM   2594  H  H    . LEU A 1 168 ? -0.913  -27.044 -42.798 1.00 32.31  ? ? ? ? ? ? 168  LEU A H    1 
ATOM   2595  H  HA   . LEU A 1 168 ? 0.895   -26.320 -44.679 1.00 30.85  ? ? ? ? ? ? 168  LEU A HA   1 
ATOM   2596  H  HB2  . LEU A 1 168 ? 1.455   -27.185 -42.048 1.00 28.60  ? ? ? ? ? ? 168  LEU A HB2  1 
ATOM   2597  H  HB3  . LEU A 1 168 ? 2.509   -26.545 -43.047 1.00 28.60  ? ? ? ? ? ? 168  LEU A HB3  1 
ATOM   2598  H  HG   . LEU A 1 168 ? 0.356   -25.133 -41.904 1.00 29.84  ? ? ? ? ? ? 168  LEU A HG   1 
ATOM   2599  H  HD11 . LEU A 1 168 ? 1.900   -23.942 -40.629 1.00 34.43  ? ? ? ? ? ? 168  LEU A HD11 1 
ATOM   2600  H  HD12 . LEU A 1 168 ? 1.943   -25.487 -40.260 1.00 34.43  ? ? ? ? ? ? 168  LEU A HD12 1 
ATOM   2601  H  HD13 . LEU A 1 168 ? 3.068   -24.860 -41.191 1.00 34.43  ? ? ? ? ? ? 168  LEU A HD13 1 
ATOM   2602  H  HD21 . LEU A 1 168 ? 1.253   -23.198 -42.845 1.00 33.15  ? ? ? ? ? ? 168  LEU A HD21 1 
ATOM   2603  H  HD22 . LEU A 1 168 ? 2.364   -24.074 -43.569 1.00 33.15  ? ? ? ? ? ? 168  LEU A HD22 1 
ATOM   2604  H  HD23 . LEU A 1 168 ? 0.836   -24.235 -43.974 1.00 33.15  ? ? ? ? ? ? 168  LEU A HD23 1 
ATOM   2605  N  N    . GLY A 1 169 ? 2.202   -28.523 -44.947 1.00 36.55  ? ? ? ? ? ? 169  GLY A N    1 
ATOM   2606  C  CA   . GLY A 1 169 ? 2.677   -29.826 -45.367 1.00 38.88  ? ? ? ? ? ? 169  GLY A CA   1 
ATOM   2607  C  C    . GLY A 1 169 ? 3.022   -29.768 -46.832 1.00 42.14  ? ? ? ? ? ? 169  GLY A C    1 
ATOM   2608  O  O    . GLY A 1 169 ? 3.775   -28.897 -47.243 1.00 43.78  ? ? ? ? ? ? 169  GLY A O    1 
ATOM   2609  H  H    . GLY A 1 169 ? 2.771   -27.890 -45.075 1.00 43.86  ? ? ? ? ? ? 169  GLY A H    1 
ATOM   2610  H  HA2  . GLY A 1 169 ? 3.468   -30.073 -44.862 1.00 46.66  ? ? ? ? ? ? 169  GLY A HA2  1 
ATOM   2611  H  HA3  . GLY A 1 169 ? 1.988   -30.495 -45.227 1.00 46.66  ? ? ? ? ? ? 169  GLY A HA3  1 
ATOM   2612  N  N    . ASP A 1 170 ? 2.473   -30.692 -47.617 1.00 42.38  ? ? ? ? ? ? 170  ASP A N    1 
ATOM   2613  C  CA   . ASP A 1 170 ? 2.640   -30.657 -49.067 1.00 45.19  ? ? ? ? ? ? 170  ASP A CA   1 
ATOM   2614  C  C    . ASP A 1 170 ? 1.298   -30.936 -49.727 1.00 41.94  ? ? ? ? ? ? 170  ASP A C    1 
ATOM   2615  O  O    . ASP A 1 170 ? 0.267   -30.886 -49.063 1.00 34.55  ? ? ? ? ? ? 170  ASP A O    1 
ATOM   2616  C  CB   . ASP A 1 170 ? 3.718   -31.656 -49.528 1.00 50.70  ? ? ? ? ? ? 170  ASP A CB   1 
ATOM   2617  C  CG   . ASP A 1 170 ? 3.275   -33.104 -49.448 1.00 55.69  ? ? ? ? ? ? 170  ASP A CG   1 
ATOM   2618  O  OD1  . ASP A 1 170 ? 2.275   -33.413 -48.770 1.00 54.91  ? ? ? ? ? ? 170  ASP A OD1  1 
ATOM   2619  O  OD2  . ASP A 1 170 ? 3.964   -33.948 -50.061 1.00 62.07  ? ? ? ? ? 1 170  ASP A OD2  1 
ATOM   2620  H  H    . ASP A 1 170 ? 1.998   -31.351 -47.334 1.00 50.85  ? ? ? ? ? ? 170  ASP A H    1 
ATOM   2621  H  HA   . ASP A 1 170 ? 2.924   -29.767 -49.330 1.00 54.22  ? ? ? ? ? ? 170  ASP A HA   1 
ATOM   2622  H  HB2  . ASP A 1 170 ? 3.947   -31.466 -50.451 1.00 60.84  ? ? ? ? ? ? 170  ASP A HB2  1 
ATOM   2623  H  HB3  . ASP A 1 170 ? 4.502   -31.553 -48.966 1.00 60.84  ? ? ? ? ? ? 170  ASP A HB3  1 
ATOM   2624  N  N    . ALA A 1 171 ? 1.314   -31.227 -51.024 1.00 45.48  ? ? ? ? ? ? 171  ALA A N    1 
ATOM   2625  C  CA   . ALA A 1 171 ? 0.081   -31.362 -51.798 1.00 45.97  ? ? ? ? ? ? 171  ALA A CA   1 
ATOM   2626  C  C    . ALA A 1 171 ? -0.772  -32.566 -51.385 1.00 45.84  ? ? ? ? ? ? 171  ALA A C    1 
ATOM   2627  O  O    . ALA A 1 171 ? -1.964  -32.610 -51.684 1.00 47.79  ? ? ? ? ? ? 171  ALA A O    1 
ATOM   2628  C  CB   . ALA A 1 171 ? 0.408   -31.449 -53.278 1.00 50.63  ? ? ? ? ? ? 171  ALA A CB   1 
ATOM   2629  H  H    . ALA A 1 171 ? 2.030   -31.352 -51.483 1.00 54.57  ? ? ? ? ? ? 171  ALA A H    1 
ATOM   2630  H  HA   . ALA A 1 171 ? -0.456  -30.565 -51.663 1.00 55.16  ? ? ? ? ? ? 171  ALA A HA   1 
ATOM   2631  H  HB1  . ALA A 1 171 ? -0.417  -31.538 -53.779 1.00 60.75  ? ? ? ? ? ? 171  ALA A HB1  1 
ATOM   2632  H  HB2  . ALA A 1 171 ? 0.873   -30.640 -53.546 1.00 60.75  ? ? ? ? ? ? 171  ALA A HB2  1 
ATOM   2633  H  HB3  . ALA A 1 171 ? 0.974   -32.222 -53.431 1.00 60.75  ? ? ? ? ? ? 171  ALA A HB3  1 
ATOM   2634  N  N    . SER A 1 172 ? -0.176  -33.540 -50.705 1.00 43.21  ? ? ? ? ? ? 172  SER A N    1 
ATOM   2635  C  CA   . SER A 1 172 ? -0.952  -34.660 -50.180 1.00 41.20  ? ? ? ? ? ? 172  SER A CA   1 
ATOM   2636  C  C    . SER A 1 172 ? -1.993  -34.147 -49.169 1.00 40.53  ? ? ? ? ? ? 172  SER A C    1 
ATOM   2637  O  O    . SER A 1 172 ? -2.982  -34.824 -48.898 1.00 42.86  ? ? ? ? ? ? 172  SER A O    1 
ATOM   2638  C  CB   . SER A 1 172 ? -0.041  -35.719 -49.540 1.00 43.29  ? ? ? ? ? ? 172  SER A CB   1 
ATOM   2639  O  OG   . SER A 1 172 ? 0.595   -35.225 -48.375 1.00 48.77  ? ? ? ? ? ? 172  SER A OG   1 
ATOM   2640  H  H    . SER A 1 172 ? 0.666   -33.578 -50.536 1.00 51.85  ? ? ? ? ? ? 172  SER A H    1 
ATOM   2641  H  HA   . SER A 1 172 ? -1.430  -35.081 -50.912 1.00 49.44  ? ? ? ? ? ? 172  SER A HA   1 
ATOM   2642  H  HB2  . SER A 1 172 ? -0.578  -36.491 -49.300 1.00 51.95  ? ? ? ? ? ? 172  SER A HB2  1 
ATOM   2643  H  HB3  . SER A 1 172 ? 0.638   -35.977 -50.182 1.00 51.95  ? ? ? ? ? ? 172  SER A HB3  1 
ATOM   2644  H  HG   . SER A 1 172 ? 1.066   -34.557 -48.566 1.00 58.53  ? ? ? ? ? ? 172  SER A HG   1 
ATOM   2645  N  N    . ASN A 1 173 ? -1.771  -32.947 -48.631 1.00 38.72  ? ? ? ? ? ? 173  ASN A N    1 
ATOM   2646  C  CA   . ASN A 1 173 ? -2.769  -32.254 -47.814 1.00 34.17  ? ? ? ? ? ? 173  ASN A CA   1 
ATOM   2647  C  C    . ASN A 1 173 ? -3.639  -31.352 -48.687 1.00 33.13  ? ? ? ? ? ? 173  ASN A C    1 
ATOM   2648  O  O    . ASN A 1 173 ? -3.124  -30.411 -49.283 1.00 36.65  ? ? ? ? ? ? 173  ASN A O    1 
ATOM   2649  C  CB   . ASN A 1 173 ? -2.077  -31.425 -46.720 1.00 32.97  ? ? ? ? ? ? 173  ASN A CB   1 
ATOM   2650  C  CG   . ASN A 1 173 ? -3.039  -30.559 -45.934 1.00 34.14  ? ? ? ? ? ? 173  ASN A CG   1 
ATOM   2651  O  OD1  . ASN A 1 173 ? -4.265  -30.704 -46.024 1.00 33.02  ? ? ? ? ? ? 173  ASN A OD1  1 
ATOM   2652  N  ND2  . ASN A 1 173 ? -2.484  -29.648 -45.136 1.00 31.98  ? ? ? ? ? ? 173  ASN A ND2  1 
ATOM   2653  H  H    . ASN A 1 173 ? -1.039  -32.506 -48.726 1.00 46.46  ? ? ? ? ? ? 173  ASN A H    1 
ATOM   2654  H  HA   . ASN A 1 173 ? -3.343  -32.908 -47.385 1.00 41.00  ? ? ? ? ? ? 173  ASN A HA   1 
ATOM   2655  H  HB2  . ASN A 1 173 ? -1.640  -32.027 -46.097 1.00 39.57  ? ? ? ? ? ? 173  ASN A HB2  1 
ATOM   2656  H  HB3  . ASN A 1 173 ? -1.421  -30.843 -47.133 1.00 39.57  ? ? ? ? ? ? 173  ASN A HB3  1 
ATOM   2657  H  HD21 . ASN A 1 173 ? -2.981  -29.128 -44.666 1.00 38.38  ? ? ? ? ? ? 173  ASN A HD21 1 
ATOM   2658  H  HD22 . ASN A 1 173 ? -1.627  -29.580 -45.092 1.00 38.38  ? ? ? ? ? ? 173  ASN A HD22 1 
ATOM   2659  N  N    . PRO A 1 174 ? -4.959  -31.625 -48.769 1.00 33.03  ? ? ? ? ? ? 174  PRO A N    1 
ATOM   2660  C  CA   . PRO A 1 174 ? -5.848  -30.810 -49.613 1.00 30.20  ? ? ? ? ? ? 174  PRO A CA   1 
ATOM   2661  C  C    . PRO A 1 174 ? -5.875  -29.326 -49.254 1.00 30.46  ? ? ? ? ? ? 174  PRO A C    1 
ATOM   2662  O  O    . PRO A 1 174 ? -6.188  -28.523 -50.128 1.00 28.68  ? ? ? ? ? ? 174  PRO A O    1 
ATOM   2663  C  CB   . PRO A 1 174 ? -7.227  -31.431 -49.374 1.00 31.16  ? ? ? ? ? ? 174  PRO A CB   1 
ATOM   2664  C  CG   . PRO A 1 174 ? -6.961  -32.815 -49.002 1.00 34.13  ? ? ? ? ? ? 174  PRO A CG   1 
ATOM   2665  C  CD   . PRO A 1 174 ? -5.666  -32.801 -48.228 1.00 36.02  ? ? ? ? ? ? 174  PRO A CD   1 
ATOM   2666  H  HA   . PRO A 1 174 ? -5.610  -30.910 -50.548 1.00 36.24  ? ? ? ? ? ? 174  PRO A HA   1 
ATOM   2667  H  HB2  . PRO A 1 174 ? -7.676  -30.962 -48.653 1.00 37.40  ? ? ? ? ? ? 174  PRO A HB2  1 
ATOM   2668  H  HB3  . PRO A 1 174 ? -7.751  -31.389 -50.190 1.00 37.40  ? ? ? ? ? ? 174  PRO A HB3  1 
ATOM   2669  H  HG2  . PRO A 1 174 ? -7.684  -33.147 -48.448 1.00 40.96  ? ? ? ? ? ? 174  PRO A HG2  1 
ATOM   2670  H  HG3  . PRO A 1 174 ? -6.871  -33.354 -49.804 1.00 40.96  ? ? ? ? ? ? 174  PRO A HG3  1 
ATOM   2671  H  HD2  . PRO A 1 174 ? -5.840  -32.685 -47.281 1.00 43.23  ? ? ? ? ? ? 174  PRO A HD2  1 
ATOM   2672  H  HD3  . PRO A 1 174 ? -5.159  -33.609 -48.401 1.00 43.23  ? ? ? ? ? ? 174  PRO A HD3  1 
ATOM   2673  N  N    . LEU A 1 175 ? -5.573  -28.980 -48.001 1.00 27.28  ? ? ? ? ? ? 175  LEU A N    1 
ATOM   2674  C  CA   . LEU A 1 175 ? -5.592  -27.585 -47.563 1.00 25.12  ? ? ? ? ? ? 175  LEU A CA   1 
ATOM   2675  C  C    . LEU A 1 175 ? -4.315  -26.817 -47.874 1.00 26.53  ? ? ? ? ? ? 175  LEU A C    1 
ATOM   2676  O  O    . LEU A 1 175 ? -4.214  -25.628 -47.558 1.00 28.53  ? ? ? ? ? ? 175  LEU A O    1 
ATOM   2677  C  CB   . LEU A 1 175 ? -5.851  -27.521 -46.060 1.00 25.37  ? ? ? ? ? ? 175  LEU A CB   1 
ATOM   2678  C  CG   . LEU A 1 175 ? -6.981  -28.440 -45.589 1.00 29.40  ? ? ? ? ? ? 175  LEU A CG   1 
ATOM   2679  C  CD1  . LEU A 1 175 ? -7.096  -28.403 -44.072 1.00 29.27  ? ? ? ? ? ? 175  LEU A CD1  1 
ATOM   2680  C  CD2  . LEU A 1 175 ? -8.307  -28.079 -46.269 1.00 30.29  ? ? ? ? ? ? 175  LEU A CD2  1 
ATOM   2681  H  H    . LEU A 1 175 ? -5.352  -29.538 -47.385 1.00 32.74  ? ? ? ? ? ? 175  LEU A H    1 
ATOM   2682  H  HA   . LEU A 1 175 ? -6.324  -27.131 -48.008 1.00 30.14  ? ? ? ? ? ? 175  LEU A HA   1 
ATOM   2683  H  HB2  . LEU A 1 175 ? -5.042  -27.781 -45.592 1.00 30.45  ? ? ? ? ? ? 175  LEU A HB2  1 
ATOM   2684  H  HB3  . LEU A 1 175 ? -6.090  -26.611 -45.823 1.00 30.45  ? ? ? ? ? ? 175  LEU A HB3  1 
ATOM   2685  H  HG   . LEU A 1 175 ? -6.763  -29.350 -45.843 1.00 35.28  ? ? ? ? ? ? 175  LEU A HG   1 
ATOM   2686  H  HD11 . LEU A 1 175 ? -7.817  -28.991 -43.796 1.00 35.12  ? ? ? ? ? ? 175  LEU A HD11 1 
ATOM   2687  H  HD12 . LEU A 1 175 ? -6.258  -28.702 -43.685 1.00 35.12  ? ? ? ? ? ? 175  LEU A HD12 1 
ATOM   2688  H  HD13 . LEU A 1 175 ? -7.285  -27.494 -43.792 1.00 35.12  ? ? ? ? ? ? 175  LEU A HD13 1 
ATOM   2689  H  HD21 . LEU A 1 175 ? -8.999  -28.678 -45.949 1.00 36.35  ? ? ? ? ? ? 175  LEU A HD21 1 
ATOM   2690  H  HD22 . LEU A 1 175 ? -8.535  -27.162 -46.048 1.00 36.35  ? ? ? ? ? ? 175  LEU A HD22 1 
ATOM   2691  H  HD23 . LEU A 1 175 ? -8.205  -28.173 -47.229 1.00 36.35  ? ? ? ? ? ? 175  LEU A HD23 1 
ATOM   2692  N  N    . TYR A 1 176 ? -3.346  -27.503 -48.478 1.00 29.18  ? ? ? ? ? ? 176  TYR A N    1 
ATOM   2693  C  CA   . TYR A 1 176 ? -2.059  -26.913 -48.847 1.00 31.50  ? ? ? ? ? ? 176  TYR A CA   1 
ATOM   2694  C  C    . TYR A 1 176 ? -2.138  -26.096 -50.135 1.00 30.91  ? ? ? ? ? ? 176  TYR A C    1 
ATOM   2695  O  O    . TYR A 1 176 ? -2.894  -26.419 -51.061 1.00 29.06  ? ? ? ? ? ? 176  TYR A O    1 
ATOM   2696  C  CB   . TYR A 1 176 ? -1.008  -28.025 -48.995 1.00 32.73  ? ? ? ? ? ? 176  TYR A CB   1 
ATOM   2697  C  CG   . TYR A 1 176 ? 0.329   -27.597 -49.564 1.00 32.48  ? ? ? ? ? ? 176  TYR A CG   1 
ATOM   2698  C  CD1  . TYR A 1 176 ? 1.334   -27.114 -48.732 1.00 38.50  ? ? ? ? ? ? 176  TYR A CD1  1 
ATOM   2699  C  CD2  . TYR A 1 176 ? 0.594   -27.696 -50.925 1.00 33.37  ? ? ? ? ? ? 176  TYR A CD2  1 
ATOM   2700  C  CE1  . TYR A 1 176 ? 2.566   -26.737 -49.239 1.00 40.02  ? ? ? ? ? ? 176  TYR A CE1  1 
ATOM   2701  C  CE2  . TYR A 1 176 ? 1.827   -27.324 -51.449 1.00 33.80  ? ? ? ? ? ? 176  TYR A CE2  1 
ATOM   2702  C  CZ   . TYR A 1 176 ? 2.808   -26.842 -50.602 1.00 37.26  ? ? ? ? ? ? 176  TYR A CZ   1 
ATOM   2703  O  OH   . TYR A 1 176 ? 4.039   -26.467 -51.096 1.00 36.94  ? ? ? ? ? ? 176  TYR A OH   1 
ATOM   2704  H  H    . TYR A 1 176 ? -3.412  -28.334 -48.689 1.00 35.02  ? ? ? ? ? ? 176  TYR A H    1 
ATOM   2705  H  HA   . TYR A 1 176 ? -1.769  -26.321 -48.135 1.00 37.80  ? ? ? ? ? ? 176  TYR A HA   1 
ATOM   2706  H  HB2  . TYR A 1 176 ? -0.842  -28.407 -48.120 1.00 39.28  ? ? ? ? ? ? 176  TYR A HB2  1 
ATOM   2707  H  HB3  . TYR A 1 176 ? -1.368  -28.708 -49.583 1.00 39.28  ? ? ? ? ? ? 176  TYR A HB3  1 
ATOM   2708  H  HD1  . TYR A 1 176 ? 1.176   -27.045 -47.818 1.00 46.20  ? ? ? ? ? ? 176  TYR A HD1  1 
ATOM   2709  H  HD2  . TYR A 1 176 ? -0.064  -28.023 -51.495 1.00 40.05  ? ? ? ? ? ? 176  TYR A HD2  1 
ATOM   2710  H  HE1  . TYR A 1 176 ? 3.227   -26.414 -48.670 1.00 48.02  ? ? ? ? ? ? 176  TYR A HE1  1 
ATOM   2711  H  HE2  . TYR A 1 176 ? 1.989   -27.394 -52.362 1.00 40.56  ? ? ? ? ? ? 176  TYR A HE2  1 
ATOM   2712  H  HH   . TYR A 1 176 ? 4.060   -26.578 -51.928 1.00 44.32  ? ? ? ? ? ? 176  TYR A HH   1 
ATOM   2713  N  N    . ASP A 1 177 ? -1.360  -25.022 -50.174 1.00 31.49  ? ? ? ? ? ? 177  ASP A N    1 
ATOM   2714  C  CA   . ASP A 1 177 ? -1.145  -24.248 -51.389 1.00 29.33  ? ? ? ? ? ? 177  ASP A CA   1 
ATOM   2715  C  C    . ASP A 1 177 ? 0.336   -23.897 -51.473 1.00 29.31  ? ? ? ? ? ? 177  ASP A C    1 
ATOM   2716  O  O    . ASP A 1 177 ? 0.906   -23.351 -50.518 1.00 26.92  ? ? ? ? ? ? 177  ASP A O    1 
ATOM   2717  C  CB   . ASP A 1 177 ? -2.004  -22.987 -51.392 1.00 31.55  ? ? ? ? ? ? 177  ASP A CB   1 
ATOM   2718  C  CG   . ASP A 1 177 ? -1.937  -22.229 -52.711 1.00 31.93  ? ? ? ? ? ? 177  ASP A CG   1 
ATOM   2719  O  OD1  . ASP A 1 177 ? -1.122  -22.592 -53.587 1.00 32.40  ? ? ? ? ? ? 177  ASP A OD1  1 
ATOM   2720  O  OD2  . ASP A 1 177 ? -2.703  -21.255 -52.863 1.00 33.12  ? ? ? ? ? 1 177  ASP A OD2  1 
ATOM   2721  H  H    . ASP A 1 177 ? -0.935  -24.715 -49.492 1.00 37.79  ? ? ? ? ? ? 177  ASP A H    1 
ATOM   2722  H  HA   . ASP A 1 177 ? -1.380  -24.784 -52.162 1.00 35.20  ? ? ? ? ? ? 177  ASP A HA   1 
ATOM   2723  H  HB2  . ASP A 1 177 ? -2.929  -23.235 -51.236 1.00 37.86  ? ? ? ? ? ? 177  ASP A HB2  1 
ATOM   2724  H  HB3  . ASP A 1 177 ? -1.696  -22.393 -50.690 1.00 37.86  ? ? ? ? ? ? 177  ASP A HB3  1 
ATOM   2725  N  N    . GLN A 1 178 ? 0.969   -24.237 -52.598 1.00 27.86  ? ? ? ? ? ? 178  GLN A N    1 
ATOM   2726  C  CA   . GLN A 1 178 ? 2.400   -23.987 -52.755 1.00 32.35  ? ? ? ? ? ? 178  GLN A CA   1 
ATOM   2727  C  C    . GLN A 1 178 ? 2.678   -22.492 -52.903 1.00 33.39  ? ? ? ? ? ? 178  GLN A C    1 
ATOM   2728  O  O    . GLN A 1 178 ? 3.753   -22.013 -52.533 1.00 32.83  ? ? ? ? ? ? 178  GLN A O    1 
ATOM   2729  C  CB   . GLN A 1 178 ? 2.968   -24.750 -53.964 1.00 34.72  ? ? ? ? ? ? 178  GLN A CB   1 
ATOM   2730  C  CG   . GLN A 1 178 ? 2.607   -24.158 -55.317 1.00 39.84  ? ? ? ? ? ? 178  GLN A CG   1 
ATOM   2731  C  CD   . GLN A 1 178 ? 3.044   -25.037 -56.476 1.00 42.61  ? ? ? ? ? ? 178  GLN A CD   1 
ATOM   2732  O  OE1  . GLN A 1 178 ? 4.193   -24.993 -56.912 1.00 42.31  ? ? ? ? ? ? 178  GLN A OE1  1 
ATOM   2733  N  NE2  . GLN A 1 178 ? 2.123   -25.843 -56.975 1.00 42.40  ? ? ? ? ? ? 178  GLN A NE2  1 
ATOM   2734  H  H    . GLN A 1 178 ? 0.596   -24.611 -53.277 1.00 33.43  ? ? ? ? ? ? 178  GLN A H    1 
ATOM   2735  H  HA   . GLN A 1 178 ? 2.862   -24.299 -51.962 1.00 38.82  ? ? ? ? ? ? 178  GLN A HA   1 
ATOM   2736  H  HB2  . GLN A 1 178 ? 3.936   -24.759 -53.896 1.00 41.66  ? ? ? ? ? ? 178  GLN A HB2  1 
ATOM   2737  H  HB3  . GLN A 1 178 ? 2.631   -25.659 -53.942 1.00 41.66  ? ? ? ? ? ? 178  GLN A HB3  1 
ATOM   2738  H  HG2  . GLN A 1 178 ? 1.645   -24.050 -55.369 1.00 47.80  ? ? ? ? ? ? 178  GLN A HG2  1 
ATOM   2739  H  HG3  . GLN A 1 178 ? 3.044   -23.297 -55.413 1.00 47.80  ? ? ? ? ? ? 178  GLN A HG3  1 
ATOM   2740  H  HE21 . GLN A 1 178 ? 1.330   -25.849 -56.643 1.00 50.87  ? ? ? ? ? ? 178  GLN A HE21 1 
ATOM   2741  H  HE22 . GLN A 1 178 ? 2.317   -26.363 -57.632 1.00 50.87  ? ? ? ? ? ? 178  GLN A HE22 1 
ATOM   2742  N  N    . TYR A 1 179 ? 1.712   -21.749 -53.435 1.00 30.01  ? ? ? ? ? ? 179  TYR A N    1 
ATOM   2743  C  CA   . TYR A 1 179 ? 1.940   -20.333 -53.709 1.00 29.52  ? ? ? ? ? ? 179  TYR A CA   1 
ATOM   2744  C  C    . TYR A 1 179 ? 1.626   -19.487 -52.486 1.00 30.69  ? ? ? ? ? ? 179  TYR A C    1 
ATOM   2745  O  O    . TYR A 1 179 ? 0.640   -18.747 -52.442 1.00 30.94  ? ? ? ? ? ? 179  TYR A O    1 
ATOM   2746  C  CB   . TYR A 1 179 ? 1.134   -19.882 -54.921 1.00 28.50  ? ? ? ? ? ? 179  TYR A CB   1 
ATOM   2747  C  CG   . TYR A 1 179 ? 1.499   -20.689 -56.135 1.00 31.46  ? ? ? ? ? ? 179  TYR A CG   1 
ATOM   2748  C  CD1  . TYR A 1 179 ? 2.770   -20.594 -56.698 1.00 37.30  ? ? ? ? ? ? 179  TYR A CD1  1 
ATOM   2749  C  CD2  . TYR A 1 179 ? 0.594   -21.576 -56.702 1.00 31.97  ? ? ? ? ? ? 179  TYR A CD2  1 
ATOM   2750  C  CE1  . TYR A 1 179 ? 3.121   -21.345 -57.802 1.00 41.06  ? ? ? ? ? ? 179  TYR A CE1  1 
ATOM   2751  C  CE2  . TYR A 1 179 ? 0.938   -22.331 -57.813 1.00 33.35  ? ? ? ? ? ? 179  TYR A CE2  1 
ATOM   2752  C  CZ   . TYR A 1 179 ? 2.196   -22.208 -58.356 1.00 37.45  ? ? ? ? ? ? 179  TYR A CZ   1 
ATOM   2753  O  OH   . TYR A 1 179 ? 2.546   -22.957 -59.447 1.00 41.06  ? ? ? ? ? ? 179  TYR A OH   1 
ATOM   2754  H  H    . TYR A 1 179 ? 0.928   -22.034 -53.644 1.00 36.01  ? ? ? ? ? ? 179  TYR A H    1 
ATOM   2755  H  HA   . TYR A 1 179 ? 2.878   -20.206 -53.919 1.00 35.43  ? ? ? ? ? ? 179  TYR A HA   1 
ATOM   2756  H  HB2  . TYR A 1 179 ? 0.188   -20.006 -54.743 1.00 34.20  ? ? ? ? ? ? 179  TYR A HB2  1 
ATOM   2757  H  HB3  . TYR A 1 179 ? 1.324   -18.949 -55.105 1.00 34.20  ? ? ? ? ? ? 179  TYR A HB3  1 
ATOM   2758  H  HD1  . TYR A 1 179 ? 3.392   -20.010 -56.326 1.00 44.77  ? ? ? ? ? ? 179  TYR A HD1  1 
ATOM   2759  H  HD2  . TYR A 1 179 ? -0.258  -21.657 -56.338 1.00 38.36  ? ? ? ? ? ? 179  TYR A HD2  1 
ATOM   2760  H  HE1  . TYR A 1 179 ? 3.971   -21.267 -58.172 1.00 49.27  ? ? ? ? ? ? 179  TYR A HE1  1 
ATOM   2761  H  HE2  . TYR A 1 179 ? 0.322   -22.917 -58.189 1.00 40.02  ? ? ? ? ? ? 179  TYR A HE2  1 
ATOM   2762  H  HH   . TYR A 1 179 ? 1.899   -23.437 -59.685 1.00 49.28  ? ? ? ? ? ? 179  TYR A HH   1 
ATOM   2763  N  N    . ARG A 1 180 ? 2.519   -19.623 -51.507 1.00 30.74  ? ? ? ? ? ? 180  ARG A N    1 
ATOM   2764  C  CA   . ARG A 1 180 ? 2.526   -18.853 -50.285 1.00 31.36  ? ? ? ? ? ? 180  ARG A CA   1 
ATOM   2765  C  C    . ARG A 1 180 ? 3.939   -18.328 -50.020 1.00 30.54  ? ? ? ? ? ? 180  ARG A C    1 
ATOM   2766  O  O    . ARG A 1 180 ? 4.919   -18.931 -50.452 1.00 30.56  ? ? ? ? ? ? 180  ARG A O    1 
ATOM   2767  C  CB   . ARG A 1 180 ? 2.068   -19.715 -49.103 1.00 28.55  ? ? ? ? ? ? 180  ARG A CB   1 
ATOM   2768  C  CG   . ARG A 1 180 ? 0.603   -20.071 -49.110 1.00 26.48  ? ? ? ? ? ? 180  ARG A CG   1 
ATOM   2769  C  CD   . ARG A 1 180 ? 0.320   -21.137 -48.078 1.00 26.08  ? ? ? ? ? ? 180  ARG A CD   1 
ATOM   2770  N  NE   . ARG A 1 180 ? -1.082  -21.561 -48.066 1.00 25.72  ? ? ? ? ? ? 180  ARG A NE   1 
ATOM   2771  C  CZ   . ARG A 1 180 ? -1.506  -22.745 -47.632 1.00 26.47  ? ? ? ? ? ? 180  ARG A CZ   1 
ATOM   2772  N  NH1  . ARG A 1 180 ? -0.635  -23.647 -47.201 1.00 31.14  ? ? ? ? ? 1 180  ARG A NH1  1 
ATOM   2773  N  NH2  . ARG A 1 180 ? -2.799  -23.041 -47.643 1.00 23.72  ? ? ? ? ? ? 180  ARG A NH2  1 
ATOM   2774  H  H    . ARG A 1 180 ? 3.163   -20.191 -51.541 1.00 36.89  ? ? ? ? ? ? 180  ARG A H    1 
ATOM   2775  H  HA   . ARG A 1 180 ? 1.924   -18.097 -50.371 1.00 37.63  ? ? ? ? ? ? 180  ARG A HA   1 
ATOM   2776  H  HB2  . ARG A 1 180 ? 2.571   -20.545 -49.112 1.00 34.26  ? ? ? ? ? ? 180  ARG A HB2  1 
ATOM   2777  H  HB3  . ARG A 1 180 ? 2.249   -19.234 -48.280 1.00 34.26  ? ? ? ? ? ? 180  ARG A HB3  1 
ATOM   2778  H  HG2  . ARG A 1 180 ? 0.077   -19.285 -48.894 1.00 31.78  ? ? ? ? ? ? 180  ARG A HG2  1 
ATOM   2779  H  HG3  . ARG A 1 180 ? 0.357   -20.414 -49.984 1.00 31.78  ? ? ? ? ? ? 180  ARG A HG3  1 
ATOM   2780  H  HD2  . ARG A 1 180 ? 0.866   -21.915 -48.270 1.00 31.30  ? ? ? ? ? ? 180  ARG A HD2  1 
ATOM   2781  H  HD3  . ARG A 1 180 ? 0.535   -20.790 -47.198 1.00 31.30  ? ? ? ? ? ? 180  ARG A HD3  1 
ATOM   2782  H  HE   . ARG A 1 180 ? -1.671  -21.007 -48.360 1.00 30.87  ? ? ? ? ? ? 180  ARG A HE   1 
ATOM   2783  H  HH11 . ARG A 1 180 ? 0.205   -23.462 -47.187 1.00 37.37  ? ? ? ? ? ? 180  ARG A HH11 1 
ATOM   2784  H  HH12 . ARG A 1 180 ? -0.911  -24.414 -46.925 1.00 37.37  ? ? ? ? ? ? 180  ARG A HH12 1 
ATOM   2785  H  HH21 . ARG A 1 180 ? -3.370  -22.464 -47.928 1.00 28.47  ? ? ? ? ? ? 180  ARG A HH21 1 
ATOM   2786  H  HH22 . ARG A 1 180 ? -3.065  -23.812 -47.372 1.00 28.47  ? ? ? ? ? ? 180  ARG A HH22 1 
ATOM   2787  N  N    . ASP A 1 181 ? 4.032   -17.227 -49.284 1.00 29.87  ? ? ? ? ? ? 181  ASP A N    1 
ATOM   2788  C  CA   . ASP A 1 181 ? 5.323   -16.681 -48.870 1.00 33.25  ? ? ? ? ? ? 181  ASP A CA   1 
ATOM   2789  C  C    . ASP A 1 181 ? 6.078   -17.693 -48.000 1.00 31.00  ? ? ? ? ? ? 181  ASP A C    1 
ATOM   2790  O  O    . ASP A 1 181 ? 5.689   -17.975 -46.862 1.00 29.00  ? ? ? ? ? ? 181  ASP A O    1 
ATOM   2791  C  CB   . ASP A 1 181 ? 5.122   -15.366 -48.107 1.00 26.58  ? ? ? ? ? ? 181  ASP A CB   1 
ATOM   2792  C  CG   . ASP A 1 181 ? 6.416   -14.621 -47.857 1.00 28.43  ? ? ? ? ? ? 181  ASP A CG   1 
ATOM   2793  O  OD1  . ASP A 1 181 ? 7.489   -15.265 -47.765 1.00 36.01  ? ? ? ? ? ? 181  ASP A OD1  1 
ATOM   2794  O  OD2  . ASP A 1 181 ? 6.364   -13.378 -47.733 1.00 29.57  ? ? ? ? ? 1 181  ASP A OD2  1 
ATOM   2795  H  H    . ASP A 1 181 ? 3.356   -16.771 -49.007 1.00 35.84  ? ? ? ? ? ? 181  ASP A H    1 
ATOM   2796  H  HA   . ASP A 1 181 ? 5.859   -16.497 -49.657 1.00 39.90  ? ? ? ? ? ? 181  ASP A HA   1 
ATOM   2797  H  HB2  . ASP A 1 181 ? 4.539   -14.788 -48.624 1.00 31.90  ? ? ? ? ? ? 181  ASP A HB2  1 
ATOM   2798  H  HB3  . ASP A 1 181 ? 4.718   -15.560 -47.247 1.00 31.90  ? ? ? ? ? ? 181  ASP A HB3  1 
ATOM   2799  N  N    . ALA A 1 182 ? 7.175   -18.209 -48.543 1.00 29.29  ? ? ? ? ? ? 182  ALA A N    1 
ATOM   2800  C  CA   . ALA A 1 182 ? 7.959   -19.239 -47.874 1.00 31.82  ? ? ? ? ? ? 182  ALA A CA   1 
ATOM   2801  C  C    . ALA A 1 182 ? 8.487   -18.769 -46.511 1.00 32.21  ? ? ? ? ? ? 182  ALA A C    1 
ATOM   2802  O  O    . ALA A 1 182 ? 8.699   -19.584 -45.625 1.00 35.52  ? ? ? ? ? ? 182  ALA A O    1 
ATOM   2803  C  CB   . ALA A 1 182 ? 9.106   -19.686 -48.765 1.00 33.05  ? ? ? ? ? ? 182  ALA A CB   1 
ATOM   2804  H  H    . ALA A 1 182 ? 7.491   -17.975 -49.308 1.00 35.15  ? ? ? ? ? ? 182  ALA A H    1 
ATOM   2805  H  HA   . ALA A 1 182 ? 7.390   -20.009 -47.719 1.00 38.18  ? ? ? ? ? ? 182  ALA A HA   1 
ATOM   2806  H  HB1  . ALA A 1 182 ? 9.615   -20.371 -48.303 1.00 39.66  ? ? ? ? ? ? 182  ALA A HB1  1 
ATOM   2807  H  HB2  . ALA A 1 182 ? 8.744   -20.043 -49.591 1.00 39.66  ? ? ? ? ? ? 182  ALA A HB2  1 
ATOM   2808  H  HB3  . ALA A 1 182 ? 9.674   -18.923 -48.955 1.00 39.66  ? ? ? ? ? ? 182  ALA A HB3  1 
ATOM   2809  N  N    . ASN A 1 183 ? 8.657   -17.461 -46.330 1.00 33.47  ? ? ? ? ? ? 183  ASN A N    1 
ATOM   2810  C  CA   . ASN A 1 183 ? 9.100   -16.921 -45.045 1.00 34.27  ? ? ? ? ? ? 183  ASN A CA   1 
ATOM   2811  C  C    . ASN A 1 183 ? 8.008   -16.876 -43.978 1.00 34.05  ? ? ? ? ? ? 183  ASN A C    1 
ATOM   2812  O  O    . ASN A 1 183 ? 8.304   -16.634 -42.818 1.00 34.43  ? ? ? ? ? ? 183  ASN A O    1 
ATOM   2813  C  CB   . ASN A 1 183 ? 9.642   -15.499 -45.205 1.00 36.66  ? ? ? ? ? ? 183  ASN A CB   1 
ATOM   2814  C  CG   . ASN A 1 183 ? 10.908  -15.435 -46.025 1.00 41.61  ? ? ? ? ? ? 183  ASN A CG   1 
ATOM   2815  O  OD1  . ASN A 1 183 ? 11.068  -14.551 -46.864 1.00 46.28  ? ? ? ? ? ? 183  ASN A OD1  1 
ATOM   2816  N  ND2  . ASN A 1 183 ? 11.821  -16.359 -45.779 1.00 41.41  ? ? ? ? ? ? 183  ASN A ND2  1 
ATOM   2817  H  H    . ASN A 1 183 ? 8.523   -16.864 -46.935 1.00 40.16  ? ? ? ? ? ? 183  ASN A H    1 
ATOM   2818  H  HA   . ASN A 1 183 ? 9.820   -17.476 -44.707 1.00 41.12  ? ? ? ? ? ? 183  ASN A HA   1 
ATOM   2819  H  HB2  . ASN A 1 183 ? 8.972   -14.955 -45.648 1.00 43.99  ? ? ? ? ? ? 183  ASN A HB2  1 
ATOM   2820  H  HB3  . ASN A 1 183 ? 9.836   -15.135 -44.327 1.00 43.99  ? ? ? ? ? ? 183  ASN A HB3  1 
ATOM   2821  H  HD21 . ASN A 1 183 ? 12.559  -16.363 -46.221 1.00 49.69  ? ? ? ? ? ? 183  ASN A HD21 1 
ATOM   2822  H  HD22 . ASN A 1 183 ? 11.677  -16.956 -45.177 1.00 49.69  ? ? ? ? ? ? 183  ASN A HD22 1 
ATOM   2823  N  N    . HIS A 1 184 ? 6.754   -17.093 -44.366 1.00 28.15  ? ? ? ? ? ? 184  HIS A N    1 
ATOM   2824  C  CA   . HIS A 1 184 ? 5.626   -16.882 -43.453 1.00 25.59  ? ? ? ? ? ? 184  HIS A CA   1 
ATOM   2825  C  C    . HIS A 1 184 ? 4.827   -18.149 -43.141 1.00 31.53  ? ? ? ? ? ? 184  HIS A C    1 
ATOM   2826  O  O    . HIS A 1 184 ? 3.778   -18.076 -42.497 1.00 34.38  ? ? ? ? ? ? 184  HIS A O    1 
ATOM   2827  C  CB   . HIS A 1 184 ? 4.688   -15.825 -44.032 1.00 24.94  ? ? ? ? ? ? 184  HIS A CB   1 
ATOM   2828  C  CG   . HIS A 1 184 ? 5.324   -14.480 -44.187 1.00 27.47  ? ? ? ? ? ? 184  HIS A CG   1 
ATOM   2829  N  ND1  . HIS A 1 184 ? 4.762   -13.470 -44.940 1.00 24.41  ? ? ? ? ? ? 184  HIS A ND1  1 
ATOM   2830  C  CD2  . HIS A 1 184 ? 6.482   -13.980 -43.691 1.00 28.04  ? ? ? ? ? ? 184  HIS A CD2  1 
ATOM   2831  C  CE1  . HIS A 1 184 ? 5.543   -12.404 -44.894 1.00 25.79  ? ? ? ? ? ? 184  HIS A CE1  1 
ATOM   2832  N  NE2  . HIS A 1 184 ? 6.600   -12.694 -44.155 1.00 26.69  ? ? ? ? ? ? 184  HIS A NE2  1 
ATOM   2833  H  H    . HIS A 1 184 ? 6.526   -17.363 -45.150 1.00 33.78  ? ? ? ? ? ? 184  HIS A H    1 
ATOM   2834  H  HA   . HIS A 1 184 ? 5.970   -16.540 -42.613 1.00 30.70  ? ? ? ? ? ? 184  HIS A HA   1 
ATOM   2835  H  HB2  . HIS A 1 184 ? 4.391   -16.116 -44.909 1.00 29.93  ? ? ? ? ? ? 184  HIS A HB2  1 
ATOM   2836  H  HB3  . HIS A 1 184 ? 3.924   -15.727 -43.442 1.00 29.93  ? ? ? ? ? ? 184  HIS A HB3  1 
ATOM   2837  H  HD1  . HIS A 1 184 ? 4.017   -13.523 -45.366 1.00 29.29  ? ? ? ? ? ? 184  HIS A HD1  1 
ATOM   2838  H  HD2  . HIS A 1 184 ? 7.089   -14.429 -43.148 1.00 33.64  ? ? ? ? ? ? 184  HIS A HD2  1 
ATOM   2839  H  HE1  . HIS A 1 184 ? 5.384   -11.595 -45.323 1.00 30.94  ? ? ? ? ? ? 184  HIS A HE1  1 
ATOM   2840  N  N    . ILE A 1 185 ? 5.320   -19.307 -43.568 1.00 31.73  ? ? ? ? ? ? 185  ILE A N    1 
ATOM   2841  C  CA   . ILE A 1 185 ? 4.610   -20.573 -43.327 1.00 38.34  ? ? ? ? ? ? 185  ILE A CA   1 
ATOM   2842  C  C    . ILE A 1 185 ? 5.294   -21.441 -42.272 1.00 42.46  ? ? ? ? ? ? 185  ILE A C    1 
ATOM   2843  O  O    . ILE A 1 185 ? 4.853   -22.556 -42.004 1.00 45.65  ? ? ? ? ? ? 185  ILE A O    1 
ATOM   2844  C  CB   . ILE A 1 185 ? 4.462   -21.409 -44.627 1.00 33.96  ? ? ? ? ? ? 185  ILE A CB   1 
ATOM   2845  C  CG1  . ILE A 1 185 ? 5.824   -21.668 -45.268 1.00 34.71  ? ? ? ? ? ? 185  ILE A CG1  1 
ATOM   2846  C  CG2  . ILE A 1 185 ? 3.525   -20.702 -45.604 1.00 34.24  ? ? ? ? ? ? 185  ILE A CG2  1 
ATOM   2847  C  CD1  . ILE A 1 185 ? 5.760   -22.663 -46.445 1.00 35.91  ? ? ? ? ? ? 185  ILE A CD1  1 
ATOM   2848  H  H    . ILE A 1 185 ? 6.060   -19.394 -43.998 1.00 38.08  ? ? ? ? ? ? 185  ILE A H    1 
ATOM   2849  H  HA   . ILE A 1 185 ? 3.718   -20.369 -43.005 1.00 46.01  ? ? ? ? ? ? 185  ILE A HA   1 
ATOM   2850  H  HB   . ILE A 1 185 ? 4.068   -22.264 -44.394 1.00 40.75  ? ? ? ? ? ? 185  ILE A HB   1 
ATOM   2851  H  HG12 . ILE A 1 185 ? 6.178   -20.830 -45.604 1.00 41.65  ? ? ? ? ? ? 185  ILE A HG12 1 
ATOM   2852  H  HG13 . ILE A 1 185 ? 6.422   -22.035 -44.598 1.00 41.65  ? ? ? ? ? ? 185  ILE A HG13 1 
ATOM   2853  H  HG21 . ILE A 1 185 ? 3.445   -21.238 -46.408 1.00 41.09  ? ? ? ? ? ? 185  ILE A HG21 1 
ATOM   2854  H  HG22 . ILE A 1 185 ? 2.655   -20.597 -45.188 1.00 41.09  ? ? ? ? ? ? 185  ILE A HG22 1 
ATOM   2855  H  HG23 . ILE A 1 185 ? 3.894   -19.832 -45.822 1.00 41.09  ? ? ? ? ? ? 185  ILE A HG23 1 
ATOM   2856  H  HD11 . ILE A 1 185 ? 6.653   -22.783 -46.805 1.00 43.09  ? ? ? ? ? ? 185  ILE A HD11 1 
ATOM   2857  H  HD12 . ILE A 1 185 ? 5.417   -23.511 -46.122 1.00 43.09  ? ? ? ? ? ? 185  ILE A HD12 1 
ATOM   2858  H  HD13 . ILE A 1 185 ? 5.172   -22.306 -47.129 1.00 43.09  ? ? ? ? ? ? 185  ILE A HD13 1 
ATOM   2859  N  N    . GLU A 1 186 ? 6.360   -20.928 -41.670 1.00 52.13  ? ? ? ? ? ? 186  GLU A N    1 
ATOM   2860  C  CA   . GLU A 1 186 ? 7.124   -21.698 -40.692 1.00 57.71  ? ? ? ? ? ? 186  GLU A CA   1 
ATOM   2861  C  C    . GLU A 1 186 ? 6.791   -21.258 -39.268 1.00 56.49  ? ? ? ? ? ? 186  GLU A C    1 
ATOM   2862  O  O    . GLU A 1 186 ? 7.660   -20.792 -38.540 1.00 57.16  ? ? ? ? ? ? 186  GLU A O    1 
ATOM   2863  C  CB   . GLU A 1 186 ? 8.626   -21.553 -40.955 1.00 57.93  ? ? ? ? ? ? 186  GLU A CB   1 
ATOM   2864  H  H    . GLU A 1 186 ? 6.663   -20.135 -41.809 1.00 62.56  ? ? ? ? ? ? 186  GLU A H    1 
ATOM   2865  H  HA   . GLU A 1 186 ? 6.893   -22.637 -40.778 1.00 69.25  ? ? ? ? ? ? 186  GLU A HA   1 
ATOM   2866  N  N    . ASP A 1 187 ? 5.524   -21.398 -38.888 1.00 62.77  ? ? ? ? ? ? 187  ASP A N    1 
ATOM   2867  C  CA   . ASP A 1 187 ? 5.070   -21.071 -37.533 1.00 65.06  ? ? ? ? ? ? 187  ASP A CA   1 
ATOM   2868  C  C    . ASP A 1 187 ? 5.205   -19.572 -37.209 1.00 54.42  ? ? ? ? ? ? 187  ASP A C    1 
ATOM   2869  O  O    . ASP A 1 187 ? 5.127   -19.173 -36.051 1.00 57.76  ? ? ? ? ? ? 187  ASP A O    1 
ATOM   2870  C  CB   . ASP A 1 187 ? 5.848   -21.910 -36.504 1.00 73.72  ? ? ? ? ? ? 187  ASP A CB   1 
ATOM   2871  C  CG   . ASP A 1 187 ? 5.293   -21.783 -35.090 1.00 77.99  ? ? ? ? ? ? 187  ASP A CG   1 
ATOM   2872  O  OD1  . ASP A 1 187 ? 4.078   -21.525 -34.939 1.00 78.07  ? ? ? ? ? ? 187  ASP A OD1  1 
ATOM   2873  O  OD2  . ASP A 1 187 ? 6.081   -21.934 -34.132 1.00 79.93  ? ? ? ? ? 1 187  ASP A OD2  1 
ATOM   2874  H  H    . ASP A 1 187 ? 4.896   -21.684 -39.402 1.00 75.33  ? ? ? ? ? ? 187  ASP A H    1 
ATOM   2875  H  HA   . ASP A 1 187 ? 4.132   -21.305 -37.455 1.00 78.08  ? ? ? ? ? ? 187  ASP A HA   1 
ATOM   2876  H  HB2  . ASP A 1 187 ? 5.804   -22.844 -36.760 1.00 88.47  ? ? ? ? ? ? 187  ASP A HB2  1 
ATOM   2877  H  HB3  . ASP A 1 187 ? 6.772   -21.614 -36.490 1.00 88.47  ? ? ? ? ? ? 187  ASP A HB3  1 
ATOM   2878  N  N    . ARG A 1 188 ? 5.396   -18.744 -38.230 1.00 38.42  ? ? ? ? ? ? 188  ARG A N    1 
ATOM   2879  C  CA   . ARG A 1 188 ? 5.586   -17.315 -38.020 1.00 33.29  ? ? ? ? ? ? 188  ARG A CA   1 
ATOM   2880  C  C    . ARG A 1 188 ? 4.259   -16.651 -37.683 1.00 27.83  ? ? ? ? ? ? 188  ARG A C    1 
ATOM   2881  O  O    . ARG A 1 188 ? 3.211   -17.062 -38.168 1.00 27.39  ? ? ? ? ? ? 188  ARG A O    1 
ATOM   2882  C  CB   . ARG A 1 188 ? 6.200   -16.655 -39.258 1.00 37.58  ? ? ? ? ? ? 188  ARG A CB   1 
ATOM   2883  C  CG   . ARG A 1 188 ? 7.551   -17.234 -39.664 1.00 42.66  ? ? ? ? ? ? 188  ARG A CG   1 
ATOM   2884  C  CD   . ARG A 1 188 ? 8.679   -16.775 -38.762 1.00 50.17  ? ? ? ? ? ? 188  ARG A CD   1 
ATOM   2885  N  NE   . ARG A 1 188 ? 9.866   -17.612 -38.956 1.00 58.36  ? ? ? ? ? ? 188  ARG A NE   1 
ATOM   2886  C  CZ   . ARG A 1 188 ? 11.070  -17.354 -38.456 1.00 64.27  ? ? ? ? ? ? 188  ARG A CZ   1 
ATOM   2887  N  NH1  . ARG A 1 188 ? 11.278  -16.267 -37.723 1.00 66.95  ? ? ? ? ? 1 188  ARG A NH1  1 
ATOM   2888  N  NH2  . ARG A 1 188 ? 12.074  -18.188 -38.695 1.00 68.24  ? ? ? ? ? ? 188  ARG A NH2  1 
ATOM   2889  H  H    . ARG A 1 188 ? 5.419   -18.986 -39.056 1.00 46.10  ? ? ? ? ? ? 188  ARG A H    1 
ATOM   2890  H  HA   . ARG A 1 188 ? 6.190   -17.180 -37.273 1.00 39.94  ? ? ? ? ? ? 188  ARG A HA   1 
ATOM   2891  H  HB2  . ARG A 1 188 ? 5.593   -16.768 -40.005 1.00 45.09  ? ? ? ? ? ? 188  ARG A HB2  1 
ATOM   2892  H  HB3  . ARG A 1 188 ? 6.326   -15.710 -39.077 1.00 45.09  ? ? ? ? ? ? 188  ARG A HB3  1 
ATOM   2893  H  HG2  . ARG A 1 188 ? 7.506   -18.202 -39.620 1.00 51.19  ? ? ? ? ? ? 188  ARG A HG2  1 
ATOM   2894  H  HG3  . ARG A 1 188 ? 7.757   -16.952 -40.569 1.00 51.19  ? ? ? ? ? ? 188  ARG A HG3  1 
ATOM   2895  H  HD2  . ARG A 1 188 ? 8.911   -15.858 -38.976 1.00 60.21  ? ? ? ? ? ? 188  ARG A HD2  1 
ATOM   2896  H  HD3  . ARG A 1 188 ? 8.401   -16.847 -37.835 1.00 60.21  ? ? ? ? ? ? 188  ARG A HD3  1 
ATOM   2897  H  HE   . ARG A 1 188 ? 9.776   -18.325 -39.429 1.00 70.03  ? ? ? ? ? ? 188  ARG A HE   1 
ATOM   2898  H  HH11 . ARG A 1 188 ? 10.630  -15.724 -37.566 1.00 80.35  ? ? ? ? ? ? 188  ARG A HH11 1 
ATOM   2899  H  HH12 . ARG A 1 188 ? 12.060  -16.106 -37.404 1.00 80.35  ? ? ? ? ? ? 188  ARG A HH12 1 
ATOM   2900  H  HH21 . ARG A 1 188 ? 11.944  -18.893 -39.171 1.00 81.89  ? ? ? ? ? ? 188  ARG A HH21 1 
ATOM   2901  H  HH22 . ARG A 1 188 ? 12.855  -18.023 -38.375 1.00 81.89  ? ? ? ? ? ? 188  ARG A HH22 1 
ATOM   2902  N  N    . ILE A 1 189 ? 4.319   -15.608 -36.869 1.00 29.26  ? ? ? ? ? ? 189  ILE A N    1 
ATOM   2903  C  CA   . ILE A 1 189 ? 3.136   -14.877 -36.451 1.00 27.71  ? ? ? ? ? ? 189  ILE A CA   1 
ATOM   2904  C  C    . ILE A 1 189 ? 2.722   -13.875 -37.537 1.00 23.61  ? ? ? ? ? ? 189  ILE A C    1 
ATOM   2905  O  O    . ILE A 1 189 ? 3.554   -13.100 -38.019 1.00 22.91  ? ? ? ? ? ? 189  ILE A O    1 
ATOM   2906  C  CB   . ILE A 1 189 ? 3.405   -14.135 -35.122 1.00 29.01  ? ? ? ? ? ? 189  ILE A CB   1 
ATOM   2907  C  CG1  . ILE A 1 189 ? 3.744   -15.155 -34.023 1.00 34.67  ? ? ? ? ? ? 189  ILE A CG1  1 
ATOM   2908  C  CG2  . ILE A 1 189 ? 2.216   -13.269 -34.730 1.00 25.83  ? ? ? ? ? ? 189  ILE A CG2  1 
ATOM   2909  C  CD1  . ILE A 1 189 ? 4.388   -14.558 -32.802 1.00 33.69  ? ? ? ? ? ? 189  ILE A CD1  1 
ATOM   2910  H  H    . ILE A 1 189 ? 5.050   -15.299 -36.537 1.00 35.11  ? ? ? ? ? ? 189  ILE A H    1 
ATOM   2911  H  HA   . ILE A 1 189 ? 2.404   -15.498 -36.313 1.00 33.26  ? ? ? ? ? ? 189  ILE A HA   1 
ATOM   2912  H  HB   . ILE A 1 189 ? 4.173   -13.557 -35.247 1.00 34.81  ? ? ? ? ? ? 189  ILE A HB   1 
ATOM   2913  H  HG12 . ILE A 1 189 ? 2.926   -15.592 -33.741 1.00 41.61  ? ? ? ? ? ? 189  ILE A HG12 1 
ATOM   2914  H  HG13 . ILE A 1 189 ? 4.358   -15.813 -34.387 1.00 41.61  ? ? ? ? ? ? 189  ILE A HG13 1 
ATOM   2915  H  HG21 . ILE A 1 189 ? 2.416   -12.819 -33.895 1.00 31.00  ? ? ? ? ? ? 189  ILE A HG21 1 
ATOM   2916  H  HG22 . ILE A 1 189 ? 2.058   -12.615 -35.429 1.00 31.00  ? ? ? ? ? ? 189  ILE A HG22 1 
ATOM   2917  H  HG23 . ILE A 1 189 ? 1.435   -13.835 -34.623 1.00 31.00  ? ? ? ? ? ? 189  ILE A HG23 1 
ATOM   2918  H  HD11 . ILE A 1 189 ? 4.568   -15.265 -32.163 1.00 40.42  ? ? ? ? ? ? 189  ILE A HD11 1 
ATOM   2919  H  HD12 . ILE A 1 189 ? 5.217   -14.127 -33.061 1.00 40.42  ? ? ? ? ? ? 189  ILE A HD12 1 
ATOM   2920  H  HD13 . ILE A 1 189 ? 3.783   -13.907 -32.414 1.00 40.42  ? ? ? ? ? ? 189  ILE A HD13 1 
ATOM   2921  N  N    . VAL A 1 190 ? 1.450   -13.893 -37.922 1.00 23.29  ? ? ? ? ? ? 190  VAL A N    1 
ATOM   2922  C  CA   . VAL A 1 190 ? 0.976   -12.996 -38.971 1.00 25.00  ? ? ? ? ? ? 190  VAL A CA   1 
ATOM   2923  C  C    . VAL A 1 190 ? 1.202   -11.560 -38.518 1.00 24.74  ? ? ? ? ? ? 190  VAL A C    1 
ATOM   2924  O  O    . VAL A 1 190 ? 1.176   -11.272 -37.320 1.00 21.50  ? ? ? ? ? ? 190  VAL A O    1 
ATOM   2925  C  CB   . VAL A 1 190 ? -0.531  -13.223 -39.315 1.00 21.98  ? ? ? ? ? ? 190  VAL A CB   1 
ATOM   2926  C  CG1  . VAL A 1 190 ? -1.447  -12.826 -38.172 1.00 20.82  ? ? ? ? ? ? 190  VAL A CG1  1 
ATOM   2927  C  CG2  . VAL A 1 190 ? -0.902  -12.446 -40.577 1.00 19.24  ? ? ? ? ? ? 190  VAL A CG2  1 
ATOM   2928  H  H    . VAL A 1 190 ? 0.846   -14.411 -37.595 1.00 27.95  ? ? ? ? ? ? 190  VAL A H    1 
ATOM   2929  H  HA   . VAL A 1 190 ? 1.496   -13.145 -39.776 1.00 30.00  ? ? ? ? ? ? 190  VAL A HA   1 
ATOM   2930  H  HB   . VAL A 1 190 ? -0.672  -14.166 -39.495 1.00 26.38  ? ? ? ? ? ? 190  VAL A HB   1 
ATOM   2931  H  HG11 . VAL A 1 190 ? -2.367  -12.986 -38.435 1.00 24.99  ? ? ? ? ? ? 190  VAL A HG11 1 
ATOM   2932  H  HG12 . VAL A 1 190 ? -1.228  -13.360 -37.392 1.00 24.99  ? ? ? ? ? ? 190  VAL A HG12 1 
ATOM   2933  H  HG13 . VAL A 1 190 ? -1.317  -11.885 -37.976 1.00 24.99  ? ? ? ? ? ? 190  VAL A HG13 1 
ATOM   2934  H  HG21 . VAL A 1 190 ? -1.840  -12.597 -40.776 1.00 23.09  ? ? ? ? ? ? 190  VAL A HG21 1 
ATOM   2935  H  HG22 . VAL A 1 190 ? -0.745  -11.501 -40.423 1.00 23.09  ? ? ? ? ? ? 190  VAL A HG22 1 
ATOM   2936  H  HG23 . VAL A 1 190 ? -0.353  -12.758 -41.313 1.00 23.09  ? ? ? ? ? ? 190  VAL A HG23 1 
ATOM   2937  N  N    . ASP A 1 191 ? 1.466   -10.677 -39.476 1.00 22.59  ? ? ? ? ? ? 191  ASP A N    1 
ATOM   2938  C  CA   . ASP A 1 191 ? 1.565   -9.245  -39.209 1.00 22.29  ? ? ? ? ? ? 191  ASP A CA   1 
ATOM   2939  C  C    . ASP A 1 191 ? 0.315   -8.564  -39.764 1.00 23.40  ? ? ? ? ? ? 191  ASP A C    1 
ATOM   2940  O  O    . ASP A 1 191 ? 0.179   -8.414  -40.988 1.00 22.68  ? ? ? ? ? ? 191  ASP A O    1 
ATOM   2941  C  CB   . ASP A 1 191 ? 2.847   -8.673  -39.831 1.00 21.95  ? ? ? ? ? ? 191  ASP A CB   1 
ATOM   2942  C  CG   . ASP A 1 191 ? 3.022   -7.175  -39.577 1.00 24.95  ? ? ? ? ? ? 191  ASP A CG   1 
ATOM   2943  O  OD1  . ASP A 1 191 ? 2.114   -6.548  -39.008 1.00 24.90  ? ? ? ? ? ? 191  ASP A OD1  1 
ATOM   2944  O  OD2  . ASP A 1 191 ? 4.084   -6.633  -39.954 1.00 28.47  ? ? ? ? ? 1 191  ASP A OD2  1 
ATOM   2945  H  H    . ASP A 1 191 ? 1.593   -10.885 -40.301 1.00 27.11  ? ? ? ? ? ? 191  ASP A H    1 
ATOM   2946  H  HA   . ASP A 1 191 ? 1.596   -9.096  -38.251 1.00 26.75  ? ? ? ? ? ? 191  ASP A HA   1 
ATOM   2947  H  HB2  . ASP A 1 191 ? 3.613   -9.131  -39.451 1.00 26.35  ? ? ? ? ? ? 191  ASP A HB2  1 
ATOM   2948  H  HB3  . ASP A 1 191 ? 2.821   -8.812  -40.791 1.00 26.35  ? ? ? ? ? ? 191  ASP A HB3  1 
ATOM   2949  N  N    . LEU A 1 192 ? -0.594  -8.162  -38.868 1.00 21.79  ? ? ? ? ? ? 192  LEU A N    1 
ATOM   2950  C  CA   . LEU A 1 192 ? -1.869  -7.562  -39.279 1.00 24.01  ? ? ? ? ? ? 192  LEU A CA   1 
ATOM   2951  C  C    . LEU A 1 192 ? -1.721  -6.112  -39.772 1.00 20.57  ? ? ? ? ? ? 192  LEU A C    1 
ATOM   2952  O  O    . LEU A 1 192 ? -2.708  -5.487  -40.160 1.00 23.16  ? ? ? ? ? ? 192  LEU A O    1 
ATOM   2953  C  CB   . LEU A 1 192 ? -2.895  -7.639  -38.123 1.00 20.21  ? ? ? ? ? ? 192  LEU A CB   1 
ATOM   2954  C  CG   . LEU A 1 192 ? -3.361  -9.037  -37.685 1.00 21.42  ? ? ? ? ? ? 192  LEU A CG   1 
ATOM   2955  C  CD1  . LEU A 1 192 ? -4.474  -8.942  -36.655 1.00 21.42  ? ? ? ? ? ? 192  LEU A CD1  1 
ATOM   2956  C  CD2  . LEU A 1 192 ? -3.816  -9.902  -38.876 1.00 25.30  ? ? ? ? ? ? 192  LEU A CD2  1 
ATOM   2957  H  H    . LEU A 1 192 ? -0.496  -8.226  -38.016 1.00 26.15  ? ? ? ? ? ? 192  LEU A H    1 
ATOM   2958  H  HA   . LEU A 1 192 ? -2.226  -8.082  -40.017 1.00 28.82  ? ? ? ? ? ? 192  LEU A HA   1 
ATOM   2959  H  HB2  . LEU A 1 192 ? -2.503  -7.213  -37.345 1.00 24.25  ? ? ? ? ? ? 192  LEU A HB2  1 
ATOM   2960  H  HB3  . LEU A 1 192 ? -3.687  -7.147  -38.390 1.00 24.25  ? ? ? ? ? ? 192  LEU A HB3  1 
ATOM   2961  H  HG   . LEU A 1 192 ? -2.614  -9.491  -37.265 1.00 25.70  ? ? ? ? ? ? 192  LEU A HG   1 
ATOM   2962  H  HD11 . LEU A 1 192 ? -4.745  -9.837  -36.400 1.00 25.71  ? ? ? ? ? ? 192  LEU A HD11 1 
ATOM   2963  H  HD12 . LEU A 1 192 ? -4.145  -8.461  -35.879 1.00 25.71  ? ? ? ? ? ? 192  LEU A HD12 1 
ATOM   2964  H  HD13 . LEU A 1 192 ? -5.224  -8.467  -37.045 1.00 25.71  ? ? ? ? ? ? 192  LEU A HD13 1 
ATOM   2965  H  HD21 . LEU A 1 192 ? -4.098  -10.770 -38.546 1.00 30.36  ? ? ? ? ? ? 192  LEU A HD21 1 
ATOM   2966  H  HD22 . LEU A 1 192 ? -4.556  -9.461  -39.322 1.00 30.36  ? ? ? ? ? ? 192  LEU A HD22 1 
ATOM   2967  H  HD23 . LEU A 1 192 ? -3.074  -10.008 -39.491 1.00 30.36  ? ? ? ? ? ? 192  LEU A HD23 1 
ATOM   2968  N  N    A ASP A 1 193 ? -0.507  -5.575  -39.773 0.52 21.52  ? ? ? ? ? ? 193  ASP A N    1 
ATOM   2969  N  N    B ASP A 1 193 ? -0.483  -5.610  -39.731 0.48 21.55  ? ? ? ? ? ? 193  ASP A N    1 
ATOM   2970  C  CA   A ASP A 1 193 ? -0.268  -4.254  -40.360 0.52 22.73  ? ? ? ? ? ? 193  ASP A CA   1 
ATOM   2971  C  CA   B ASP A 1 193 ? -0.120  -4.265  -40.194 0.48 23.16  ? ? ? ? ? ? 193  ASP A CA   1 
ATOM   2972  C  C    A ASP A 1 193 ? 0.949   -4.367  -41.275 0.52 23.58  ? ? ? ? ? ? 193  ASP A C    1 
ATOM   2973  C  C    B ASP A 1 193 ? 0.939   -4.353  -41.302 0.48 23.60  ? ? ? ? ? ? 193  ASP A C    1 
ATOM   2974  O  O    A ASP A 1 193 ? 1.761   -3.453  -41.395 0.52 25.04  ? ? ? ? ? ? 193  ASP A O    1 
ATOM   2975  O  O    B ASP A 1 193 ? 1.640   -3.383  -41.591 0.48 24.91  ? ? ? ? ? ? 193  ASP A O    1 
ATOM   2976  C  CB   A ASP A 1 193 ? -0.074  -3.192  -39.271 0.52 23.65  ? ? ? ? ? ? 193  ASP A CB   1 
ATOM   2977  C  CB   B ASP A 1 193 ? 0.431   -3.413  -39.038 0.48 25.26  ? ? ? ? ? ? 193  ASP A CB   1 
ATOM   2978  C  CG   A ASP A 1 193 ? -0.231  -1.762  -39.791 0.52 24.93  ? ? ? ? ? ? 193  ASP A CG   1 
ATOM   2979  C  CG   B ASP A 1 193 ? -0.651  -2.835  -38.142 0.48 22.50  ? ? ? ? ? ? 193  ASP A CG   1 
ATOM   2980  O  OD1  A ASP A 1 193 ? -1.064  -1.488  -40.705 0.52 19.15  ? ? ? ? ? ? 193  ASP A OD1  1 
ATOM   2981  O  OD1  B ASP A 1 193 ? -1.845  -3.157  -38.331 0.48 19.35  ? ? ? ? ? ? 193  ASP A OD1  1 
ATOM   2982  O  OD2  A ASP A 1 193 ? 0.487   -0.885  -39.262 0.52 30.42  ? ? ? ? ? 1 193  ASP A OD2  1 
ATOM   2983  O  OD2  B ASP A 1 193 ? -0.290  -2.047  -37.228 0.48 21.69  ? ? ? ? ? 1 193  ASP A OD2  1 
ATOM   2984  H  H    A ASP A 1 193 ? 0.194   -5.950  -39.444 0.52 25.83  ? ? ? ? ? ? 193  ASP A H    1 
ATOM   2985  H  H    B ASP A 1 193 ? 0.190   -6.048  -39.425 0.48 25.86  ? ? ? ? ? ? 193  ASP A H    1 
ATOM   2986  H  HA   A ASP A 1 193 ? -1.032  -4.000  -40.900 0.52 27.28  ? ? ? ? ? ? 193  ASP A HA   1 
ATOM   2987  H  HA   B ASP A 1 193 ? -0.906  -3.824  -40.554 0.48 27.79  ? ? ? ? ? ? 193  ASP A HA   1 
ATOM   2988  H  HB2  A ASP A 1 193 ? -0.735  -3.331  -38.574 0.52 28.38  ? ? ? ? ? ? 193  ASP A HB2  1 
ATOM   2989  H  HB2  B ASP A 1 193 ? 1.009   -3.966  -38.489 0.48 30.32  ? ? ? ? ? ? 193  ASP A HB2  1 
ATOM   2990  H  HB3  A ASP A 1 193 ? 0.819   -3.279  -38.902 0.52 28.38  ? ? ? ? ? ? 193  ASP A HB3  1 
ATOM   2991  H  HB3  B ASP A 1 193 ? 0.938   -2.673  -39.408 0.48 30.32  ? ? ? ? ? ? 193  ASP A HB3  1 
ATOM   2992  N  N    . TYR A 1 194 ? 1.050   -5.523  -41.918 1.00 21.13  ? ? ? ? ? ? 194  TYR A N    1 
ATOM   2993  C  CA   . TYR A 1 194 ? 2.090   -5.801  -42.903 1.00 24.45  ? ? ? ? ? ? 194  TYR A CA   1 
ATOM   2994  C  C    . TYR A 1 194 ? 2.136   -4.809  -44.065 1.00 27.51  ? ? ? ? ? ? 194  TYR A C    1 
ATOM   2995  O  O    . TYR A 1 194 ? 1.102   -4.445  -44.616 1.00 32.13  ? ? ? ? ? ? 194  TYR A O    1 
ATOM   2996  C  CB   . TYR A 1 194 ? 1.856   -7.205  -43.441 1.00 24.25  ? ? ? ? ? ? 194  TYR A CB   1 
ATOM   2997  C  CG   . TYR A 1 194 ? 2.952   -7.779  -44.283 1.00 22.31  ? ? ? ? ? ? 194  TYR A CG   1 
ATOM   2998  C  CD1  . TYR A 1 194 ? 4.200   -8.020  -43.744 1.00 23.25  ? ? ? ? ? ? 194  TYR A CD1  1 
ATOM   2999  C  CD2  . TYR A 1 194 ? 2.727   -8.138  -45.606 1.00 23.90  ? ? ? ? ? ? 194  TYR A CD2  1 
ATOM   3000  C  CE1  . TYR A 1 194 ? 5.205   -8.575  -44.494 1.00 26.55  ? ? ? ? ? ? 194  TYR A CE1  1 
ATOM   3001  C  CE2  . TYR A 1 194 ? 3.737   -8.696  -46.374 1.00 28.59  ? ? ? ? ? ? 194  TYR A CE2  1 
ATOM   3002  C  CZ   . TYR A 1 194 ? 4.972   -8.918  -45.804 1.00 28.81  ? ? ? ? ? ? 194  TYR A CZ   1 
ATOM   3003  O  OH   . TYR A 1 194 ? 5.985   -9.484  -46.527 1.00 30.28  ? ? ? ? ? ? 194  TYR A OH   1 
ATOM   3004  H  H    . TYR A 1 194 ? 0.518   -6.186  -41.791 1.00 25.36  ? ? ? ? ? ? 194  TYR A H    1 
ATOM   3005  H  HA   . TYR A 1 194 ? 2.955   -5.788  -42.463 1.00 29.34  ? ? ? ? ? ? 194  TYR A HA   1 
ATOM   3006  H  HB2  . TYR A 1 194 ? 1.728   -7.802  -42.688 1.00 29.10  ? ? ? ? ? ? 194  TYR A HB2  1 
ATOM   3007  H  HB3  . TYR A 1 194 ? 1.052   -7.193  -43.983 1.00 29.10  ? ? ? ? ? ? 194  TYR A HB3  1 
ATOM   3008  H  HD1  . TYR A 1 194 ? 4.364   -7.797  -42.856 1.00 27.90  ? ? ? ? ? ? 194  TYR A HD1  1 
ATOM   3009  H  HD2  . TYR A 1 194 ? 1.891   -7.992  -45.985 1.00 28.67  ? ? ? ? ? ? 194  TYR A HD2  1 
ATOM   3010  H  HE1  . TYR A 1 194 ? 6.040   -8.728  -44.115 1.00 31.86  ? ? ? ? ? ? 194  TYR A HE1  1 
ATOM   3011  H  HE2  . TYR A 1 194 ? 3.579   -8.931  -47.260 1.00 34.30  ? ? ? ? ? ? 194  TYR A HE2  1 
ATOM   3012  H  HH   . TYR A 1 194 ? 5.723   -9.648  -47.308 1.00 36.34  ? ? ? ? ? ? 194  TYR A HH   1 
ATOM   3013  N  N    . ASP A 1 195 ? 3.336   -4.393  -44.447 1.00 24.13  ? ? ? ? ? ? 195  ASP A N    1 
ATOM   3014  C  CA   . ASP A 1 195 ? 3.500   -3.436  -45.541 1.00 28.74  ? ? ? ? ? ? 195  ASP A CA   1 
ATOM   3015  C  C    . ASP A 1 195 ? 4.405   -3.976  -46.641 1.00 32.80  ? ? ? ? ? ? 195  ASP A C    1 
ATOM   3016  O  O    . ASP A 1 195 ? 4.868   -3.220  -47.503 1.00 33.97  ? ? ? ? ? ? 195  ASP A O    1 
ATOM   3017  C  CB   . ASP A 1 195 ? 4.040   -2.099  -45.017 1.00 30.77  ? ? ? ? ? ? 195  ASP A CB   1 
ATOM   3018  C  CG   . ASP A 1 195 ? 5.475   -2.184  -44.492 1.00 39.10  ? ? ? ? ? ? 195  ASP A CG   1 
ATOM   3019  O  OD1  . ASP A 1 195 ? 6.146   -3.231  -44.626 1.00 40.46  ? ? ? ? ? ? 195  ASP A OD1  1 
ATOM   3020  O  OD2  . ASP A 1 195 ? 5.952   -1.160  -43.961 1.00 44.63  ? ? ? ? ? 1 195  ASP A OD2  1 
ATOM   3021  H  H    . ASP A 1 195 ? 4.076   -4.649  -44.090 1.00 28.96  ? ? ? ? ? ? 195  ASP A H    1 
ATOM   3022  H  HA   . ASP A 1 195 ? 2.631   -3.266  -45.935 1.00 34.49  ? ? ? ? ? ? 195  ASP A HA   1 
ATOM   3023  H  HB2  . ASP A 1 195 ? 4.025   -1.450  -45.738 1.00 36.92  ? ? ? ? ? ? 195  ASP A HB2  1 
ATOM   3024  H  HB3  . ASP A 1 195 ? 3.475   -1.797  -44.289 1.00 36.92  ? ? ? ? ? ? 195  ASP A HB3  1 
ATOM   3025  N  N    . GLY A 1 196 ? 4.648   -5.283  -46.621 1.00 34.31  ? ? ? ? ? ? 196  GLY A N    1 
ATOM   3026  C  CA   . GLY A 1 196 ? 5.457   -5.923  -47.646 1.00 41.78  ? ? ? ? ? ? 196  GLY A CA   1 
ATOM   3027  C  C    . GLY A 1 196 ? 6.859   -6.270  -47.181 1.00 43.50  ? ? ? ? ? ? 196  GLY A C    1 
ATOM   3028  O  O    . GLY A 1 196 ? 7.591   -6.959  -47.886 1.00 49.43  ? ? ? ? ? ? 196  GLY A O    1 
ATOM   3029  H  H    . GLY A 1 196 ? 4.352   -5.823  -46.020 1.00 41.18  ? ? ? ? ? ? 196  GLY A H    1 
ATOM   3030  H  HA2  . GLY A 1 196 ? 5.022   -6.741  -47.933 1.00 50.14  ? ? ? ? ? ? 196  GLY A HA2  1 
ATOM   3031  H  HA3  . GLY A 1 196 ? 5.529   -5.332  -48.411 1.00 50.14  ? ? ? ? ? ? 196  GLY A HA3  1 
ATOM   3032  N  N    . LYS A 1 197 ? 7.242   -5.788  -46.000 1.00 39.13  ? ? ? ? ? ? 197  LYS A N    1 
ATOM   3033  C  CA   . LYS A 1 197 ? 8.559   -6.081  -45.438 1.00 41.38  ? ? ? ? ? ? 197  LYS A CA   1 
ATOM   3034  C  C    . LYS A 1 197 ? 8.421   -6.577  -44.008 1.00 39.61  ? ? ? ? ? ? 197  LYS A C    1 
ATOM   3035  O  O    . LYS A 1 197 ? 7.686   -5.995  -43.213 1.00 36.44  ? ? ? ? ? ? 197  LYS A O    1 
ATOM   3036  C  CB   . LYS A 1 197 ? 9.458   -4.843  -45.478 1.00 49.08  ? ? ? ? ? ? 197  LYS A CB   1 
ATOM   3037  C  CG   . LYS A 1 197 ? 10.827  -5.057  -44.808 1.00 57.67  ? ? ? ? ? ? 197  LYS A CG   1 
ATOM   3038  C  CD   . LYS A 1 197 ? 11.871  -4.027  -45.254 1.00 63.85  ? ? ? ? ? ? 197  LYS A CD   1 
ATOM   3039  C  CE   . LYS A 1 197 ? 11.522  -2.610  -44.797 1.00 66.64  ? ? ? ? ? ? 197  LYS A CE   1 
ATOM   3040  N  NZ   . LYS A 1 197 ? 11.542  -2.461  -43.311 1.00 67.39  ? ? ? ? ? 1 197  LYS A NZ   1 
ATOM   3041  H  H    . LYS A 1 197 ? 6.754   -5.285  -45.502 1.00 46.96  ? ? ? ? ? ? 197  LYS A H    1 
ATOM   3042  H  HA   . LYS A 1 197 ? 8.982   -6.779  -45.962 1.00 49.66  ? ? ? ? ? ? 197  LYS A HA   1 
ATOM   3043  H  HB2  . LYS A 1 197 ? 9.614   -4.599  -46.404 1.00 58.90  ? ? ? ? ? ? 197  LYS A HB2  1 
ATOM   3044  H  HB3  . LYS A 1 197 ? 9.011   -4.116  -45.017 1.00 58.90  ? ? ? ? ? ? 197  LYS A HB3  1 
ATOM   3045  H  HG2  . LYS A 1 197 ? 10.723  -4.982  -43.846 1.00 69.21  ? ? ? ? ? ? 197  LYS A HG2  1 
ATOM   3046  H  HG3  . LYS A 1 197 ? 11.158  -5.939  -45.039 1.00 69.21  ? ? ? ? ? ? 197  LYS A HG3  1 
ATOM   3047  H  HD2  . LYS A 1 197 ? 12.732  -4.262  -44.873 1.00 76.62  ? ? ? ? ? ? 197  LYS A HD2  1 
ATOM   3048  H  HD3  . LYS A 1 197 ? 11.923  -4.027  -46.222 1.00 76.62  ? ? ? ? ? ? 197  LYS A HD3  1 
ATOM   3049  H  HE2  . LYS A 1 197 ? 12.168  -1.990  -45.170 1.00 79.97  ? ? ? ? ? ? 197  LYS A HE2  1 
ATOM   3050  H  HE3  . LYS A 1 197 ? 10.631  -2.388  -45.109 1.00 79.97  ? ? ? ? ? ? 197  LYS A HE3  1 
ATOM   3051  H  HZ1  . LYS A 1 197 ? 11.334  -1.625  -43.087 1.00 80.87  ? ? ? ? ? ? 197  LYS A HZ1  1 
ATOM   3052  H  HZ2  . LYS A 1 197 ? 10.951  -3.014  -42.942 1.00 80.87  ? ? ? ? ? ? 197  LYS A HZ2  1 
ATOM   3053  H  HZ3  . LYS A 1 197 ? 12.352  -2.652  -42.997 1.00 80.87  ? ? ? ? ? ? 197  LYS A HZ3  1 
ATOM   3054  N  N    . ASP A 1 198 ? 9.116   -7.661  -43.683 1.00 39.09  ? ? ? ? ? ? 198  ASP A N    1 
ATOM   3055  C  CA   . ASP A 1 198 ? 9.078   -8.196  -42.327 1.00 34.35  ? ? ? ? ? ? 198  ASP A CA   1 
ATOM   3056  C  C    . ASP A 1 198 ? 9.606   -7.155  -41.350 1.00 35.81  ? ? ? ? ? ? 198  ASP A C    1 
ATOM   3057  O  O    . ASP A 1 198 ? 10.701  -6.621  -41.544 1.00 36.48  ? ? ? ? ? ? 198  ASP A O    1 
ATOM   3058  C  CB   . ASP A 1 198 ? 9.928   -9.470  -42.198 1.00 38.50  ? ? ? ? ? ? 198  ASP A CB   1 
ATOM   3059  C  CG   . ASP A 1 198 ? 9.272   -10.701 -42.798 1.00 40.97  ? ? ? ? ? ? 198  ASP A CG   1 
ATOM   3060  O  OD1  . ASP A 1 198 ? 8.070   -10.656 -43.122 1.00 37.08  ? ? ? ? ? ? 198  ASP A OD1  1 
ATOM   3061  O  OD2  . ASP A 1 198 ? 9.975   -11.731 -42.924 1.00 41.82  ? ? ? ? ? 1 198  ASP A OD2  1 
ATOM   3062  H  H    . ASP A 1 198 ? 9.615   -8.103  -44.225 1.00 46.91  ? ? ? ? ? ? 198  ASP A H    1 
ATOM   3063  H  HA   . ASP A 1 198 ? 8.163   -8.409  -42.087 1.00 41.22  ? ? ? ? ? ? 198  ASP A HA   1 
ATOM   3064  H  HB2  . ASP A 1 198 ? 10.773  -9.331  -42.654 1.00 46.20  ? ? ? ? ? ? 198  ASP A HB2  1 
ATOM   3065  H  HB3  . ASP A 1 198 ? 10.087  -9.647  -41.257 1.00 46.20  ? ? ? ? ? ? 198  ASP A HB3  1 
ATOM   3066  N  N    . LYS A 1 199 ? 8.842   -6.883  -40.300 1.00 33.96  ? ? ? ? ? ? 199  LYS A N    1 
ATOM   3067  C  CA   . LYS A 1 199 ? 9.340   -6.096  -39.184 1.00 37.12  ? ? ? ? ? ? 199  LYS A CA   1 
ATOM   3068  C  C    . LYS A 1 199 ? 10.347  -6.953  -38.424 1.00 42.56  ? ? ? ? ? ? 199  LYS A C    1 
ATOM   3069  O  O    . LYS A 1 199 ? 10.262  -8.175  -38.439 1.00 45.48  ? ? ? ? ? ? 199  LYS A O    1 
ATOM   3070  C  CB   . LYS A 1 199 ? 8.210   -5.664  -38.244 1.00 35.84  ? ? ? ? ? ? 199  LYS A CB   1 
ATOM   3071  C  CG   . LYS A 1 199 ? 7.115   -4.807  -38.866 1.00 34.22  ? ? ? ? ? ? 199  LYS A CG   1 
ATOM   3072  C  CD   . LYS A 1 199 ? 5.949   -4.651  -37.876 1.00 35.70  ? ? ? ? ? ? 199  LYS A CD   1 
ATOM   3073  C  CE   . LYS A 1 199 ? 4.648   -4.243  -38.563 1.00 39.61  ? ? ? ? ? ? 199  LYS A CE   1 
ATOM   3074  N  NZ   . LYS A 1 199 ? 4.484   -2.778  -38.523 1.00 48.99  ? ? ? ? ? 1 199  LYS A NZ   1 
ATOM   3075  H  H    . LYS A 1 199 ? 8.028   -7.145  -40.211 1.00 40.75  ? ? ? ? ? ? 199  LYS A H    1 
ATOM   3076  H  HA   . LYS A 1 199 ? 9.791   -5.304  -39.515 1.00 44.54  ? ? ? ? ? ? 199  LYS A HA   1 
ATOM   3077  H  HB2  . LYS A 1 199 ? 7.786   -6.461  -37.890 1.00 43.01  ? ? ? ? ? ? 199  LYS A HB2  1 
ATOM   3078  H  HB3  . LYS A 1 199 ? 8.597   -5.154  -37.516 1.00 43.01  ? ? ? ? ? ? 199  LYS A HB3  1 
ATOM   3079  H  HG2  . LYS A 1 199 ? 7.467   -3.926  -39.070 1.00 41.07  ? ? ? ? ? ? 199  LYS A HG2  1 
ATOM   3080  H  HG3  . LYS A 1 199 ? 6.783   -5.236  -39.670 1.00 41.07  ? ? ? ? ? ? 199  LYS A HG3  1 
ATOM   3081  H  HD2  . LYS A 1 199 ? 5.799   -5.499  -37.427 1.00 42.84  ? ? ? ? ? ? 199  LYS A HD2  1 
ATOM   3082  H  HD3  . LYS A 1 199 ? 6.174   -3.967  -37.226 1.00 42.84  ? ? ? ? ? ? 199  LYS A HD3  1 
ATOM   3083  H  HE2  . LYS A 1 199 ? 4.669   -4.525  -39.490 1.00 47.54  ? ? ? ? ? ? 199  LYS A HE2  1 
ATOM   3084  H  HE3  . LYS A 1 199 ? 3.897   -4.649  -38.101 1.00 47.54  ? ? ? ? ? ? 199  LYS A HE3  1 
ATOM   3085  H  HZ1  . LYS A 1 199 ? 3.725   -2.546  -38.925 1.00 58.79  ? ? ? ? ? ? 199  LYS A HZ1  1 
ATOM   3086  H  HZ2  . LYS A 1 199 ? 4.463   -2.497  -37.679 1.00 58.79  ? ? ? ? ? ? 199  LYS A HZ2  1 
ATOM   3087  H  HZ3  . LYS A 1 199 ? 5.165   -2.385  -38.941 1.00 58.79  ? ? ? ? ? ? 199  LYS A HZ3  1 
ATOM   3088  N  N    . ASP A 1 200 ? 11.300  -6.318  -37.763 1.00 42.46  ? ? ? ? ? ? 200  ASP A N    1 
ATOM   3089  C  CA   . ASP A 1 200 ? 12.253  -7.045  -36.937 1.00 47.89  ? ? ? ? ? ? 200  ASP A CA   1 
ATOM   3090  C  C    . ASP A 1 200 ? 11.949  -6.762  -35.471 1.00 42.36  ? ? ? ? ? ? 200  ASP A C    1 
ATOM   3091  O  O    . ASP A 1 200 ? 12.627  -5.956  -34.841 1.00 46.89  ? ? ? ? ? ? 200  ASP A O    1 
ATOM   3092  C  CB   . ASP A 1 200 ? 13.686  -6.641  -37.288 1.00 57.41  ? ? ? ? ? ? 200  ASP A CB   1 
ATOM   3093  C  CG   . ASP A 1 200 ? 14.718  -7.429  -36.516 1.00 67.02  ? ? ? ? ? ? 200  ASP A CG   1 
ATOM   3094  O  OD1  . ASP A 1 200 ? 14.411  -8.569  -36.106 1.00 67.67  ? ? ? ? ? ? 200  ASP A OD1  1 
ATOM   3095  O  OD2  . ASP A 1 200 ? 15.837  -6.910  -36.320 1.00 72.92  ? ? ? ? ? 1 200  ASP A OD2  1 
ATOM   3096  H  H    . ASP A 1 200 ? 11.419  -5.466  -37.775 1.00 50.96  ? ? ? ? ? ? 200  ASP A H    1 
ATOM   3097  H  HA   . ASP A 1 200 ? 12.156  -7.998  -37.093 1.00 57.47  ? ? ? ? ? ? 200  ASP A HA   1 
ATOM   3098  H  HB2  . ASP A 1 200 ? 13.836  -6.795  -38.234 1.00 68.90  ? ? ? ? ? ? 200  ASP A HB2  1 
ATOM   3099  H  HB3  . ASP A 1 200 ? 13.809  -5.701  -37.081 1.00 68.90  ? ? ? ? ? ? 200  ASP A HB3  1 
ATOM   3100  N  N    . ILE A 1 201 ? 10.915  -7.417  -34.946 1.00 33.96  ? ? ? ? ? ? 201  ILE A N    1 
ATOM   3101  C  CA   . ILE A 1 201 ? 10.429  -7.152  -33.600 1.00 32.37  ? ? ? ? ? ? 201  ILE A CA   1 
ATOM   3102  C  C    . ILE A 1 201 ? 10.148  -8.467  -32.887 1.00 29.43  ? ? ? ? ? ? 201  ILE A C    1 
ATOM   3103  O  O    . ILE A 1 201 ? 9.882   -9.462  -33.543 1.00 25.83  ? ? ? ? ? ? 201  ILE A O    1 
ATOM   3104  C  CB   . ILE A 1 201 ? 9.137   -6.292  -33.600 1.00 35.38  ? ? ? ? ? ? 201  ILE A CB   1 
ATOM   3105  C  CG1  . ILE A 1 201 ? 7.998   -6.991  -34.351 1.00 30.50  ? ? ? ? ? ? 201  ILE A CG1  1 
ATOM   3106  C  CG2  . ILE A 1 201 ? 9.411   -4.931  -34.204 1.00 38.50  ? ? ? ? ? ? 201  ILE A CG2  1 
ATOM   3107  C  CD1  . ILE A 1 201 ? 6.625   -6.332  -34.132 1.00 28.94  ? ? ? ? ? ? 201  ILE A CD1  1 
ATOM   3108  H  H    . ILE A 1 201 ? 10.473  -8.029  -35.358 1.00 40.75  ? ? ? ? ? ? 201  ILE A H    1 
ATOM   3109  H  HA   . ILE A 1 201 ? 11.112  -6.676  -33.102 1.00 38.84  ? ? ? ? ? ? 201  ILE A HA   1 
ATOM   3110  H  HB   . ILE A 1 201 ? 8.859   -6.164  -32.679 1.00 42.45  ? ? ? ? ? ? 201  ILE A HB   1 
ATOM   3111  H  HG12 . ILE A 1 201 ? 8.189   -6.970  -35.302 1.00 36.60  ? ? ? ? ? ? 201  ILE A HG12 1 
ATOM   3112  H  HG13 . ILE A 1 201 ? 7.939   -7.910  -34.047 1.00 36.60  ? ? ? ? ? ? 201  ILE A HG13 1 
ATOM   3113  H  HG21 . ILE A 1 201 ? 8.592   -4.411  -34.194 1.00 46.20  ? ? ? ? ? ? 201  ILE A HG21 1 
ATOM   3114  H  HG22 . ILE A 1 201 ? 10.093  -4.484  -33.679 1.00 46.20  ? ? ? ? ? ? 201  ILE A HG22 1 
ATOM   3115  H  HG23 . ILE A 1 201 ? 9.719   -5.047  -35.117 1.00 46.20  ? ? ? ? ? ? 201  ILE A HG23 1 
ATOM   3116  H  HD11 . ILE A 1 201 ? 5.956   -6.823  -34.634 1.00 34.73  ? ? ? ? ? ? 201  ILE A HD11 1 
ATOM   3117  H  HD12 . ILE A 1 201 ? 6.412   -6.354  -33.186 1.00 34.73  ? ? ? ? ? ? 201  ILE A HD12 1 
ATOM   3118  H  HD13 . ILE A 1 201 ? 6.663   -5.413  -34.441 1.00 34.73  ? ? ? ? ? ? 201  ILE A HD13 1 
ATOM   3119  N  N    . PRO A 1 202 ? 10.192  -8.473  -31.539 1.00 26.88  ? ? ? ? ? ? 202  PRO A N    1 
ATOM   3120  C  CA   . PRO A 1 202 ? 9.908   -9.703  -30.782 1.00 29.25  ? ? ? ? ? ? 202  PRO A CA   1 
ATOM   3121  C  C    . PRO A 1 202 ? 8.487   -10.220 -30.998 1.00 25.00  ? ? ? ? ? ? 202  PRO A C    1 
ATOM   3122  O  O    . PRO A 1 202 ? 7.580   -9.413  -31.208 1.00 24.53  ? ? ? ? ? ? 202  PRO A O    1 
ATOM   3123  C  CB   . PRO A 1 202 ? 10.099  -9.276  -29.322 1.00 31.50  ? ? ? ? ? ? 202  PRO A CB   1 
ATOM   3124  C  CG   . PRO A 1 202 ? 10.900  -8.006  -29.387 1.00 34.18  ? ? ? ? ? ? 202  PRO A CG   1 
ATOM   3125  C  CD   . PRO A 1 202 ? 10.507  -7.340  -30.649 1.00 30.48  ? ? ? ? ? ? 202  PRO A CD   1 
ATOM   3126  H  HA   . PRO A 1 202 ? 10.547  -10.398 -31.005 1.00 35.10  ? ? ? ? ? ? 202  PRO A HA   1 
ATOM   3127  H  HB2  . PRO A 1 202 ? 9.235   -9.116  -28.912 1.00 37.80  ? ? ? ? ? ? 202  PRO A HB2  1 
ATOM   3128  H  HB3  . PRO A 1 202 ? 10.586  -9.964  -28.841 1.00 37.80  ? ? ? ? ? ? 202  PRO A HB3  1 
ATOM   3129  H  HG2  . PRO A 1 202 ? 10.683  -7.447  -28.625 1.00 41.02  ? ? ? ? ? ? 202  PRO A HG2  1 
ATOM   3130  H  HG3  . PRO A 1 202 ? 11.846  -8.219  -29.395 1.00 41.02  ? ? ? ? ? ? 202  PRO A HG3  1 
ATOM   3131  H  HD2  . PRO A 1 202 ? 9.721   -6.788  -30.511 1.00 36.58  ? ? ? ? ? ? 202  PRO A HD2  1 
ATOM   3132  H  HD3  . PRO A 1 202 ? 11.247  -6.824  -31.005 1.00 36.58  ? ? ? ? ? ? 202  PRO A HD3  1 
ATOM   3133  N  N    . ASP A 1 203 ? 8.306   -11.540 -30.928 1.00 25.57  ? ? ? ? ? ? 203  ASP A N    1 
ATOM   3134  C  CA   . ASP A 1 203 ? 6.985   -12.155 -31.046 1.00 28.19  ? ? ? ? ? ? 203  ASP A CA   1 
ATOM   3135  C  C    . ASP A 1 203 ? 5.957   -11.517 -30.123 1.00 28.51  ? ? ? ? ? ? 203  ASP A C    1 
ATOM   3136  O  O    . ASP A 1 203 ? 4.834   -11.246 -30.543 1.00 26.02  ? ? ? ? ? ? 203  ASP A O    1 
ATOM   3137  C  CB   . ASP A 1 203 ? 7.070   -13.649 -30.758 1.00 33.16  ? ? ? ? ? ? 203  ASP A CB   1 
ATOM   3138  C  CG   . ASP A 1 203 ? 7.807   -14.415 -31.844 1.00 37.41  ? ? ? ? ? ? 203  ASP A CG   1 
ATOM   3139  O  OD1  . ASP A 1 203 ? 7.988   -13.873 -32.958 1.00 38.72  ? ? ? ? ? ? 203  ASP A OD1  1 
ATOM   3140  O  OD2  . ASP A 1 203 ? 8.196   -15.569 -31.585 1.00 40.04  ? ? ? ? ? 1 203  ASP A OD2  1 
ATOM   3141  H  H    . ASP A 1 203 ? 8.942   -12.107 -30.811 1.00 30.68  ? ? ? ? ? ? 203  ASP A H    1 
ATOM   3142  H  HA   . ASP A 1 203 ? 6.671   -12.046 -31.958 1.00 33.82  ? ? ? ? ? ? 203  ASP A HA   1 
ATOM   3143  H  HB2  . ASP A 1 203 ? 7.542   -13.783 -29.922 1.00 39.79  ? ? ? ? ? ? 203  ASP A HB2  1 
ATOM   3144  H  HB3  . ASP A 1 203 ? 6.172   -14.010 -30.693 1.00 39.79  ? ? ? ? ? ? 203  ASP A HB3  1 
ATOM   3145  N  N    . GLN A 1 204 ? 6.350   -11.253 -28.878 1.00 27.13  ? ? ? ? ? ? 204  GLN A N    1 
ATOM   3146  C  CA   . GLN A 1 204 ? 5.440   -10.686 -27.886 1.00 24.71  ? ? ? ? ? ? 204  GLN A CA   1 
ATOM   3147  C  C    . GLN A 1 204 ? 4.922   -9.333  -28.337 1.00 23.99  ? ? ? ? ? ? 204  GLN A C    1 
ATOM   3148  O  O    . GLN A 1 204 ? 3.777   -8.962  -28.058 1.00 25.04  ? ? ? ? ? ? 204  GLN A O    1 
ATOM   3149  C  CB   . GLN A 1 204 ? 6.160   -10.548 -26.529 1.00 33.28  ? ? ? ? ? ? 204  GLN A CB   1 
ATOM   3150  C  CG   . GLN A 1 204 ? 5.441   -9.720  -25.483 1.00 43.72  ? ? ? ? ? ? 204  GLN A CG   1 
ATOM   3151  C  CD   . GLN A 1 204 ? 4.133   -10.352 -25.021 1.00 56.86  ? ? ? ? ? ? 204  GLN A CD   1 
ATOM   3152  O  OE1  . GLN A 1 204 ? 3.896   -11.546 -25.221 1.00 59.39  ? ? ? ? ? ? 204  GLN A OE1  1 
ATOM   3153  N  NE2  . GLN A 1 204 ? 3.280   -9.550  -24.392 1.00 60.81  ? ? ? ? ? ? 204  GLN A NE2  1 
ATOM   3154  H  H    . GLN A 1 204 ? 7.144   -11.395 -28.581 1.00 32.55  ? ? ? ? ? ? 204  GLN A H    1 
ATOM   3155  H  HA   . GLN A 1 204 ? 4.681   -11.279 -27.770 1.00 29.65  ? ? ? ? ? ? 204  GLN A HA   1 
ATOM   3156  H  HB2  . GLN A 1 204 ? 6.288   -11.436 -26.159 1.00 39.93  ? ? ? ? ? ? 204  GLN A HB2  1 
ATOM   3157  H  HB3  . GLN A 1 204 ? 7.024   -10.135 -26.682 1.00 39.93  ? ? ? ? ? ? 204  GLN A HB3  1 
ATOM   3158  H  HG2  . GLN A 1 204 ? 6.017   -9.622  -24.708 1.00 52.46  ? ? ? ? ? ? 204  GLN A HG2  1 
ATOM   3159  H  HG3  . GLN A 1 204 ? 5.237   -8.848  -25.857 1.00 52.46  ? ? ? ? ? ? 204  GLN A HG3  1 
ATOM   3160  H  HE21 . GLN A 1 204 ? 3.481   -8.724  -24.266 1.00 72.97  ? ? ? ? ? ? 204  GLN A HE21 1 
ATOM   3161  H  HE22 . GLN A 1 204 ? 2.528   -9.858  -24.111 1.00 72.97  ? ? ? ? ? ? 204  GLN A HE22 1 
ATOM   3162  N  N    . GLN A 1 205 ? 5.774   -8.584  -29.029 1.00 24.41  ? ? ? ? ? ? 205  GLN A N    1 
ATOM   3163  C  CA   . GLN A 1 205 ? 5.394   -7.264  -29.510 1.00 25.00  ? ? ? ? ? ? 205  GLN A CA   1 
ATOM   3164  C  C    . GLN A 1 205 ? 4.498   -7.362  -30.744 1.00 21.98  ? ? ? ? ? ? 205  GLN A C    1 
ATOM   3165  O  O    . GLN A 1 205 ? 3.566   -6.582  -30.899 1.00 22.01  ? ? ? ? ? ? 205  GLN A O    1 
ATOM   3166  C  CB   . GLN A 1 205 ? 6.639   -6.439  -29.813 1.00 28.43  ? ? ? ? ? ? 205  GLN A CB   1 
ATOM   3167  C  CG   . GLN A 1 205 ? 6.355   -5.030  -30.312 1.00 34.65  ? ? ? ? ? ? 205  GLN A CG   1 
ATOM   3168  C  CD   . GLN A 1 205 ? 5.805   -4.108  -29.239 1.00 41.43  ? ? ? ? ? ? 205  GLN A CD   1 
ATOM   3169  O  OE1  . GLN A 1 205 ? 6.567   -3.500  -28.491 1.00 48.88  ? ? ? ? ? ? 205  GLN A OE1  1 
ATOM   3170  N  NE2  . GLN A 1 205 ? 4.477   -3.973  -29.180 1.00 40.25  ? ? ? ? ? ? 205  GLN A NE2  1 
ATOM   3171  H  H    . GLN A 1 205 ? 6.577   -8.818  -29.233 1.00 29.30  ? ? ? ? ? ? 205  GLN A H    1 
ATOM   3172  H  HA   . GLN A 1 205 ? 4.895   -6.808  -28.814 1.00 30.00  ? ? ? ? ? ? 205  GLN A HA   1 
ATOM   3173  H  HB2  . GLN A 1 205 ? 7.165   -6.363  -29.002 1.00 34.12  ? ? ? ? ? ? 205  GLN A HB2  1 
ATOM   3174  H  HB3  . GLN A 1 205 ? 7.154   -6.895  -30.496 1.00 34.12  ? ? ? ? ? ? 205  GLN A HB3  1 
ATOM   3175  H  HG2  . GLN A 1 205 ? 7.180   -4.642  -30.642 1.00 41.58  ? ? ? ? ? ? 205  GLN A HG2  1 
ATOM   3176  H  HG3  . GLN A 1 205 ? 5.702   -5.076  -31.028 1.00 41.58  ? ? ? ? ? ? 205  GLN A HG3  1 
ATOM   3177  H  HE21 . GLN A 1 205 ? 3.976   -4.398  -29.734 1.00 48.30  ? ? ? ? ? ? 205  GLN A HE21 1 
ATOM   3178  H  HE22 . GLN A 1 205 ? 4.123   -3.460  -28.587 1.00 48.30  ? ? ? ? ? ? 205  GLN A HE22 1 
ATOM   3179  N  N    . GLN A 1 206 ? 4.761   -8.332  -31.610 1.00 22.74  ? ? ? ? ? ? 206  GLN A N    1 
ATOM   3180  C  CA   . GLN A 1 206 ? 3.921   -8.507  -32.792 1.00 22.92  ? ? ? ? ? ? 206  GLN A CA   1 
ATOM   3181  C  C    . GLN A 1 206 ? 2.520   -8.942  -32.374 1.00 21.98  ? ? ? ? ? ? 206  GLN A C    1 
ATOM   3182  O  O    . GLN A 1 206 ? 1.531   -8.508  -32.959 1.00 22.49  ? ? ? ? ? ? 206  GLN A O    1 
ATOM   3183  C  CB   . GLN A 1 206 ? 4.525   -9.531  -33.755 1.00 22.43  ? ? ? ? ? ? 206  GLN A CB   1 
ATOM   3184  C  CG   . GLN A 1 206 ? 3.700   -9.713  -35.034 1.00 23.83  ? ? ? ? ? ? 206  GLN A CG   1 
ATOM   3185  C  CD   . GLN A 1 206 ? 3.705   -8.472  -35.894 1.00 25.33  ? ? ? ? ? ? 206  GLN A CD   1 
ATOM   3186  O  OE1  . GLN A 1 206 ? 4.715   -8.136  -36.518 1.00 27.31  ? ? ? ? ? ? 206  GLN A OE1  1 
ATOM   3187  N  NE2  . GLN A 1 206 ? 2.586   -7.773  -35.924 1.00 25.62  ? ? ? ? ? ? 206  GLN A NE2  1 
ATOM   3188  H  H    . GLN A 1 206 ? 5.407   -8.895  -31.540 1.00 27.29  ? ? ? ? ? ? 206  GLN A H    1 
ATOM   3189  H  HA   . GLN A 1 206 ? 3.848   -7.660  -33.259 1.00 27.50  ? ? ? ? ? ? 206  GLN A HA   1 
ATOM   3190  H  HB2  . GLN A 1 206 ? 5.413   -9.236  -34.011 1.00 26.91  ? ? ? ? ? ? 206  GLN A HB2  1 
ATOM   3191  H  HB3  . GLN A 1 206 ? 4.578   -10.390 -33.308 1.00 26.91  ? ? ? ? ? ? 206  GLN A HB3  1 
ATOM   3192  H  HG2  . GLN A 1 206 ? 4.074   -10.442 -35.553 1.00 28.60  ? ? ? ? ? ? 206  GLN A HG2  1 
ATOM   3193  H  HG3  . GLN A 1 206 ? 2.781   -9.911  -34.795 1.00 28.60  ? ? ? ? ? ? 206  GLN A HG3  1 
ATOM   3194  H  HE21 . GLN A 1 206 ? 1.905   -8.033  -35.468 1.00 30.75  ? ? ? ? ? ? 206  GLN A HE21 1 
ATOM   3195  H  HE22 . GLN A 1 206 ? 2.538   -7.057  -36.399 1.00 30.75  ? ? ? ? ? ? 206  GLN A HE22 1 
ATOM   3196  N  N    . VAL A 1 207 ? 2.445   -9.828  -31.382 1.00 19.38  ? ? ? ? ? ? 207  VAL A N    1 
ATOM   3197  C  CA   . VAL A 1 207 ? 1.162   -10.279 -30.861 1.00 21.08  ? ? ? ? ? ? 207  VAL A CA   1 
ATOM   3198  C  C    . VAL A 1 207 ? 0.405   -9.076  -30.276 1.00 23.22  ? ? ? ? ? ? 207  VAL A C    1 
ATOM   3199  O  O    . VAL A 1 207 ? -0.771  -8.870  -30.571 1.00 19.90  ? ? ? ? ? ? 207  VAL A O    1 
ATOM   3200  C  CB   . VAL A 1 207 ? 1.347   -11.404 -29.791 1.00 21.90  ? ? ? ? ? ? 207  VAL A CB   1 
ATOM   3201  C  CG1  . VAL A 1 207 ? 0.040   -11.687 -29.006 1.00 25.15  ? ? ? ? ? ? 207  VAL A CG1  1 
ATOM   3202  C  CG2  . VAL A 1 207 ? 1.826   -12.677 -30.438 1.00 25.00  ? ? ? ? ? ? 207  VAL A CG2  1 
ATOM   3203  H  H    . VAL A 1 207 ? 3.126   -10.183 -30.995 1.00 23.26  ? ? ? ? ? ? 207  VAL A H    1 
ATOM   3204  H  HA   . VAL A 1 207 ? 0.634   -10.642 -31.589 1.00 25.29  ? ? ? ? ? ? 207  VAL A HA   1 
ATOM   3205  H  HB   . VAL A 1 207 ? 2.021   -11.122 -29.153 1.00 26.28  ? ? ? ? ? ? 207  VAL A HB   1 
ATOM   3206  H  HG11 . VAL A 1 207 ? 0.207   -12.389 -28.358 1.00 30.18  ? ? ? ? ? ? 207  VAL A HG11 1 
ATOM   3207  H  HG12 . VAL A 1 207 ? -0.237  -10.876 -28.552 1.00 30.18  ? ? ? ? ? ? 207  VAL A HG12 1 
ATOM   3208  H  HG13 . VAL A 1 207 ? -0.647  -11.969 -29.630 1.00 30.18  ? ? ? ? ? ? 207  VAL A HG13 1 
ATOM   3209  H  HG21 . VAL A 1 207 ? 1.933   -13.357 -29.755 1.00 30.00  ? ? ? ? ? ? 207  VAL A HG21 1 
ATOM   3210  H  HG22 . VAL A 1 207 ? 1.171   -12.964 -31.093 1.00 30.00  ? ? ? ? ? ? 207  VAL A HG22 1 
ATOM   3211  H  HG23 . VAL A 1 207 ? 2.677   -12.508 -30.873 1.00 30.00  ? ? ? ? ? ? 207  VAL A HG23 1 
ATOM   3212  N  N    . ALA A 1 208 ? 1.079   -8.285  -29.447 1.00 22.32  ? ? ? ? ? ? 208  ALA A N    1 
ATOM   3213  C  CA   . ALA A 1 208 ? 0.428   -7.141  -28.816 1.00 21.69  ? ? ? ? ? ? 208  ALA A CA   1 
ATOM   3214  C  C    . ALA A 1 208 ? -0.052  -6.142  -29.872 1.00 24.36  ? ? ? ? ? ? 208  ALA A C    1 
ATOM   3215  O  O    . ALA A 1 208 ? -1.169  -5.611  -29.793 1.00 22.12  ? ? ? ? ? ? 208  ALA A O    1 
ATOM   3216  C  CB   . ALA A 1 208 ? 1.367   -6.469  -27.823 1.00 21.22  ? ? ? ? ? ? 208  ALA A CB   1 
ATOM   3217  H  H    . ALA A 1 208 ? 1.906   -8.388  -29.235 1.00 26.78  ? ? ? ? ? ? 208  ALA A H    1 
ATOM   3218  H  HA   . ALA A 1 208 ? -0.349  -7.452  -28.327 1.00 26.03  ? ? ? ? ? ? 208  ALA A HA   1 
ATOM   3219  H  HB1  . ALA A 1 208 ? 0.911   -5.714  -27.419 1.00 25.47  ? ? ? ? ? ? 208  ALA A HB1  1 
ATOM   3220  H  HB2  . ALA A 1 208 ? 1.613   -7.112  -27.139 1.00 25.47  ? ? ? ? ? ? 208  ALA A HB2  1 
ATOM   3221  H  HB3  . ALA A 1 208 ? 2.159   -6.165  -28.293 1.00 25.47  ? ? ? ? ? ? 208  ALA A HB3  1 
ATOM   3222  N  N    . CYS A 1 209 ? 0.752   -5.898  -30.898 1.00 22.12  ? ? ? ? ? ? 209  CYS A N    1 
ATOM   3223  C  CA   . CYS A 1 209 ? 0.294   -4.950  -31.919 1.00 23.22  ? ? ? ? ? ? 209  CYS A CA   1 
ATOM   3224  C  C    . CYS A 1 209 ? -0.829  -5.535  -32.770 1.00 21.14  ? ? ? ? ? ? 209  CYS A C    1 
ATOM   3225  O  O    . CYS A 1 209 ? -1.698  -4.789  -33.237 1.00 21.24  ? ? ? ? ? ? 209  CYS A O    1 
ATOM   3226  C  CB   . CYS A 1 209 ? 1.464   -4.487  -32.784 1.00 28.62  ? ? ? ? ? ? 209  CYS A CB   1 
ATOM   3227  S  SG   . CYS A 1 209 ? 2.536   -3.320  -31.859 1.00 29.57  ? ? ? ? ? ? 209  CYS A SG   1 
ATOM   3228  H  H    . CYS A 1 209 ? 1.528   -6.244  -31.028 1.00 26.54  ? ? ? ? ? ? 209  CYS A H    1 
ATOM   3229  H  HA   . CYS A 1 209 ? -0.062  -4.167  -31.471 1.00 27.87  ? ? ? ? ? ? 209  CYS A HA   1 
ATOM   3230  H  HB2  . CYS A 1 209 ? 1.998   -5.255  -33.042 1.00 34.35  ? ? ? ? ? ? 209  CYS A HB2  1
[truncated: 2,260,138 more chars]
