# Supplementary material for: In situ formation of the first proteinogenically functionalized [TeW6O24O2(Glu)]7– structure reveals unprecedented chemical and geometrical features of the Anderson-type cluster
Source: Chem Commun (Camb). 2016 Sep 6;52(83):12286–9. doi: 10.1039/c6cc07004c (PMC5066560; doi:10.1039/c6cc07004c)
Supplement: Supplementary file 2 [file CC-052-C6CC07004C-s002.pdb]

HEADER    OXIDOREDUCTASE                          26-MAR-15   4Z13              
TITLE     RECOMBINANTLY EXPRESSED LATENT AURONE SYNTHASE (POLYPHENOL OXIDASE)   
TITLE    2 CO-CRYSTALLIZED WITH HEXATUNGSTOTELLURATE(VI) AND SOAKED IN H2O2     
COMPND    MOL_ID: 1;                                                            
COMPND   2 MOLECULE: AURONE SYNTHASE;                                           
COMPND   3 CHAIN: A, B;                                                         
COMPND   4 ENGINEERED: YES                                                      
SOURCE    MOL_ID: 1;                                                            
SOURCE   2 ORGANISM_SCIENTIFIC: COREOPSIS GRANDIFLORA;                          
SOURCE   3 ORGANISM_COMMON: LARGE-FLOWER TICKSEED;                              
SOURCE   4 ORGANISM_TAXID: 13449;                                               
SOURCE   5 EXPRESSION_SYSTEM: ESCHERICHIA COLI;                                 
SOURCE   6 EXPRESSION_SYSTEM_TAXID: 562                                         
KEYWDS    POLYPHENOL OXIDASE, TYPE III COPPER PROTEIN, LATENT, POLYOXOMETALATE, 
KEYWDS   2 OXIDOREDUCTASE                                                       
EXPDTA    X-RAY DIFFRACTION                                                     
AUTHOR    C.MOLITOR,S.G.MAURACHER,A.ROMPEL                                      
REVDAT   3   13-APR-16 4Z13    1       JRNL                                     
REVDAT   2   30-MAR-16 4Z13    1       JRNL                                     
REVDAT   1   23-MAR-16 4Z13    0                                                
JRNL        AUTH   C.MOLITOR,S.G.MAURACHER,A.ROMPEL                             
JRNL        TITL   AURONE SYNTHASE IS A CATECHOL OXIDASE WITH HYDROXYLASE       
JRNL        TITL 2 ACTIVITY AND PROVIDES INSIGHTS INTO THE MECHANISM OF PLANT   
JRNL        TITL 3 POLYPHENOL OXIDASES.                                         
JRNL        REF    PROC.NATL.ACAD.SCI.USA        V. 113 E1806 2016              
JRNL        REFN                   ESSN 1091-6490                               
JRNL        PMID   26976571                                                     
JRNL        DOI    10.1073/PNAS.1523575113                                      
REMARK   2                                                                      
REMARK   2 RESOLUTION.    1.78 ANGSTROMS.                                       
REMARK   3                                                                      
REMARK   3 REFINEMENT.                                                          
REMARK   3   PROGRAM     : PHENIX 1.9_1692                                      
REMARK   3   AUTHORS     : PAUL ADAMS,PAVEL AFONINE,VINCENT CHEN,IAN            
REMARK   3               : DAVIS,KRESHNA GOPAL,RALF GROSSE-KUNSTLEVE,           
REMARK   3               : LI-WEI HUNG,ROBERT IMMORMINO,TOM IOERGER,            
REMARK   3               : AIRLIE MCCOY,ERIK MCKEE,NIGEL MORIARTY,              
REMARK   3               : REETAL PAI,RANDY READ,JANE RICHARDSON,               
REMARK   3               : DAVID RICHARDSON,TOD ROMO,JIM SACCHETTINI,           
REMARK   3               : NICHOLAS SAUTER,JACOB SMITH,LAURENT                  
REMARK   3               : STORONI,TOM TERWILLIGER,PETER ZWART                  
REMARK   3                                                                      
REMARK   3    REFINEMENT TARGET : ML                                            
REMARK   3                                                                      
REMARK   3  DATA USED IN REFINEMENT.                                            
REMARK   3   RESOLUTION RANGE HIGH (ANGSTROMS) : 1.78                           
REMARK   3   RESOLUTION RANGE LOW  (ANGSTROMS) : 47.42                          
REMARK   3   MIN(FOBS/SIGMA_FOBS)              : 1.360                          
REMARK   3   COMPLETENESS FOR RANGE        (%) : 98.4                           
REMARK   3   NUMBER OF REFLECTIONS             : 101097                         
REMARK   3                                                                      
REMARK   3  FIT TO DATA USED IN REFINEMENT.                                     
REMARK   3   R VALUE     (WORKING + TEST SET) : 0.159                           
REMARK   3   R VALUE            (WORKING SET) : 0.157                           
REMARK   3   FREE R VALUE                     : 0.196                           
REMARK   3   FREE R VALUE TEST SET SIZE   (%) : 5.000                           
REMARK   3   FREE R VALUE TEST SET COUNT      : 5054                            
REMARK   3                                                                      
REMARK   3  FIT TO DATA USED IN REFINEMENT (IN BINS).                           
REMARK   3   BIN  RESOLUTION RANGE  COMPL.    NWORK NFREE   RWORK  RFREE        
REMARK   3     1 47.4316 -  5.5281    0.97     3232   170  0.1538 0.1639        
REMARK   3     2  5.5281 -  4.3888    0.99     3236   170  0.1335 0.1529        
REMARK   3     3  4.3888 -  3.8343    0.99     3256   172  0.1222 0.1652        
REMARK   3     4  3.8343 -  3.4838    1.00     3255   171  0.1319 0.1700        
REMARK   3     5  3.4838 -  3.2342    1.00     3252   171  0.1325 0.1917        
REMARK   3     6  3.2342 -  3.0436    0.98     3199   168  0.1422 0.1921        
REMARK   3     7  3.0436 -  2.8912    0.95     3104   164  0.1394 0.1914        
REMARK   3     8  2.8912 -  2.7653    0.99     3215   169  0.1381 0.1835        
REMARK   3     9  2.7653 -  2.6589    0.99     3222   170  0.1368 0.1716        
REMARK   3    10  2.6589 -  2.5671    0.99     3273   172  0.1349 0.1716        
REMARK   3    11  2.5671 -  2.4869    0.99     3205   168  0.1377 0.1728        
REMARK   3    12  2.4869 -  2.4158    0.99     3197   169  0.1436 0.1966        
REMARK   3    13  2.4158 -  2.3522    0.99     3269   172  0.1478 0.2044        
REMARK   3    14  2.3522 -  2.2948    0.99     3186   168  0.1475 0.1812        
REMARK   3    15  2.2948 -  2.2426    0.99     3251   171  0.1517 0.1870        
REMARK   3    16  2.2426 -  2.1949    1.00     3199   168  0.1643 0.2160        
REMARK   3    17  2.1949 -  2.1510    0.99     3239   170  0.1777 0.2185        
REMARK   3    18  2.1510 -  2.1104    0.97     3103   164  0.1866 0.2283        
REMARK   3    19  2.1104 -  2.0727    0.96     3149   166  0.1833 0.2293        
REMARK   3    20  2.0727 -  2.0376    0.99     3185   167  0.1983 0.2165        
REMARK   3    21  2.0376 -  2.0047    0.99     3254   171  0.2101 0.2825        
REMARK   3    22  2.0047 -  1.9739    0.99     3196   169  0.2292 0.2790        
REMARK   3    23  1.9739 -  1.9448    0.99     3243   170  0.2389 0.2772        
REMARK   3    24  1.9448 -  1.9174    0.99     3216   170  0.2502 0.2987        
REMARK   3    25  1.9174 -  1.8915    0.99     3158   165  0.2617 0.2878        
REMARK   3    26  1.8915 -  1.8670    0.98     3202   169  0.2734 0.3281        
REMARK   3    27  1.8670 -  1.8436    0.98     3190   167  0.2844 0.3056        
REMARK   3    28  1.8436 -  1.8214    0.98     3125   165  0.2964 0.3239        
REMARK   3    29  1.8214 -  1.8002    0.95     3138   165  0.3112 0.3427        
REMARK   3    30  1.8002 -  1.7800    0.95     3094   163  0.3202 0.3360        
REMARK   3                                                                      
REMARK   3  BULK SOLVENT MODELLING.                                             
REMARK   3   METHOD USED        : FLAT BULK SOLVENT MODEL                       
REMARK   3   SOLVENT RADIUS     : 1.11                                          
REMARK   3   SHRINKAGE RADIUS   : 0.90                                          
REMARK   3   K_SOL              : NULL                                          
REMARK   3   B_SOL              : NULL                                          
REMARK   3                                                                      
REMARK   3  ERROR ESTIMATES.                                                    
REMARK   3   COORDINATE ERROR (MAXIMUM-LIKELIHOOD BASED)     : 0.210            
REMARK   3   PHASE ERROR (DEGREES, MAXIMUM-LIKELIHOOD BASED) : 20.450           
REMARK   3                                                                      
REMARK   3  B VALUES.                                                           
REMARK   3   FROM WILSON PLOT           (A**2) : NULL                           
REMARK   3   MEAN B VALUE      (OVERALL, A**2) : NULL                           
REMARK   3   OVERALL ANISOTROPIC B VALUE.                                       
REMARK   3    B11 (A**2) : NULL                                                 
REMARK   3    B22 (A**2) : NULL                                                 
REMARK   3    B33 (A**2) : NULL                                                 
REMARK   3    B12 (A**2) : NULL                                                 
REMARK   3    B13 (A**2) : NULL                                                 
REMARK   3    B23 (A**2) : NULL                                                 
REMARK   3                                                                      
REMARK   3  TWINNING INFORMATION.                                               
REMARK   3   FRACTION: NULL                                                     
REMARK   3   OPERATOR: NULL                                                     
REMARK   3                                                                      
REMARK   3  DEVIATIONS FROM IDEAL VALUES.                                       
REMARK   3                 RMSD          COUNT                                  
REMARK   3   BOND      :  0.010           8372                                  
REMARK   3   ANGLE     :  1.038          11508                                  
REMARK   3   CHIRALITY :  0.039           1181                                  
REMARK   3   PLANARITY :  0.005           1479                                  
REMARK   3   DIHEDRAL  : 12.522           3025                                  
REMARK   3                                                                      
REMARK   3  TLS DETAILS                                                         
REMARK   3   NUMBER OF TLS GROUPS  : 23                                         
REMARK   3   TLS GROUP : 1                                                      
REMARK   3    SELECTION: (CHAIN A AND RESID 3:37)                               
REMARK   3    ORIGIN FOR THE GROUP (A): -14.1987 -11.6265 -64.7021              
REMARK   3    T TENSOR                                                          
REMARK   3      T11:   0.3816 T22:   0.4765                                     
REMARK   3      T33:   0.2315 T12:  -0.1073                                     
REMARK   3      T13:  -0.0107 T23:   0.0547                                     
REMARK   3    L TENSOR                                                          
REMARK   3      L11:   4.1674 L22:   1.1956                                     
REMARK   3      L33:   3.0710 L12:  -0.0890                                     
REMARK   3      L13:   0.9617 L23:  -0.0979                                     
REMARK   3    S TENSOR                                                          
REMARK   3      S11:  -0.3596 S12:   1.0547 S13:   0.1206                       
REMARK   3      S21:  -0.2155 S22:   0.2224 S23:  -0.0777                       
REMARK   3      S31:  -0.0378 S32:   0.3755 S33:   0.0756                       
REMARK   3   TLS GROUP : 2                                                      
REMARK   3    SELECTION: (CHAIN A AND RESID 38:52)                              
REMARK   3    ORIGIN FOR THE GROUP (A): -32.2054 -21.2561 -53.7935              
REMARK   3    T TENSOR                                                          
REMARK   3      T11:   0.3816 T22:   0.5281                                     
REMARK   3      T33:   0.4138 T12:  -0.1642                                     
REMARK   3      T13:  -0.0820 T23:  -0.0284                                     
REMARK   3    L TENSOR                                                          
REMARK   3      L11:   5.8152 L22:   2.1374                                     
REMARK   3      L33:   2.0264 L12:  -0.4725                                     
REMARK   3      L13:  -2.2507 L23:  -0.7712                                     
REMARK   3    S TENSOR                                                          
REMARK   3      S11:   0.3131 S12:   0.6180 S13:  -0.6672                       
REMARK   3      S21:  -0.1916 S22:   0.0675 S23:   0.1323                       
REMARK   3      S31:   0.6394 S32:  -0.7971 S33:  -0.3816                       
REMARK   3   TLS GROUP : 3                                                      
REMARK   3    SELECTION: (CHAIN A AND RESID 53:56)                              
REMARK   3    ORIGIN FOR THE GROUP (A): -24.8126 -25.0294 -37.1213              
REMARK   3    T TENSOR                                                          
REMARK   3      T11:   0.5395 T22:   0.5353                                     
REMARK   3      T33:   0.4053 T12:  -0.2598                                     
REMARK   3      T13:   0.0118 T23:   0.1289                                     
REMARK   3    L TENSOR                                                          
REMARK   3      L11:   5.6711 L22:   7.1046                                     
REMARK   3      L33:   1.3898 L12:  -4.1054                                     
REMARK   3      L13:  -2.7901 L23:   2.2812                                     
REMARK   3    S TENSOR                                                          
REMARK   3      S11:  -0.6081 S12:   0.0096 S13:  -1.3588                       
REMARK   3      S21:   0.2466 S22:   0.4931 S23:   0.5134                       
REMARK   3      S31:   0.8504 S32:  -1.3279 S33:   0.1910                       
REMARK   3   TLS GROUP : 4                                                      
REMARK   3    SELECTION: (CHAIN A AND RESID 57:185)                             
REMARK   3    ORIGIN FOR THE GROUP (A): -12.9787 -19.7969 -49.1352              
REMARK   3    T TENSOR                                                          
REMARK   3      T11:   0.2649 T22:   0.1807                                     
REMARK   3      T33:   0.1962 T12:  -0.0412                                     
REMARK   3      T13:   0.0209 T23:  -0.0076                                     
REMARK   3    L TENSOR                                                          
REMARK   3      L11:   2.1818 L22:   0.7915                                     
REMARK   3      L33:   1.8342 L12:  -0.0576                                     
REMARK   3      L13:   1.0274 L23:   0.4316                                     
REMARK   3    S TENSOR                                                          
REMARK   3      S11:   0.0895 S12:   0.2537 S13:  -0.1775                       
REMARK   3      S21:  -0.1164 S22:   0.0666 S23:   0.0269                       
REMARK   3      S31:   0.2979 S32:   0.0712 S33:  -0.1138                       
REMARK   3   TLS GROUP : 5                                                      
REMARK   3    SELECTION: (CHAIN A AND RESID 186:236)                            
REMARK   3    ORIGIN FOR THE GROUP (A):  -4.7218  -4.2654 -38.5922              
REMARK   3    T TENSOR                                                          
REMARK   3      T11:   0.2047 T22:   0.0965                                     
REMARK   3      T33:   0.2149 T12:  -0.0546                                     
REMARK   3      T13:   0.0251 T23:   0.0271                                     
REMARK   3    L TENSOR                                                          
REMARK   3      L11:   4.0569 L22:   1.8066                                     
REMARK   3      L33:   3.3465 L12:  -0.2743                                     
REMARK   3      L13:   2.0600 L23:   0.0283                                     
REMARK   3    S TENSOR                                                          
REMARK   3      S11:  -0.2465 S12:   0.1599 S13:   0.3529                       
REMARK   3      S21:   0.0118 S22:   0.0911 S23:  -0.1487                       
REMARK   3      S31:  -0.0890 S32:   0.2032 S33:   0.1269                       
REMARK   3   TLS GROUP : 6                                                      
REMARK   3    SELECTION: (CHAIN A AND RESID 237:244)                            
REMARK   3    ORIGIN FOR THE GROUP (A): -15.7186   4.5487 -59.2699              
REMARK   3    T TENSOR                                                          
REMARK   3      T11:   0.5443 T22:   1.4383                                     
REMARK   3      T33:   1.3841 T12:  -0.3845                                     
REMARK   3      T13:  -0.0854 T23:   0.0495                                     
REMARK   3    L TENSOR                                                          
REMARK   3      L11:   3.5564 L22:   1.7329                                     
REMARK   3      L33:   0.0298 L12:   2.4827                                     
REMARK   3      L13:  -0.3262 L23:  -0.2279                                     
REMARK   3    S TENSOR                                                          
REMARK   3      S11:   0.2299 S12:  -1.3766 S13:  -0.4364                       
REMARK   3      S21:   0.2976 S22:  -0.2988 S23:   0.4695                       
REMARK   3      S31:   0.2221 S32:  -0.9465 S33:   0.0911                       
REMARK   3   TLS GROUP : 7                                                      
REMARK   3    SELECTION: (CHAIN A AND RESID 245:295)                            
REMARK   3    ORIGIN FOR THE GROUP (A):  -6.1906 -11.9239 -49.0879              
REMARK   3    T TENSOR                                                          
REMARK   3      T11:   0.2163 T22:   0.2439                                     
REMARK   3      T33:   0.1530 T12:  -0.0449                                     
REMARK   3      T13:   0.0075 T23:   0.0041                                     
REMARK   3    L TENSOR                                                          
REMARK   3      L11:   2.8419 L22:   1.9408                                     
REMARK   3      L33:   3.3093 L12:  -0.3043                                     
REMARK   3      L13:  -0.7882 L23:   1.0144                                     
REMARK   3    S TENSOR                                                          
REMARK   3      S11:  -0.1199 S12:   0.4459 S13:   0.0693                       
REMARK   3      S21:  -0.2844 S22:   0.1599 S23:  -0.0833                       
REMARK   3      S31:   0.0921 S32:   0.2257 S33:  -0.0340                       
REMARK   3   TLS GROUP : 8                                                      
REMARK   3    SELECTION: (CHAIN A AND RESID 296:372)                            
REMARK   3    ORIGIN FOR THE GROUP (A): -19.7220  -7.5738 -38.7395              
REMARK   3    T TENSOR                                                          
REMARK   3      T11:   0.1791 T22:   0.1874                                     
REMARK   3      T33:   0.2187 T12:  -0.0057                                     
REMARK   3      T13:   0.0331 T23:   0.0104                                     
REMARK   3    L TENSOR                                                          
REMARK   3      L11:   1.9578 L22:   1.0844                                     
REMARK   3      L33:   1.7962 L12:   0.3613                                     
REMARK   3      L13:   1.0435 L23:   0.3238                                     
REMARK   3    S TENSOR                                                          
REMARK   3      S11:  -0.0766 S12:  -0.1695 S13:   0.2075                       
REMARK   3      S21:   0.0080 S22:  -0.0048 S23:   0.1479                       
REMARK   3      S31:   0.0049 S32:  -0.2845 S33:   0.0715                       
REMARK   3   TLS GROUP : 9                                                      
REMARK   3    SELECTION: (CHAIN A AND RESID 373:399)                            
REMARK   3    ORIGIN FOR THE GROUP (A):   0.8655  19.9402 -43.8877              
REMARK   3    T TENSOR                                                          
REMARK   3      T11:   0.5456 T22:   0.3131                                     
REMARK   3      T33:   0.9670 T12:  -0.1357                                     
REMARK   3      T13:  -0.2372 T23:   0.1823                                     
REMARK   3    L TENSOR                                                          
REMARK   3      L11:   0.3550 L22:   0.1937                                     
REMARK   3      L33:   0.5919 L12:   0.0277                                     
REMARK   3      L13:  -0.0688 L23:   0.3350                                     
REMARK   3    S TENSOR                                                          
REMARK   3      S11:  -0.2122 S12:   0.3711 S13:   0.7083                       
REMARK   3      S21:  -0.3078 S22:   0.1818 S23:  -0.0420                       
REMARK   3      S31:  -0.2595 S32:   0.1543 S33:  -0.1067                       
REMARK   3   TLS GROUP : 10                                                     
REMARK   3    SELECTION: (CHAIN A AND RESID 400:486)                            
REMARK   3    ORIGIN FOR THE GROUP (A):  -5.2878   8.2374 -39.5340              
REMARK   3    T TENSOR                                                          
REMARK   3      T11:   0.3267 T22:   0.1892                                     
REMARK   3      T33:   0.5363 T12:  -0.0553                                     
REMARK   3      T13:  -0.1023 T23:   0.0665                                     
REMARK   3    L TENSOR                                                          
REMARK   3      L11:   2.2954 L22:   1.8428                                     
REMARK   3      L33:   1.0376 L12:   0.0975                                     
REMARK   3      L13:   0.1404 L23:   0.4481                                     
REMARK   3    S TENSOR                                                          
REMARK   3      S11:  -0.4123 S12:   0.2625 S13:   0.8559                       
REMARK   3      S21:  -0.2029 S22:   0.0717 S23:   0.2437                       
REMARK   3      S31:  -0.2962 S32:  -0.1195 S33:   0.1158                       
REMARK   3   TLS GROUP : 11                                                     
REMARK   3    SELECTION: (CHAIN A AND RESID 487:519)                            
REMARK   3    ORIGIN FOR THE GROUP (A):  -5.6397  13.0489 -42.5027              
REMARK   3    T TENSOR                                                          
REMARK   3      T11:   0.4548 T22:   0.2953                                     
REMARK   3      T33:   0.7221 T12:  -0.0503                                     
REMARK   3      T13:  -0.1708 T23:   0.1223                                     
REMARK   3    L TENSOR                                                          
REMARK   3      L11:   1.5120 L22:   1.2792                                     
REMARK   3      L33:   0.2478 L12:   0.6943                                     
REMARK   3      L13:   0.5859 L23:   0.1466                                     
REMARK   3    S TENSOR                                                          
REMARK   3      S11:  -0.4132 S12:   0.2939 S13:   0.8837                       
REMARK   3      S21:  -0.2487 S22:   0.0385 S23:   0.1171                       
REMARK   3      S31:  -0.4434 S32:   0.0574 S33:   0.2907                       
REMARK   3   TLS GROUP : 12                                                     
REMARK   3    SELECTION: (CHAIN B AND RESID 3:61)                               
REMARK   3    ORIGIN FOR THE GROUP (A):  26.9020 -24.0311   1.9814              
REMARK   3    T TENSOR                                                          
REMARK   3      T11:   0.3015 T22:   0.3398                                     
REMARK   3      T33:   0.2439 T12:  -0.0760                                     
REMARK   3      T13:  -0.0034 T23:   0.0831                                     
REMARK   3    L TENSOR                                                          
REMARK   3      L11:   1.1712 L22:   1.3671                                     
REMARK   3      L33:   0.9665 L12:   0.1997                                     
REMARK   3      L13:   1.1105 L23:   0.0949                                     
REMARK   3    S TENSOR                                                          
REMARK   3      S11:   0.1796 S12:  -0.4021 S13:  -0.2383                       
REMARK   3      S21:   0.3083 S22:  -0.1470 S23:  -0.0464                       
REMARK   3      S31:   0.2654 S32:  -0.1179 S33:   0.0837                       
REMARK   3   TLS GROUP : 13                                                     
REMARK   3    SELECTION: (CHAIN B AND RESID 62:65)                              
REMARK   3    ORIGIN FOR THE GROUP (A):  21.8310 -26.8558 -26.3458              
REMARK   3    T TENSOR                                                          
REMARK   3      T11:   0.4085 T22:   0.4506                                     
REMARK   3      T33:   0.2344 T12:   0.0184                                     
REMARK   3      T13:   0.0664 T23:  -0.0434                                     
REMARK   3    L TENSOR                                                          
REMARK   3      L11:   3.6431 L22:   7.5496                                     
REMARK   3      L33:   4.7231 L12:  -3.3688                                     
REMARK   3      L13:  -1.6598 L23:   2.5573                                     
REMARK   3    S TENSOR                                                          
REMARK   3      S11:   0.6239 S12:   1.4233 S13:  -0.3595                       
REMARK   3      S21:  -1.7385 S22:  -0.5853 S23:  -0.0865                       
REMARK   3      S31:   0.3574 S32:  -0.1573 S33:  -0.0335                       
REMARK   3   TLS GROUP : 14                                                     
REMARK   3    SELECTION: (CHAIN B AND RESID 66:158)                             
REMARK   3    ORIGIN FOR THE GROUP (A):  24.6582 -23.9556  -3.6907              
REMARK   3    T TENSOR                                                          
REMARK   3      T11:   0.1948 T22:   0.1850                                     
REMARK   3      T33:   0.1868 T12:  -0.0458                                     
REMARK   3      T13:   0.0148 T23:   0.0493                                     
REMARK   3    L TENSOR                                                          
REMARK   3      L11:   1.3418 L22:   1.0760                                     
REMARK   3      L33:   1.9148 L12:   0.2402                                     
REMARK   3      L13:   0.6334 L23:   0.1265                                     
REMARK   3    S TENSOR                                                          
REMARK   3      S11:   0.1417 S12:  -0.2359 S13:  -0.2038                       
REMARK   3      S21:   0.1444 S22:  -0.1181 S23:  -0.1256                       
REMARK   3      S31:   0.2853 S32:  -0.0283 S33:  -0.0096                       
REMARK   3   TLS GROUP : 15                                                     
REMARK   3    SELECTION: (CHAIN B AND RESID 159:188)                            
REMARK   3    ORIGIN FOR THE GROUP (A):   9.2660 -29.9864 -14.7981              
REMARK   3    T TENSOR                                                          
REMARK   3      T11:   0.2977 T22:   0.2457                                     
REMARK   3      T33:   0.3134 T12:  -0.1097                                     
REMARK   3      T13:  -0.0412 T23:  -0.0241                                     
REMARK   3    L TENSOR                                                          
REMARK   3      L11:   2.6377 L22:   5.1241                                     
REMARK   3      L33:   1.4416 L12:   0.4065                                     
REMARK   3      L13:  -1.1863 L23:  -1.1737                                     
REMARK   3    S TENSOR                                                          
REMARK   3      S11:   0.1275 S12:  -0.1313 S13:  -0.4348                       
REMARK   3      S21:  -0.1951 S22:  -0.0777 S23:   0.6007                       
REMARK   3      S31:   0.4054 S32:  -0.3696 S33:  -0.0548                       
REMARK   3   TLS GROUP : 16                                                     
REMARK   3    SELECTION: (CHAIN B AND RESID 189:302)                            
REMARK   3    ORIGIN FOR THE GROUP (A):  11.3327 -14.3063  -7.0855              
REMARK   3    T TENSOR                                                          
REMARK   3      T11:   0.1726 T22:   0.2790                                     
REMARK   3      T33:   0.1994 T12:  -0.0139                                     
REMARK   3      T13:   0.0449 T23:  -0.0283                                     
REMARK   3    L TENSOR                                                          
REMARK   3      L11:   1.3776 L22:   1.1444                                     
REMARK   3      L33:   1.4541 L12:   0.2049                                     
REMARK   3      L13:   0.5644 L23:  -0.1323                                     
REMARK   3    S TENSOR                                                          
REMARK   3      S11:   0.0244 S12:  -0.3838 S13:  -0.0188                       
REMARK   3      S21:   0.1038 S22:  -0.1078 S23:   0.1821                       
REMARK   3      S31:  -0.0049 S32:  -0.4055 S33:   0.0489                       
REMARK   3   TLS GROUP : 17                                                     
REMARK   3    SELECTION: (CHAIN B AND RESID 303:349)                            
REMARK   3    ORIGIN FOR THE GROUP (A):  31.0612 -12.5032  -3.8124              
REMARK   3    T TENSOR                                                          
REMARK   3      T11:   0.1918 T22:   0.2522                                     
REMARK   3      T33:   0.2183 T12:  -0.0601                                     
REMARK   3      T13:   0.0188 T23:   0.0308                                     
REMARK   3    L TENSOR                                                          
REMARK   3      L11:   1.8848 L22:   1.6063                                     
REMARK   3      L33:   1.8820 L12:  -0.7410                                     
REMARK   3      L13:   1.0605 L23:   0.1454                                     
REMARK   3    S TENSOR                                                          
REMARK   3      S11:  -0.0132 S12:  -0.0695 S13:   0.0727                       
REMARK   3      S21:   0.0856 S22:  -0.1027 S23:  -0.2027                       
REMARK   3      S31:  -0.1061 S32:   0.1498 S33:   0.1109                       
REMARK   3   TLS GROUP : 18                                                     
REMARK   3    SELECTION: (CHAIN B AND RESID 350:354)                            
REMARK   3    ORIGIN FOR THE GROUP (A):  19.7177  -8.7732 -27.8534              
REMARK   3    T TENSOR                                                          
REMARK   3      T11:   0.7971 T22:   0.8353                                     
REMARK   3      T33:   0.3403 T12:   0.1176                                     
REMARK   3      T13:   0.1612 T23:   0.2060                                     
REMARK   3    L TENSOR                                                          
REMARK   3      L11:   6.1947 L22:   5.5715                                     
REMARK   3      L33:   3.7994 L12:  -5.8000                                     
REMARK   3      L13:  -4.7974 L23:   4.6005                                     
REMARK   3    S TENSOR                                                          
REMARK   3      S11:   0.4338 S12:   1.9160 S13:   1.1860                       
REMARK   3      S21:  -1.3150 S22:   0.3652 S23:   0.1778                       
REMARK   3      S31:  -1.0733 S32:  -1.6713 S33:  -0.8343                       
REMARK   3   TLS GROUP : 19                                                     
REMARK   3    SELECTION: (CHAIN B AND RESID 355:380)                            
REMARK   3    ORIGIN FOR THE GROUP (A):   1.8084   2.9208 -15.0249              
REMARK   3    T TENSOR                                                          
REMARK   3      T11:   0.2639 T22:   0.4097                                     
REMARK   3      T33:   0.4069 T12:   0.1474                                     
REMARK   3      T13:  -0.0381 T23:  -0.2147                                     
REMARK   3    L TENSOR                                                          
REMARK   3      L11:   0.4863 L22:   0.8627                                     
REMARK   3      L33:   1.2861 L12:   0.1579                                     
REMARK   3      L13:  -0.7537 L23:  -0.4723                                     
REMARK   3    S TENSOR                                                          
REMARK   3      S11:  -0.2526 S12:  -0.3428 S13:   0.1990                       
REMARK   3      S21:  -0.0023 S22:  -0.0275 S23:   0.4332                       
REMARK   3      S31:  -0.3055 S32:  -0.2622 S33:  -0.0033                       
REMARK   3   TLS GROUP : 20                                                     
REMARK   3    SELECTION: (CHAIN B AND RESID 381:394)                            
REMARK   3    ORIGIN FOR THE GROUP (A):  -5.8460  -0.4233   8.9840              
REMARK   3    T TENSOR                                                          
REMARK   3      T11:   0.5196 T22:   1.0115                                     
REMARK   3      T33:   0.5295 T12:   0.1077                                     
REMARK   3      T13:   0.3296 T23:  -0.4233                                     
REMARK   3    L TENSOR                                                          
REMARK   3      L11:   0.2040 L22:   0.5363                                     
REMARK   3      L33:   1.6848 L12:   0.0919                                     
REMARK   3      L13:  -0.3297 L23:  -0.1405                                     
REMARK   3    S TENSOR                                                          
REMARK   3      S11:  -0.0195 S12:  -0.1657 S13:   0.1099                       
REMARK   3      S21:   0.2671 S22:   0.0972 S23:   0.0924                       
REMARK   3      S31:  -0.2579 S32:  -0.1603 S33:  -0.3101                       
REMARK   3   TLS GROUP : 21                                                     
REMARK   3    SELECTION: (CHAIN B AND RESID 395:424)                            
REMARK   3    ORIGIN FOR THE GROUP (A):   7.7724   7.8469  -0.9574              
REMARK   3    T TENSOR                                                          
REMARK   3      T11:   0.4650 T22:   0.5871                                     
REMARK   3      T33:   0.4213 T12:   0.1474                                     
REMARK   3      T13:  -0.0868 T23:  -0.3060                                     
REMARK   3    L TENSOR                                                          
REMARK   3      L11:   1.1809 L22:   2.7377                                     
REMARK   3      L33:   0.0800 L12:   0.0048                                     
REMARK   3      L13:  -0.2183 L23:  -0.1209                                     
REMARK   3    S TENSOR                                                          
REMARK   3      S11:  -0.1362 S12:  -0.5286 S13:   0.2930                       
REMARK   3      S21:   0.2850 S22:  -0.1068 S23:   0.1204                       
REMARK   3      S31:  -0.2635 S32:  -0.3280 S33:  -0.0949                       
REMARK   3   TLS GROUP : 22                                                     
REMARK   3    SELECTION: (CHAIN B AND RESID 425:519)                            
REMARK   3    ORIGIN FOR THE GROUP (A):   1.9273  -1.7924  -1.6803              
REMARK   3    T TENSOR                                                          
REMARK   3      T11:   0.3622 T22:   0.6504                                     
REMARK   3      T33:   0.3912 T12:   0.0836                                     
REMARK   3      T13:   0.0300 T23:  -0.2327                                     
REMARK   3    L TENSOR                                                          
REMARK   3      L11:   1.3573 L22:   1.1026                                     
REMARK   3      L33:   0.4935 L12:   0.0449                                     
REMARK   3      L13:   0.3650 L23:   0.2234                                     
REMARK   3    S TENSOR                                                          
REMARK   3      S11:  -0.1150 S12:  -0.7844 S13:   0.2999                       
REMARK   3      S21:   0.3734 S22:  -0.1079 S23:   0.2068                       
REMARK   3      S31:  -0.2146 S32:  -0.6739 S33:   0.1195                       
REMARK   3   TLS GROUP : 23                                                     
REMARK   3    SELECTION: (CHAIN D AND RESID 1:1)                                
REMARK   3    ORIGIN FOR THE GROUP (A):  -7.9050 -19.0674 -24.6591              
REMARK   3    T TENSOR                                                          
REMARK   3      T11:   0.3251 T22:   0.4173                                     
REMARK   3      T33:   0.3196 T12:  -0.0391                                     
REMARK   3      T13:  -0.0097 T23:   0.0451                                     
REMARK   3    L TENSOR                                                          
REMARK   3      L11:   3.7898 L22:   4.9522                                     
REMARK   3      L33:   7.5208 L12:   1.1401                                     
REMARK   3      L13:  -5.0637 L23:  -3.3815                                     
REMARK   3    S TENSOR                                                          
REMARK   3      S11:   0.0455 S12:  -0.6816 S13:  -0.4552                       
REMARK   3      S21:   0.1703 S22:   0.1296 S23:   0.1710                       
REMARK   3      S31:   0.1255 S32:  -0.2349 S33:  -0.1883                       
REMARK   3                                                                      
REMARK   3  NCS DETAILS                                                         
REMARK   3   NUMBER OF NCS GROUPS : NULL                                        
REMARK   3                                                                      
REMARK   3  OTHER REFINEMENT REMARKS: NULL                                      
REMARK   4                                                                      
REMARK   4 4Z13 COMPLIES WITH FORMAT V. 3.30, 13-JUL-11                         
REMARK 100                                                                      
REMARK 100 THIS ENTRY HAS BEEN PROCESSED BY RCSB ON 15-APR-15.                  
REMARK 100 THE DEPOSITION ID IS D_1000208341.                                   
REMARK 200                                                                      
REMARK 200 EXPERIMENTAL DETAILS                                                 
REMARK 200  EXPERIMENT TYPE                : X-RAY DIFFRACTION                  
REMARK 200  DATE OF DATA COLLECTION        : 15-MAY-13                          
REMARK 200  TEMPERATURE           (KELVIN) : 100                                
REMARK 200  PH                             : NULL                               
REMARK 200  NUMBER OF CRYSTALS USED        : NULL                               
REMARK 200                                                                      
REMARK 200  SYNCHROTRON              (Y/N) : Y                                  
REMARK 200  RADIATION SOURCE               : DIAMOND                            
REMARK 200  BEAMLINE                       : I04-1                              
REMARK 200  X-RAY GENERATOR MODEL          : NULL                               
REMARK 200  MONOCHROMATIC OR LAUE    (M/L) : M                                  
REMARK 200  WAVELENGTH OR RANGE        (A) : 0.9173                             
REMARK 200  MONOCHROMATOR                  : NULL                               
REMARK 200  OPTICS                         : NULL                               
REMARK 200                                                                      
REMARK 200  DETECTOR TYPE                  : PIXEL                              
REMARK 200  DETECTOR MANUFACTURER          : DECTRIS PILATUS 2M                 
REMARK 200  INTENSITY-INTEGRATION SOFTWARE : XDS                                
REMARK 200  DATA SCALING SOFTWARE          : XSCALE                             
REMARK 200                                                                      
REMARK 200  NUMBER OF UNIQUE REFLECTIONS   : 101112                             
REMARK 200  RESOLUTION RANGE HIGH      (A) : 1.780                              
REMARK 200  RESOLUTION RANGE LOW       (A) : 47.410                             
REMARK 200  REJECTION CRITERIA  (SIGMA(I)) : NULL                               
REMARK 200                                                                      
REMARK 200 OVERALL.                                                             
REMARK 200  COMPLETENESS FOR RANGE     (%) : 98.4                               
REMARK 200  DATA REDUNDANCY                : 3.850                              
REMARK 200  R MERGE                    (I) : 0.11200                            
REMARK 200  R SYM                      (I) : NULL                               
REMARK 200  <I/SIGMA(I)> FOR THE DATA SET  : 8.6000                             
REMARK 200                                                                      
REMARK 200 IN THE HIGHEST RESOLUTION SHELL.                                     
REMARK 200  HIGHEST RESOLUTION SHELL, RANGE HIGH (A) : 1.78                     
REMARK 200  HIGHEST RESOLUTION SHELL, RANGE LOW  (A) : 1.84                     
REMARK 200  COMPLETENESS FOR SHELL     (%) : 96.2                               
REMARK 200  DATA REDUNDANCY IN SHELL       : 3.89                               
REMARK 200  R MERGE FOR SHELL          (I) : 1.33700                            
REMARK 200  R SYM FOR SHELL            (I) : NULL                               
REMARK 200  <I/SIGMA(I)> FOR SHELL         : 1.000                              
REMARK 200                                                                      
REMARK 200 DIFFRACTION PROTOCOL: SINGLE WAVELENGTH                              
REMARK 200 METHOD USED TO DETERMINE THE STRUCTURE: MOLECULAR REPLACEMENT        
REMARK 200 SOFTWARE USED: PHASER                                                
REMARK 200 STARTING MODEL: 4Z0Y                                                 
REMARK 200                                                                      
REMARK 200 REMARK: NULL                                                         
REMARK 280                                                                      
REMARK 280 CRYSTAL                                                              
REMARK 280 SOLVENT CONTENT, VS   (%): 46.54                                     
REMARK 280 MATTHEWS COEFFICIENT, VM (ANGSTROMS**3/DA): 2.30                     
REMARK 280                                                                      
REMARK 280 CRYSTALLIZATION CONDITIONS: 12% PEG 4000, 1 MM                       
REMARK 280  HEXATUNGSTOTELLURATE(VI), 60 MM SODIUM CITRATE, PH 5.0, VAPOR       
REMARK 280  DIFFUSION, HANGING DROP, TEMPERATURE 293K                           
REMARK 290                                                                      
REMARK 290 CRYSTALLOGRAPHIC SYMMETRY                                            
REMARK 290 SYMMETRY OPERATORS FOR SPACE GROUP: P 1 21 1                         
REMARK 290                                                                      
REMARK 290      SYMOP   SYMMETRY                                                
REMARK 290     NNNMMM   OPERATOR                                                
REMARK 290       1555   X,Y,Z                                                   
REMARK 290       2555   -X,Y+1/2,-Z                                             
REMARK 290                                                                      
REMARK 290     WHERE NNN -> OPERATOR NUMBER                                     
REMARK 290           MMM -> TRANSLATION VECTOR                                  
REMARK 290                                                                      
REMARK 290 CRYSTALLOGRAPHIC SYMMETRY TRANSFORMATIONS                            
REMARK 290 THE FOLLOWING TRANSFORMATIONS OPERATE ON THE ATOM/HETATM             
REMARK 290 RECORDS IN THIS ENTRY TO PRODUCE CRYSTALLOGRAPHICALLY                
REMARK 290 RELATED MOLECULES.                                                   
REMARK 290   SMTRY1   1  1.000000  0.000000  0.000000        0.00000            
REMARK 290   SMTRY2   1  0.000000  1.000000  0.000000        0.00000            
REMARK 290   SMTRY3   1  0.000000  0.000000  1.000000        0.00000            
REMARK 290   SMTRY1   2 -1.000000  0.000000  0.000000        0.00000            
REMARK 290   SMTRY2   2  0.000000  1.000000  0.000000       54.87500            
REMARK 290   SMTRY3   2  0.000000  0.000000 -1.000000        0.00000            
REMARK 290                                                                      
REMARK 290 REMARK: NULL                                                         
REMARK 300                                                                      
REMARK 300 BIOMOLECULE: 1, 2                                                    
REMARK 300 SEE REMARK 350 FOR THE AUTHOR PROVIDED AND/OR PROGRAM                
REMARK 300 GENERATED ASSEMBLY INFORMATION FOR THE STRUCTURE IN                  
REMARK 300 THIS ENTRY. THE REMARK MAY ALSO PROVIDE INFORMATION ON               
REMARK 300 BURIED SURFACE AREA.                                                 
REMARK 350                                                                      
REMARK 350 COORDINATES FOR A COMPLETE MULTIMER REPRESENTING THE KNOWN           
REMARK 350 BIOLOGICALLY SIGNIFICANT OLIGOMERIZATION STATE OF THE                
REMARK 350 MOLECULE CAN BE GENERATED BY APPLYING BIOMT TRANSFORMATIONS          
REMARK 350 GIVEN BELOW.  BOTH NON-CRYSTALLOGRAPHIC AND                          
REMARK 350 CRYSTALLOGRAPHIC OPERATIONS ARE GIVEN.                               
REMARK 350                                                                      
REMARK 350 BIOMOLECULE: 1                                                       
REMARK 350 AUTHOR DETERMINED BIOLOGICAL UNIT: MONOMERIC                         
REMARK 350 APPLY THE FOLLOWING TO CHAINS: A                                     
REMARK 350   BIOMT1   1  1.000000  0.000000  0.000000        0.00000            
REMARK 350   BIOMT2   1  0.000000  1.000000  0.000000        0.00000            
REMARK 350   BIOMT3   1  0.000000  0.000000  1.000000        0.00000            
REMARK 350                                                                      
REMARK 350 BIOMOLECULE: 2                                                       
REMARK 350 AUTHOR DETERMINED BIOLOGICAL UNIT: MONOMERIC                         
REMARK 350 APPLY THE FOLLOWING TO CHAINS: B                                     
REMARK 350   BIOMT1   1  1.000000  0.000000  0.000000        0.00000            
REMARK 350   BIOMT2   1  0.000000  1.000000  0.000000        0.00000            
REMARK 350   BIOMT3   1  0.000000  0.000000  1.000000        0.00000            
REMARK 465                                                                      
REMARK 465 MISSING RESIDUES                                                     
REMARK 465 THE FOLLOWING RESIDUES WERE NOT LOCATED IN THE                       
REMARK 465 EXPERIMENT. (M=MODEL NUMBER; RES=RESIDUE NAME; C=CHAIN               
REMARK 465 IDENTIFIER; SSSEQ=SEQUENCE NUMBER; I=INSERTION CODE.)                
REMARK 465                                                                      
REMARK 465   M RES C SSSEQI                                                     
REMARK 465     MET A     1                                                      
REMARK 465     ALA A     2                                                      
REMARK 465     VAL A   240                                                      
REMARK 465     ALA A   241                                                      
REMARK 465     ASN A   242                                                      
REMARK 465     GLY A   243                                                      
REMARK 465     LYS A   464                                                      
REMARK 465     ARG A   465                                                      
REMARK 465     SER A   466                                                      
REMARK 465     MET A   467                                                      
REMARK 465     ALA A   520                                                      
REMARK 465     MET B     1                                                      
REMARK 465     ALA B     2                                                      
REMARK 465     ASP B   237                                                      
REMARK 465     SER B   238                                                      
REMARK 465     PRO B   239                                                      
REMARK 465     VAL B   240                                                      
REMARK 465     ALA B   241                                                      
REMARK 465     ASN B   242                                                      
REMARK 465     GLY B   243                                                      
REMARK 465     GLU B   353                                                      
REMARK 465     ALA B   372                                                      
REMARK 465     THR B   373                                                      
REMARK 465     THR B   374                                                      
REMARK 465     GLY B   375                                                      
REMARK 465     ASP B   376                                                      
REMARK 465     VAL B   377                                                      
REMARK 465     LYS B   464                                                      
REMARK 465     ARG B   465                                                      
REMARK 465     SER B   466                                                      
REMARK 465     MET B   467                                                      
REMARK 465     ALA B   520                                                      
REMARK 470                                                                      
REMARK 470 MISSING ATOM                                                         
REMARK 470 THE FOLLOWING RESIDUES HAVE MISSING ATOMS (M=MODEL NUMBER;           
REMARK 470 RES=RESIDUE NAME; C=CHAIN IDENTIFIER; SSEQ=SEQUENCE NUMBER;          
REMARK 470 I=INSERTION CODE):                                                   
REMARK 470   M RES CSSEQI  ATOMS                                                
REMARK 470     LEU A   3    CG   CD1  CD2                                       
REMARK 470     GLU A  26    CG   CD   OE1  OE2                                  
REMARK 470     SER A  38    OG                                                  
REMARK 470     ASP A  84    OD1  OD2                                            
REMARK 470     GLU A 145    CG   CD   OE1  OE2                                  
REMARK 470     GLU A 186    CG   CD   OE1  OE2                                  
REMARK 470     ASP A 237    CG   OD1  OD2                                       
REMARK 470     ARG A 303    CZ   NH1  NH2                                       
REMARK 470     GLU A 353    CG   CD   OE1  OE2                                  
REMARK 470     THR A 373    OG1  CG2                                            
REMARK 470     GLU A 381    CG   CD   OE1  OE2                                  
REMARK 470     LYS A 384    CG   CD   CE   NZ                                   
REMARK 470     ARG A 388    CG   CD   NE   CZ   NH1  NH2                        
REMARK 470     ASN A 390    ND2                                                 
REMARK 470     THR A 405    CG2                                                 
REMARK 470     GLU A 406    CG   CD   OE1  OE2                                  
REMARK 470     GLU A 407    CG   CD   OE1  OE2                                  
REMARK 470     ASP A 441    CG   OD1  OD2                                       
REMARK 470     VAL A 468    CG1  CG2                                            
REMARK 470     LYS A 519    CG   CD   CE   NZ                                   
REMARK 470     LEU B   3    CG   CD1  CD2                                       
REMARK 470     GLU B  26    CG   CD   OE1  OE2                                  
REMARK 470     GLU B 157    CG   CD   OE1  OE2                                  
REMARK 470     ARG B 303    CZ   NH1  NH2                                       
REMARK 470     ASN B 350    OD1  ND2                                            
REMARK 470     SER B 351    OG                                                  
REMARK 470     VAL B 354    CG1  CG2                                            
REMARK 470     VAL B 371    CG1  CG2                                            
REMARK 470     LYS B 378    CG   CD   CE   NZ                                   
REMARK 470     GLU B 381    CG   CD   OE1  OE2                                  
REMARK 470     LYS B 384    CG   CD   CE   NZ                                   
REMARK 470     VAL B 387    CG1  CG2                                            
REMARK 470     ARG B 388    CG   CD   NE   CZ   NH1  NH2                        
REMARK 470     GLN B 391    CG   CD   OE1  NE2                                  
REMARK 470     ARG B 396    CD   NE   CZ   NH1  NH2                             
REMARK 470     LYS B 398    CG   CD   CE   NZ                                   
REMARK 470     LYS B 420    CG   CD   CE   NZ                                   
REMARK 470     LYS B 422    CG   CD   CE   NZ                                   
REMARK 470     ASN B 462    CG   OD1  ND2                                       
REMARK 470     VAL B 468    CG1  CG2                                            
REMARK 470     GLU B 490    CG   CD   OE1  OE2                                  
REMARK 470     LYS B 519    CG   CD   CE   NZ                                   
REMARK 500                                                                      
REMARK 500 GEOMETRY AND STEREOCHEMISTRY                                         
REMARK 500 SUBTOPIC: CLOSE CONTACTS IN SAME ASYMMETRIC UNIT                     
REMARK 500                                                                      
REMARK 500 THE FOLLOWING ATOMS ARE IN CLOSE CONTACT.                            
REMARK 500                                                                      
REMARK 500  ATM1  RES C  SSEQI   ATM2  RES C  SSEQI           DISTANCE          
REMARK 500   HZ3  LYS A    62     O3   TEW A   607              1.58            
REMARK 500   O      O B   603     O      O B   604              1.89            
REMARK 500   O      O A   603     O      O A   604              1.96            
REMARK 500   OD2  ASP A    51     NH1  ARG A    55              2.03            
REMARK 500   O    HOH B   930     O    HOH B  1078              2.09            
REMARK 500   O    HOH B   709     O    HOH B   968              2.12            
REMARK 500   O    HOH A   820     O    HOH A   945              2.13            
REMARK 500   O    HOH B  1003     O    HOH B  1030              2.14            
REMARK 500   O    HOH A   970     O    HOH A  1004              2.14            
REMARK 500   O    LYS B   519     O    HOH B   701              2.14            
REMARK 500   O    HOH A   990     O    HOH A  1063              2.16            
REMARK 500   O    HOH A   953     O    HOH A  1049              2.16            
REMARK 500   O    HOH B   807     O    HOH B   912              2.16            
REMARK 500   O    HOH A   726     O    HOH A  1120              2.17            
REMARK 500   O    HOH A  1028     O    HOH A  1062              2.17            
REMARK 500   O    HOH B  1031     O    HOH B  1044              2.17            
REMARK 500   O    HOH B  1051     O    HOH B  1076              2.18            
REMARK 500   O    HOH B  1057     O    HOH B  1066              2.19            
REMARK 500   O    HOH B  1119     O    HOH B  1123              2.19            
REMARK 500   O    HOH B   920     O    HOH B  1060              2.19            
REMARK 500   O    HOH B   978     O    HOH B  1073              2.19            
REMARK 500                                                                      
REMARK 500 REMARK: NULL                                                         
REMARK 500                                                                      
REMARK 500 GEOMETRY AND STEREOCHEMISTRY                                         
REMARK 500 SUBTOPIC: TORSION ANGLES                                             
REMARK 500                                                                      
REMARK 500 TORSION ANGLES OUTSIDE THE EXPECTED RAMACHANDRAN REGIONS:            
REMARK 500 (M=MODEL NUMBER; RES=RESIDUE NAME; C=CHAIN IDENTIFIER;               
REMARK 500 SSEQ=SEQUENCE NUMBER; I=INSERTION CODE).                             
REMARK 500                                                                      
REMARK 500 STANDARD TABLE:                                                      
REMARK 500 FORMAT:(10X,I3,1X,A3,1X,A1,I4,A1,4X,F7.2,3X,F7.2)                    
REMARK 500                                                                      
REMARK 500 EXPECTED VALUES: GJ KLEYWEGT AND TA JONES (1996). PHI/PSI-           
REMARK 500 CHOLOGY: RAMACHANDRAN REVISITED. STRUCTURE 4, 1395 - 1400            
REMARK 500                                                                      
REMARK 500  M RES CSSEQI        PSI       PHI                                   
REMARK 500    ALA A   4       57.49   -140.26                                   
REMARK 500    ASP A  10       98.42    -67.00                                   
REMARK 500    GLN A 106       33.36    -94.61                                   
REMARK 500    GLU A 186       60.61   -102.51                                   
REMARK 500    ASP A 200       77.63   -108.70                                   
REMARK 500    VAL A 219      -58.25   -123.40                                   
REMARK 500    PRO A 245     -169.02    -73.08                                   
REMARK 500    ASP A 324     -167.71   -107.51                                   
REMARK 500    ASN A 346     -159.74   -157.86                                   
REMARK 500    SER A 360       31.36    -98.53                                   
REMARK 500    LEU A 389       47.40    -93.96                                   
REMARK 500    LYS A 438       51.84   -151.82                                   
REMARK 500    CYS A 448       49.06   -141.54                                   
REMARK 500    HIS A 461       35.21   -156.45                                   
REMARK 500    ASP B  10       94.76    -64.34                                   
REMARK 500    GLN B 106       30.22    -86.70                                   
REMARK 500    LEU B 168     -158.91    -99.86                                   
REMARK 500    GLU B 186       36.64    -92.54                                   
REMARK 500    VAL B 219      -54.93   -124.84                                   
REMARK 500    SER B 360       38.21    -87.34                                   
REMARK 500    LEU B 389       41.13   -101.89                                   
REMARK 500    LYS B 438       49.62   -140.78                                   
REMARK 500    HIS B 461       35.12   -160.85                                   
REMARK 500                                                                      
REMARK 500 REMARK: NULL                                                         
REMARK 525                                                                      
REMARK 525 SOLVENT                                                              
REMARK 525                                                                      
REMARK 525 THE SOLVENT MOLECULES HAVE CHAIN IDENTIFIERS THAT                    
REMARK 525 INDICATE THE POLYMER CHAIN WITH WHICH THEY ARE MOST                  
REMARK 525 CLOSELY ASSOCIATED. THE REMARK LISTS ALL THE SOLVENT                 
REMARK 525 MOLECULES WHICH ARE MORE THAN 5A AWAY FROM THE                       
REMARK 525 NEAREST POLYMER CHAIN (M = MODEL NUMBER;                             
REMARK 525 RES=RESIDUE NAME; C=CHAIN IDENTIFIER; SSEQ=SEQUENCE                  
REMARK 525 NUMBER; I=INSERTION CODE):                                           
REMARK 525                                                                      
REMARK 525  M RES CSSEQI                                                        
REMARK 525    HOH A1130        DISTANCE =  6.62 ANGSTROMS                       
REMARK 525    HOH A1131        DISTANCE =  6.72 ANGSTROMS                       
REMARK 525    HOH A1132        DISTANCE =  6.81 ANGSTROMS                       
REMARK 525    HOH B1118        DISTANCE =  5.83 ANGSTROMS                       
REMARK 525    HOH B1119        DISTANCE =  5.89 ANGSTROMS                       
REMARK 525    HOH B1120        DISTANCE =  6.00 ANGSTROMS                       
REMARK 525    HOH B1121        DISTANCE =  6.06 ANGSTROMS                       
REMARK 525    HOH B1122        DISTANCE =  6.11 ANGSTROMS                       
REMARK 525    HOH B1123        DISTANCE =  7.10 ANGSTROMS                       
REMARK 525    HOH B1124        DISTANCE =  7.20 ANGSTROMS                       
REMARK 525    HOH B1125        DISTANCE =  8.19 ANGSTROMS                       
REMARK 525    HOH B1126        DISTANCE = 10.26 ANGSTROMS                       
REMARK 620                                                                      
REMARK 620 METAL COORDINATION                                                   
REMARK 620 (M=MODEL NUMBER; RES=RESIDUE NAME; C=CHAIN IDENTIFIER;               
REMARK 620 SSEQ=SEQUENCE NUMBER; I=INSERTION CODE):                             
REMARK 620                                                                      
REMARK 620 COORDINATION ANGLES FOR:  M RES CSSEQI METAL                         
REMARK 620                              CU A 601  CU                            
REMARK 620 N RES CSSEQI ATOM                                                    
REMARK 620 1 HIS A  96   NE2                                                    
REMARK 620 2 HIS A 119   NE2 107.2                                              
REMARK 620 3 HIS A 128   NE2 114.1  99.2                                        
REMARK 620 4   O A 603   O    82.0 119.5 132.1                                  
REMARK 620 5   O A 604   O   140.4  90.2  97.1  58.6                            
REMARK 620 N                    1     2     3     4                             
REMARK 620                                                                      
REMARK 620 COORDINATION ANGLES FOR:  M RES CSSEQI METAL                         
REMARK 620                             TEW A 607   W4                           
REMARK 620 N RES CSSEQI ATOM                                                    
REMARK 620 1 GLU A 157   OE1                                                    
REMARK 620 2 TEW A 607   O7   64.1                                              
REMARK 620 3 TEW A 607   O10  79.0  37.9                                        
REMARK 620 4 TEW A 607   O12  77.6  44.9  80.5                                  
REMARK 620 5 TEW A 607   O17  86.7 127.6 163.6  88.7                            
REMARK 620 6 TEW A 607   O18 171.3 111.4 102.0  94.0  91.0                      
REMARK 620 7 TEW A 607   O19  87.9 120.4  88.2 163.0  99.3 100.7                
REMARK 620 N                    1     2     3     4     5     6                 
REMARK 620                                                                      
REMARK 620 COORDINATION ANGLES FOR:  M RES CSSEQI METAL                         
REMARK 620                             TEW A 607   W5                           
REMARK 620 N RES CSSEQI ATOM                                                    
REMARK 620 1 GLU A 157   OE2                                                    
REMARK 620 2 TEW A 607   O11  64.5                                              
REMARK 620 3 TEW A 607   O12  80.7  47.7                                        
REMARK 620 4 TEW A 607   O17  87.8 126.9  85.6                                  
REMARK 620 5 TEW A 607   O20  76.0  37.6  83.5 161.7                            
REMARK 620 6 TEW A 607   O21 170.6 119.9  96.4  83.1 112.7                      
REMARK 620 7 TEW A 607   O22  84.2 129.1 163.7  87.8  98.7  97.6                
REMARK 620 N                    1     2     3     4     5     6                 
REMARK 620                                                                      
REMARK 620 COORDINATION ANGLES FOR:  M RES CSSEQI METAL                         
REMARK 620                              CU A 602  CU                            
REMARK 620 N RES CSSEQI ATOM                                                    
REMARK 620 1 HIS A 255   NE2                                                    
REMARK 620 2 HIS A 259   NE2  99.6                                              
REMARK 620 3 HIS A 289   NE2  99.1 117.7                                        
REMARK 620 4   O A 603   O   138.7 105.1  97.8                                  
REMARK 620 5   O A 604   O    83.8 141.6  99.2  56.4                            
REMARK 620 N                    1     2     3     4                             
REMARK 620                                                                      
REMARK 620 COORDINATION ANGLES FOR:  M RES CSSEQI METAL                         
REMARK 620                              CU B 601  CU                            
REMARK 620 N RES CSSEQI ATOM                                                    
REMARK 620 1 HIS B  96   NE2                                                    
REMARK 620 2 HIS B 119   NE2 108.4                                              
REMARK 620 3 HIS B 128   NE2 111.4 105.1                                        
REMARK 620 4   O B 603   O    85.2 117.0 126.9                                  
REMARK 620 5   O B 604   O   141.2  88.8  96.3  56.1                            
REMARK 620 N                    1     2     3     4                             
REMARK 620                                                                      
REMARK 620 COORDINATION ANGLES FOR:  M RES CSSEQI METAL                         
REMARK 620                              CU B 602  CU                            
REMARK 620 N RES CSSEQI ATOM                                                    
REMARK 620 1 HIS B 255   NE2                                                    
REMARK 620 2 HIS B 259   NE2  98.6                                              
REMARK 620 3 HIS B 289   NE2 101.1 117.3                                        
REMARK 620 4   O B 603   O   141.0  97.3 102.8                                  
REMARK 620 5   O B 604   O    91.7 143.5  94.6  56.2                            
REMARK 620 N                    1     2     3     4                             
REMARK 800                                                                      
REMARK 800 SITE                                                                 
REMARK 800 SITE_IDENTIFIER: AC1                                                 
REMARK 800 EVIDENCE_CODE: SOFTWARE                                              
REMARK 800 SITE_DESCRIPTION: binding site for residue CU A 601                  
REMARK 800                                                                      
REMARK 800 SITE_IDENTIFIER: AC2                                                 
REMARK 800 EVIDENCE_CODE: SOFTWARE                                              
REMARK 800 SITE_DESCRIPTION: binding site for residue CU A 602                  
REMARK 800                                                                      
REMARK 800 SITE_IDENTIFIER: AC3                                                 
REMARK 800 EVIDENCE_CODE: SOFTWARE                                              
REMARK 800 SITE_DESCRIPTION: binding site for residue O A 603                   
REMARK 800                                                                      
REMARK 800 SITE_IDENTIFIER: AC4                                                 
REMARK 800 EVIDENCE_CODE: SOFTWARE                                              
REMARK 800 SITE_DESCRIPTION: binding site for residue O A 604                   
REMARK 800                                                                      
REMARK 800 SITE_IDENTIFIER: AC5                                                 
REMARK 800 EVIDENCE_CODE: SOFTWARE                                              
REMARK 800 SITE_DESCRIPTION: binding site for residue GOL A 605                 
REMARK 800                                                                      
REMARK 800 SITE_IDENTIFIER: AC6                                                 
REMARK 800 EVIDENCE_CODE: SOFTWARE                                              
REMARK 800 SITE_DESCRIPTION: binding site for residue GOL A 606                 
REMARK 800                                                                      
REMARK 800 SITE_IDENTIFIER: AC7                                                 
REMARK 800 EVIDENCE_CODE: SOFTWARE                                              
REMARK 800 SITE_DESCRIPTION: binding site for residue TEW A 607                 
REMARK 800                                                                      
REMARK 800 SITE_IDENTIFIER: AC8                                                 
REMARK 800 EVIDENCE_CODE: SOFTWARE                                              
REMARK 800 SITE_DESCRIPTION: binding site for residue TEW A 608                 
REMARK 800                                                                      
REMARK 800 SITE_IDENTIFIER: AC9                                                 
REMARK 800 EVIDENCE_CODE: SOFTWARE                                              
REMARK 800 SITE_DESCRIPTION: binding site for residue W A 609                   
REMARK 800                                                                      
REMARK 800 SITE_IDENTIFIER: AD1                                                 
REMARK 800 EVIDENCE_CODE: SOFTWARE                                              
REMARK 800 SITE_DESCRIPTION: binding site for residue CU B 601                  
REMARK 800                                                                      
REMARK 800 SITE_IDENTIFIER: AD2                                                 
REMARK 800 EVIDENCE_CODE: SOFTWARE                                              
REMARK 800 SITE_DESCRIPTION: binding site for residue CU B 602                  
REMARK 800                                                                      
REMARK 800 SITE_IDENTIFIER: AD3                                                 
REMARK 800 EVIDENCE_CODE: SOFTWARE                                              
REMARK 800 SITE_DESCRIPTION: binding site for residue O B 603                   
REMARK 800                                                                      
REMARK 800 SITE_IDENTIFIER: AD4                                                 
REMARK 800 EVIDENCE_CODE: SOFTWARE                                              
REMARK 800 SITE_DESCRIPTION: binding site for residue O B 604                   
REMARK 800                                                                      
REMARK 800 SITE_IDENTIFIER: AD5                                                 
REMARK 800 EVIDENCE_CODE: SOFTWARE                                              
REMARK 800 SITE_DESCRIPTION: binding site for residue GOL B 605                 
REMARK 800                                                                      
REMARK 800 SITE_IDENTIFIER: AD6                                                 
REMARK 800 EVIDENCE_CODE: SOFTWARE                                              
REMARK 800 SITE_DESCRIPTION: binding site for residue W B 606                   
REMARK 800                                                                      
REMARK 800 SITE_IDENTIFIER: AD7                                                 
REMARK 800 EVIDENCE_CODE: SOFTWARE                                              
REMARK 800 SITE_DESCRIPTION: binding site for residue W B 607                   
REMARK 800                                                                      
REMARK 800 SITE_IDENTIFIER: AD8                                                 
REMARK 800 EVIDENCE_CODE: SOFTWARE                                              
REMARK 800 SITE_DESCRIPTION: binding site for residue W B 608                   
REMARK 800                                                                      
REMARK 800 SITE_IDENTIFIER: AD9                                                 
REMARK 800 EVIDENCE_CODE: SOFTWARE                                              
REMARK 800 SITE_DESCRIPTION: binding site for residue W B 609                   
REMARK 800                                                                      
REMARK 800 SITE_IDENTIFIER: AE1                                                 
REMARK 800 EVIDENCE_CODE: SOFTWARE                                              
REMARK 800 SITE_DESCRIPTION: binding site for residue W B 610                   
REMARK 800                                                                      
REMARK 800 SITE_IDENTIFIER: AE2                                                 
REMARK 800 EVIDENCE_CODE: SOFTWARE                                              
REMARK 800 SITE_DESCRIPTION: binding site for residue TE B 611                  
REMARK 800                                                                      
REMARK 800 SITE_IDENTIFIER: AE3                                                 
REMARK 800 EVIDENCE_CODE: SOFTWARE                                              
REMARK 800 SITE_DESCRIPTION: binding site for residue W B 612                   
REMARK 800                                                                      
REMARK 800 SITE_IDENTIFIER: AE4                                                 
REMARK 800 EVIDENCE_CODE: SOFTWARE                                              
REMARK 800 SITE_DESCRIPTION: binding site for Di-peptide CYS B 100 and HIS B    
REMARK 800  119                                                                 
DBREF1 4Z13 A    4   520  UNP                  A0A075DN54_CORGR                 
DBREF2 4Z13 A     A0A075DN54                         86         602             
DBREF1 4Z13 B    4   520  UNP                  A0A075DN54_CORGR                 
DBREF2 4Z13 B     A0A075DN54                         86         602             
SEQADV 4Z13 MET A    1  UNP  A0A075DN5           INITIATING METHIONINE          
SEQADV 4Z13 ALA A    2  UNP  A0A075DN5           EXPRESSION TAG                 
SEQADV 4Z13 LEU A    3  UNP  A0A075DN5           EXPRESSION TAG                 
SEQADV 4Z13 MET B    1  UNP  A0A075DN5           INITIATING METHIONINE          
SEQADV 4Z13 ALA B    2  UNP  A0A075DN5           EXPRESSION TAG                 
SEQADV 4Z13 LEU B    3  UNP  A0A075DN5           EXPRESSION TAG                 
SEQRES   1 A  520  MET ALA LEU ALA PRO ILE THR ALA PRO ASP ILE THR SER          
SEQRES   2 A  520  ILE CYS LYS ASP ALA SER SER GLY ILE GLY ASN GLN GLU          
SEQRES   3 A  520  GLY ALA ILE ARG THR ARG LYS CYS CYS PRO PRO SER LEU          
SEQRES   4 A  520  GLY LYS LYS ILE LYS ASP PHE GLN PHE PRO ASN ASP LYS          
SEQRES   5 A  520  LYS VAL ARG MET ARG TRP PRO ALA HIS LYS GLY THR LYS          
SEQRES   6 A  520  LYS GLN VAL ASP ASP TYR ARG ARG ALA ILE ALA ALA MET          
SEQRES   7 A  520  ARG ALA LEU PRO ASP ASP ASP PRO ARG SER PHE VAL SER          
SEQRES   8 A  520  GLN ALA LYS ILE HIS CYS ALA TYR CYS ASN GLY GLY TYR          
SEQRES   9 A  520  THR GLN VAL ASP SER GLY PHE PRO ASP ILE ASP ILE GLN          
SEQRES  10 A  520  ILE HIS ASN SER TRP LEU PHE PHE PRO PHE HIS ARG TRP          
SEQRES  11 A  520  TYR LEU TYR PHE TYR GLU ARG ILE LEU GLY SER LEU ILE          
SEQRES  12 A  520  ASP GLU PRO ASN PHE ALA LEU PRO TYR TRP LYS TRP ASP          
SEQRES  13 A  520  GLU PRO LYS GLY MET PRO ILE SER ASN ILE PHE LEU GLY          
SEQRES  14 A  520  ASP ALA SER ASN PRO LEU TYR ASP GLN TYR ARG ASP ALA          
SEQRES  15 A  520  ASN HIS ILE GLU ASP ARG ILE VAL ASP LEU ASP TYR ASP          
SEQRES  16 A  520  GLY LYS ASP LYS ASP ILE PRO ASP GLN GLN GLN VAL ALA          
SEQRES  17 A  520  CYS ASN LEU SER THR VAL TYR ARG ASP LEU VAL ARG ASN          
SEQRES  18 A  520  GLY VAL ASP PRO THR SER PHE PHE GLY GLY LYS TYR VAL          
SEQRES  19 A  520  ALA GLY ASP SER PRO VAL ALA ASN GLY ASP PRO SER VAL          
SEQRES  20 A  520  GLY SER VAL GLU ALA GLY SER HIS THR ALA VAL HIS ARG          
SEQRES  21 A  520  TRP VAL GLY ASP PRO THR GLN PRO ASN ASN GLU ASP MET          
SEQRES  22 A  520  GLY ASN PHE TYR SER ALA GLY TYR ASP PRO VAL PHE TYR          
SEQRES  23 A  520  ILE HIS HIS ALA ASN VAL ASP ARG MET TRP LYS LEU TRP          
SEQRES  24 A  520  LYS GLU LEU ARG LEU PRO GLY HIS VAL ASP ILE THR ASP          
SEQRES  25 A  520  PRO ASP TRP LEU ASN ALA SER TYR VAL PHE TYR ASP GLU          
SEQRES  26 A  520  ASN LYS ASP LEU VAL ARG VAL TYR ASN LYS ASP CYS VAL          
SEQRES  27 A  520  ASN LEU ASP LYS LEU LYS TYR ASN PHE ILE GLU ASN SER          
SEQRES  28 A  520  LYS GLU VAL PHE PRO TRP ARG ASN SER ARG PRO PRO GLN          
SEQRES  29 A  520  ARG ARG LYS SER ALA GLN VAL ALA THR THR GLY ASP VAL          
SEQRES  30 A  520  LYS THR VAL GLU GLN THR LYS PHE PRO VAL ARG LEU ASN          
SEQRES  31 A  520  GLN ILE PHE LYS VAL ARG VAL LYS ARG PRO ALA VAL ASN          
SEQRES  32 A  520  ARG THR GLU GLU GLU LYS ASP GLN ALA ASN GLU VAL LEU          
SEQRES  33 A  520  LEU ILE LYS LYS ILE LYS TYR ASP SER GLY LYS PHE VAL          
SEQRES  34 A  520  LYS PHE ASP VAL PHE VAL ASN ASP LYS LEU LYS ASP GLY          
SEQRES  35 A  520  VAL PHE THR THR PRO CYS ASP PRO GLU TYR ALA GLY GLY          
SEQRES  36 A  520  PHE ALA GLN ILE PRO HIS ASN ASP LYS ARG SER MET VAL          
SEQRES  37 A  520  MET THR SER THR ALA ARG PHE GLY LEU ASN GLU LEU LEU          
SEQRES  38 A  520  GLU ASP THR ASN THR GLU GLY GLU GLU TYR ALA THR VAL          
SEQRES  39 A  520  THR LEU VAL PRO ARG THR GLY CYS GLU ASP LEU THR VAL          
SEQRES  40 A  520  GLY GLU ILE LYS ILE GLU LEU VAL PRO ILE PRO LYS ALA          
SEQRES   1 B  520  MET ALA LEU ALA PRO ILE THR ALA PRO ASP ILE THR SER          
SEQRES   2 B  520  ILE CYS LYS ASP ALA SER SER GLY ILE GLY ASN GLN GLU          
SEQRES   3 B  520  GLY ALA ILE ARG THR ARG LYS CYS CYS PRO PRO SER LEU          
SEQRES   4 B  520  GLY LYS LYS ILE LYS ASP PHE GLN PHE PRO ASN ASP LYS          
SEQRES   5 B  520  LYS VAL ARG MET ARG TRP PRO ALA HIS LYS GLY THR LYS          
SEQRES   6 B  520  LYS GLN VAL ASP ASP TYR ARG ARG ALA ILE ALA ALA MET          
SEQRES   7 B  520  ARG ALA LEU PRO ASP ASP ASP PRO ARG SER PHE VAL SER          
SEQRES   8 B  520  GLN ALA LYS ILE HIS CYS ALA TYR CYS ASN GLY GLY TYR          
SEQRES   9 B  520  THR GLN VAL ASP SER GLY PHE PRO ASP ILE ASP ILE GLN          
SEQRES  10 B  520  ILE HIS ASN SER TRP LEU PHE PHE PRO PHE HIS ARG TRP          
SEQRES  11 B  520  TYR LEU TYR PHE TYR GLU ARG ILE LEU GLY SER LEU ILE          
SEQRES  12 B  520  ASP GLU PRO ASN PHE ALA LEU PRO TYR TRP LYS TRP ASP          
SEQRES  13 B  520  GLU PRO LYS GLY MET PRO ILE SER ASN ILE PHE LEU GLY          
SEQRES  14 B  520  ASP ALA SER ASN PRO LEU TYR ASP GLN TYR ARG ASP ALA          
SEQRES  15 B  520  ASN HIS ILE GLU ASP ARG ILE VAL ASP LEU ASP TYR ASP          
SEQRES  16 B  520  GLY LYS ASP LYS ASP ILE PRO ASP GLN GLN GLN VAL ALA          
SEQRES  17 B  520  CYS ASN LEU SER THR VAL TYR ARG ASP LEU VAL ARG ASN          
SEQRES  18 B  520  GLY VAL ASP PRO THR SER PHE PHE GLY GLY LYS TYR VAL          
SEQRES  19 B  520  ALA GLY ASP SER PRO VAL ALA ASN GLY ASP PRO SER VAL          
SEQRES  20 B  520  GLY SER VAL GLU ALA GLY SER HIS THR ALA VAL HIS ARG          
SEQRES  21 B  520  TRP VAL GLY ASP PRO THR GLN PRO ASN ASN GLU ASP MET          
SEQRES  22 B  520  GLY ASN PHE TYR SER ALA GLY TYR ASP PRO VAL PHE TYR          
SEQRES  23 B  520  ILE HIS HIS ALA ASN VAL ASP ARG MET TRP LYS LEU TRP          
SEQRES  24 B  520  LYS GLU LEU ARG LEU PRO GLY HIS VAL ASP ILE THR ASP          
SEQRES  25 B  520  PRO ASP TRP LEU ASN ALA SER TYR VAL PHE TYR ASP GLU          
SEQRES  26 B  520  ASN LYS ASP LEU VAL ARG VAL TYR ASN LYS ASP CYS VAL          
SEQRES  27 B  520  ASN LEU ASP LYS LEU LYS TYR ASN PHE ILE GLU ASN SER          
SEQRES  28 B  520  LYS GLU VAL PHE PRO TRP ARG ASN SER ARG PRO PRO GLN          
SEQRES  29 B  520  ARG ARG LYS SER ALA GLN VAL ALA THR THR GLY ASP VAL          
SEQRES  30 B  520  LYS THR VAL GLU GLN THR LYS PHE PRO VAL ARG LEU ASN          
SEQRES  31 B  520  GLN ILE PHE LYS VAL ARG VAL LYS ARG PRO ALA VAL ASN          
SEQRES  32 B  520  ARG THR GLU GLU GLU LYS ASP GLN ALA ASN GLU VAL LEU          
SEQRES  33 B  520  LEU ILE LYS LYS ILE LYS TYR ASP SER GLY LYS PHE VAL          
SEQRES  34 B  520  LYS PHE ASP VAL PHE VAL ASN ASP LYS LEU LYS ASP GLY          
SEQRES  35 B  520  VAL PHE THR THR PRO CYS ASP PRO GLU TYR ALA GLY GLY          
SEQRES  36 B  520  PHE ALA GLN ILE PRO HIS ASN ASP LYS ARG SER MET VAL          
SEQRES  37 B  520  MET THR SER THR ALA ARG PHE GLY LEU ASN GLU LEU LEU          
SEQRES  38 B  520  GLU ASP THR ASN THR GLU GLY GLU GLU TYR ALA THR VAL          
SEQRES  39 B  520  THR LEU VAL PRO ARG THR GLY CYS GLU ASP LEU THR VAL          
SEQRES  40 B  520  GLY GLU ILE LYS ILE GLU LEU VAL PRO ILE PRO LYS ALA          
HET     CU  A 601       1                                                       
HET     CU  A 602       1                                                       
HET      O  A 603       1                                                       
HET      O  A 604       1                                                       
HET    GOL  A 605      14                                                       
HET    GOL  A 606      14                                                       
HET    TEW  A 607      31                                                       
HET    TEW  A 608      31                                                       
HET      W  A 609       1                                                       
HET     CU  B 601       1                                                       
HET     CU  B 602       1                                                       
HET      O  B 603       1                                                       
HET      O  B 604       1                                                       
HET    GOL  B 605      14                                                       
HET      W  B 606       1                                                       
HET      W  B 607       1                                                       
HET      W  B 608       1                                                       
HET      W  B 609       1                                                       
HET      W  B 610       1                                                       
HET     TE  B 611       1                                                       
HET      W  B 612       1                                                       
HETNAM      CU COPPER (II) ION                                                  
HETNAM       O OXYGEN ATOM                                                      
HETNAM     GOL GLYCEROL                                                         
HETNAM     TEW 6-TUNGSTOTELLURATE(VI)                                           
HETNAM       W TUNGSTEN ION                                                     
HETNAM      TE TELLURIUM                                                        
HETSYN     GOL GLYCERIN; PROPANE-1,2,3-TRIOL                                    
FORMUL   3   CU    4(CU 2+)                                                     
FORMUL   5    O    4(O)                                                         
FORMUL   7  GOL    3(C3 H8 O3)                                                  
FORMUL   9  TEW    2(O24 TE W6 6-)                                              
FORMUL  11    W    7(W 6+)                                                      
FORMUL  22   TE    TE                                                           
FORMUL  24  HOH   *858(H2 O)                                                    
HELIX    1 AA1 THR A   64  LEU A   81  1                                  18    
HELIX    2 AA2 SER A   88  ASN A  101  1                                  14    
HELIX    3 AA3 VAL A  107  GLY A  110  5                                   4    
HELIX    4 AA4 LEU A  123  ILE A  143  1                                  21    
HELIX    5 AA5 GLU A  157  MET A  161  5                                   5    
HELIX    6 AA6 SER A  164  LEU A  168  5                                   5    
HELIX    7 AA7 ASP A  181  ILE A  185  5                                   5    
HELIX    8 AA8 PRO A  202  VAL A  219  1                                  18    
HELIX    9 AA9 ASP A  224  GLY A  230  1                                   7    
HELIX   10 AB1 GLY A  253  GLY A  263  1                                  11    
HELIX   11 AB2 SER A  278  TYR A  281  5                                   4    
HELIX   12 AB3 ASP A  282  LEU A  302  1                                  21    
HELIX   13 AB4 ASP A  312  ASN A  317  1                                   6    
HELIX   14 AB5 LYS A  335  VAL A  338  5                                   4    
HELIX   15 AB6 ASN A  339  LYS A  344  1                                   6    
HELIX   16 AB7 ARG A  366  GLN A  370  5                                   5    
HELIX   17 AB8 THR A  379  THR A  383  5                                   5    
HELIX   18 AB9 THR A  405  ASP A  410  1                                   6    
HELIX   19 AC1 LEU A  477  THR A  484  1                                   8    
HELIX   20 AC2 THR B   64  LEU B   81  1                                  18    
HELIX   21 AC3 SER B   88  ASN B  101  1                                  14    
HELIX   22 AC4 VAL B  107  GLY B  110  5                                   4    
HELIX   23 AC5 LEU B  123  ILE B  143  1                                  21    
HELIX   24 AC6 GLU B  157  MET B  161  5                                   5    
HELIX   25 AC7 SER B  164  LEU B  168  5                                   5    
HELIX   26 AC8 ASP B  181  ILE B  185  5                                   5    
HELIX   27 AC9 PRO B  202  VAL B  219  1                                  18    
HELIX   28 AD1 ASP B  224  GLY B  230  1                                   7    
HELIX   29 AD2 GLY B  253  GLY B  263  1                                  11    
HELIX   30 AD3 ASN B  275  GLY B  280  1                                   6    
HELIX   31 AD4 ASP B  282  LEU B  302  1                                  21    
HELIX   32 AD5 ASP B  312  ASN B  317  1                                   6    
HELIX   33 AD6 LYS B  335  VAL B  338  5                                   4    
HELIX   34 AD7 ARG B  366  GLN B  370  5                                   5    
HELIX   35 AD8 THR B  405  GLN B  411  1                                   7    
HELIX   36 AD9 LEU B  477  THR B  484  1                                   8    
SHEET    1 AA1 3 LYS A  44  ASP A  45  0                                        
SHEET    2 AA1 3 LEU A 329  TYR A 333  1  O  LEU A 329   N  LYS A  44           
SHEET    3 AA1 3 SER A 319  TYR A 323 -1  N  PHE A 322   O  VAL A 330           
SHEET    1 AA2 3 PRO A 151  TYR A 152  0                                        
SHEET    2 AA2 3 ARG A  55  PRO A  59  1  N  TRP A  58   O  TYR A 152           
SHEET    3 AA2 3 TYR A 345  PHE A 347  1  O  ASN A 346   N  ARG A  55           
SHEET    1 AA3 2 THR A 105  GLN A 106  0                                        
SHEET    2 AA3 2 PHE A 111  ASP A 115 -1  O  PHE A 111   N  GLN A 106           
SHEET    1 AA4 4 VAL A 387  ARG A 388  0                                        
SHEET    2 AA4 4 THR A 506  PRO A 516 -1  O  VAL A 507   N  VAL A 387           
SHEET    3 AA4 4 ALA A 412  TYR A 423 -1  N  LEU A 417   O  LYS A 511           
SHEET    4 AA4 4 MET A 469  GLY A 476 -1  O  PHE A 475   N  LEU A 416           
SHEET    1 AA5 4 PHE A 393  LYS A 398  0                                        
SHEET    2 AA5 4 TYR A 491  THR A 500 -1  O  VAL A 494   N  VAL A 395           
SHEET    3 AA5 4 VAL A 429  VAL A 435 -1  N  PHE A 434   O  THR A 495           
SHEET    4 AA5 4 TYR A 452  GLN A 458 -1  O  PHE A 456   N  PHE A 431           
SHEET    1 AA6 3 ILE B  43  ASP B  45  0                                        
SHEET    2 AA6 3 LEU B 329  TYR B 333  1  O  LEU B 329   N  LYS B  44           
SHEET    3 AA6 3 SER B 319  TYR B 323 -1  N  TYR B 320   O  VAL B 332           
SHEET    1 AA7 3 PRO B 151  TYR B 152  0                                        
SHEET    2 AA7 3 ARG B  55  PRO B  59  1  N  TRP B  58   O  TYR B 152           
SHEET    3 AA7 3 TYR B 345  PHE B 347  1  O  ASN B 346   N  ARG B  57           
SHEET    1 AA8 2 THR B 105  GLN B 106  0                                        
SHEET    2 AA8 2 PHE B 111  ASP B 115 -1  O  ILE B 114   N  GLN B 106           
SHEET    1 AA9 4 VAL B 387  ARG B 388  0                                        
SHEET    2 AA9 4 THR B 506  PRO B 516 -1  O  VAL B 507   N  VAL B 387           
SHEET    3 AA9 4 ALA B 412  TYR B 423 -1  N  LYS B 422   O  THR B 506           
SHEET    4 AA9 4 MET B 469  GLY B 476 -1  O  PHE B 475   N  LEU B 416           
SHEET    1 AB1 4 PHE B 393  LYS B 398  0                                        
SHEET    2 AB1 4 TYR B 491  THR B 500 -1  O  LEU B 496   N  PHE B 393           
SHEET    3 AB1 4 VAL B 429  VAL B 435 -1  N  PHE B 434   O  THR B 495           
SHEET    4 AB1 4 TYR B 452  GLN B 458 -1  O  GLY B 454   N  VAL B 433           
SSBOND   1 CYS A   15    CYS A   35                          1555   1555  2.05  
SSBOND   2 CYS A   34    CYS A   97                          1555   1555  2.03  
SSBOND   3 CYS A  209    CYS A  448                          1555   1555  2.06  
SSBOND   4 CYS B   15    CYS B   35                          1555   1555  2.04  
SSBOND   5 CYS B   34    CYS B   97                          1555   1555  2.03  
SSBOND   6 CYS B  209    CYS B  448                          1555   1555  2.06  
LINK         NE2 HIS A  96                CU    CU A 601     1555   1555  1.97  
LINK         SG  CYS A 100                 CE1 HIS A 119     1555   1555  1.79  
LINK         NE2 HIS A 119                CU    CU A 601     1555   1555  2.27  
LINK         NE2 HIS A 128                CU    CU A 601     1555   1555  2.12  
LINK         OE1 GLU A 157                 W4  TEW A 607     1555   1555  2.32  
LINK         OE2 GLU A 157                 W5  TEW A 607     1555   1555  2.37  
LINK         NE2 HIS A 255                CU    CU A 602     1555   1555  2.01  
LINK         NE2 HIS A 259                CU    CU A 602     1555   1555  2.10  
LINK         NE2 HIS A 289                CU    CU A 602     1555   1555  2.15  
LINK         NE2 HIS B  96                CU    CU B 601     1555   1555  1.90  
LINK         SG  CYS B 100                 CE1 HIS B 119     1555   1555  1.77  
LINK         NE2 HIS B 119                CU    CU B 601     1555   1555  2.25  
LINK         NE2 HIS B 128                CU    CU B 601     1555   1555  2.15  
LINK         NE2 HIS B 255                CU    CU B 602     1555   1555  1.99  
LINK         NE2 HIS B 259                CU    CU B 602     1555   1555  2.12  
LINK         NE2 HIS B 289                CU    CU B 602     1555   1555  2.16  
LINK        CU    CU A 601                 O     O A 603     1555   1555  1.75  
LINK        CU    CU A 601                 O     O A 604     1555   1555  2.19  
LINK        CU    CU A 602                 O     O A 603     1555   1555  2.12  
LINK        CU    CU A 602                 O     O A 604     1555   1555  2.03  
LINK        CU    CU B 601                 O     O B 603     1555   1555  2.14  
LINK        CU    CU B 601                 O     O B 604     1555   1555  1.84  
LINK        CU    CU B 602                 O     O B 603     1555   1555  1.82  
LINK        CU    CU B 602                 O     O B 604     1555   1555  2.15  
CISPEP   1 ASP A  244    PRO A  245          0         3.91                     
CISPEP   2 GLU A  271    ASP A  272          0        -1.19                     
CISPEP   3 PHE A  385    PRO A  386          0         0.14                     
CISPEP   4 GLU B  271    ASP B  272          0         0.83                     
CISPEP   5 PHE B  385    PRO B  386          0        -2.87                     
SITE     1 AC1  6 HIS A  96  HIS A 119  HIS A 128   CU A 602                    
SITE     2 AC1  6   O A 603    O A 604                                          
SITE     1 AC2  6 HIS A 255  HIS A 259  HIS A 289   CU A 601                    
SITE     2 AC2  6   O A 603    O A 604                                          
SITE     1 AC3 10 HIS A  96  HIS A 119  HIS A 128  HIS A 259                    
SITE     2 AC3 10 PHE A 276  PHE A 285  HIS A 289   CU A 601                    
SITE     3 AC3 10  CU A 602    O A 604                                          
SITE     1 AC4  8 HIS A 119  PHE A 124  HIS A 128  HIS A 255                    
SITE     2 AC4  8 HIS A 289   CU A 601   CU A 602    O A 603                    
SITE     1 AC5  8 VAL A 247  SER A 249  ALA A 252  GLY A 455                    
SITE     2 AC5  8 ALA A 473  ARG A 474  HOH A 780  HOH A 874                    
SITE     1 AC6  8 ASP A 181  ASN A 183  HIS A 184  TYR A 194                    
SITE     2 AC6  8 GLY A 196  LYS A 197  ASP A 198  HOH A 732                    
SITE     1 AC7 20 LYS A  62  LYS A 154  GLU A 157  PRO A 158                    
SITE     2 AC7 20 LYS A 159  ASN A 350  LYS A 352  PRO A 356                    
SITE     3 AC7 20 HOH A 733  HOH A 776  HOH A 803  HOH A 849                    
SITE     4 AC7 20 HOH A 857  HOH A 950  HOH A 965  HOH A1000                    
SITE     5 AC7 20 LYS B  52  LYS B  53  PRO B 202  ASP B 203                    
SITE     1 AC8  2 LYS A  53  LYS B  65                                          
SITE     1 AC9  3   W B 606    W B 607   TE B 611                               
SITE     1 AD1  6 HIS B  96  HIS B 119  HIS B 128   CU B 602                    
SITE     2 AD1  6   O B 603    O B 604                                          
SITE     1 AD2  6 HIS B 255  HIS B 259  HIS B 289   CU B 601                    
SITE     2 AD2  6   O B 603    O B 604                                          
SITE     1 AD3  9 HIS B  96  HIS B 255  HIS B 259  PHE B 276                    
SITE     2 AD3  9 PHE B 285  HIS B 289   CU B 601   CU B 602                    
SITE     3 AD3  9   O B 604                                                     
SITE     1 AD4  9 HIS B  96  HIS B 119  PHE B 124  HIS B 128                    
SITE     2 AD4  9 HIS B 255  HIS B 289   CU B 601   CU B 602                    
SITE     3 AD4  9   O B 603                                                     
SITE     1 AD5  8 VAL B 247  SER B 249  ALA B 252  GLY B 455                    
SITE     2 AD5  8 ALA B 473  ARG B 474  PHE B 475  HOH B 839                    
SITE     1 AD6  3   W A 609    W B 610   TE B 611                               
SITE     1 AD7  3   W A 609    W B 608   TE B 611                               
SITE     1 AD8  2   W B 607   TE B 611                                          
SITE     1 AD9  3 ASN B 350    W B 610    W B 612                               
SITE     1 AE1  3 ASN B 350    W B 606    W B 609                               
SITE     1 AE2  5   W A 609    W B 606    W B 607    W B 608                    
SITE     2 AE2  5   W B 612                                                     
SITE     1 AE3  4 LYS B  62  LYS B 159    W B 609   TE B 611                    
SITE     1 AE4 17 HIS B  96  CYS B  97  ALA B  98  TYR B  99                    
SITE     2 AE4 17 ASN B 101  GLY B 102  GLN B 117  ILE B 118                    
SITE     3 AE4 17 ASN B 120  SER B 121  HIS B 128  GLU B 251                    
SITE     4 AE4 17 PHE B 276   CU B 601    O B 604  HOH B 817                    
SITE     5 AE4 17 HOH B 973                                                     
CRYST1   52.880  109.750   94.760  90.00  96.30  90.00 P 1 21 1      4          
ORIGX1      1.000000  0.000000  0.000000        0.00000                         
ORIGX2      0.000000  1.000000  0.000000        0.00000                         
ORIGX3      0.000000  0.000000  1.000000        0.00000                         
SCALE1      0.018911  0.000000  0.002087        0.00000                         
SCALE2      0.000000  0.009112  0.000000        0.00000                         
SCALE3      0.000000  0.000000  0.010617        0.00000                         
ATOM      1  N   LEU A   3     -33.626   5.215 -56.396  1.00 58.16           N  
ANISOU    1  N   LEU A   3     7635   6026   8438   2087  -2239   1095       N  
ATOM      2  CA  LEU A   3     -32.847   4.083 -55.906  1.00 60.23           C  
ANISOU    2  CA  LEU A   3     7937   6381   8566   1955  -2117   1007       C  
ATOM      3  C   LEU A   3     -32.079   3.431 -57.051  1.00 60.08           C  
ANISOU    3  C   LEU A   3     7964   6422   8442   1636  -2103   1232       C  
ATOM      4  O   LEU A   3     -32.643   3.170 -58.117  1.00 62.60           O  
ANISOU    4  O   LEU A   3     8195   6913   8678   1548  -2130   1424       O  
ATOM      5  CB  LEU A   3     -33.758   3.057 -55.226  1.00 59.34           C  
ANISOU    5  CB  LEU A   3     7672   6568   8306   2107  -2005    876       C  
ATOM      6  H   LEU A   3     -34.169   5.017 -57.033  1.00 69.79           H  
ATOM      7  HA  LEU A   3     -32.205   4.398 -55.251  1.00 72.27           H  
ATOM      8  N   ALA A   4     -30.795   3.166 -56.822  1.00 60.68           N  
ANISOU    8  N   ALA A   4     8164   6384   8510   1464  -2060   1196       N  
ATOM      9  CA  ALA A   4     -29.916   2.604 -57.847  1.00 55.38           C  
ANISOU    9  CA  ALA A   4     7533   5773   7737   1155  -2033   1384       C  
ATOM     10  C   ALA A   4     -28.965   1.558 -57.272  1.00 46.84           C  
ANISOU   10  C   ALA A   4     6511   4732   6555   1044  -1918   1283       C  
ATOM     11  O   ALA A   4     -27.750   1.683 -57.404  1.00 45.18           O  
ANISOU   11  O   ALA A   4     6393   4406   6367    869  -1913   1313       O  
ATOM     12  CB  ALA A   4     -29.126   3.720 -58.518  1.00 56.89           C  
ANISOU   12  CB  ALA A   4     7813   5746   8055   1012  -2135   1521       C  
ATOM     13  H   ALA A   4     -30.402   3.306 -56.069  1.00 72.82           H  
ATOM     14  HA  ALA A   4     -30.460   2.173 -58.525  1.00 66.46           H  
ATOM     15  HB1 ALA A   4     -28.548   3.334 -59.194  1.00 68.26           H  
ATOM     16  HB2 ALA A   4     -29.745   4.343 -58.928  1.00 68.26           H  
ATOM     17  HB3 ALA A   4     -28.592   4.175 -57.847  1.00 68.26           H  
ATOM     18  N   PRO A   5     -29.512   0.508 -56.647  1.00 40.22           N  
ANISOU   18  N   PRO A   5     5601   4090   5591   1130  -1797   1158       N  
ATOM     19  CA  PRO A   5     -28.643  -0.507 -56.049  1.00 33.93           C  
ANISOU   19  CA  PRO A   5     4845   3366   4679   1014  -1617   1031       C  
ATOM     20  C   PRO A   5     -27.834  -1.297 -57.078  1.00 37.49           C  
ANISOU   20  C   PRO A   5     5309   3929   5008    709  -1532   1163       C  
ATOM     21  O   PRO A   5     -28.330  -1.624 -58.166  1.00 36.92           O  
ANISOU   21  O   PRO A   5     5158   4028   4843    581  -1527   1302       O  
ATOM     22  CB  PRO A   5     -29.629  -1.425 -55.317  1.00 35.76           C  
ANISOU   22  CB  PRO A   5     4957   3841   4789   1133  -1456    891       C  
ATOM     23  CG  PRO A   5     -30.926  -1.231 -56.042  1.00 38.83           C  
ANISOU   23  CG  PRO A   5     5212   4373   5167   1189  -1516    998       C  
ATOM     24  CD  PRO A   5     -30.938   0.205 -56.444  1.00 38.63           C  
ANISOU   24  CD  PRO A   5     5246   4105   5327   1299  -1748   1101       C  
ATOM     25  HA  PRO A   5     -28.041  -0.101 -55.405  1.00 40.71           H  
ATOM     26  HB2 PRO A   5     -29.332  -2.346 -55.382  1.00 42.91           H  
ATOM     27  HB3 PRO A   5     -29.708  -1.151 -54.390  1.00 42.91           H  
ATOM     28  HG2 PRO A   5     -30.953  -1.807 -56.823  1.00 46.59           H  
ATOM     29  HG3 PRO A   5     -31.666  -1.427 -55.446  1.00 46.59           H  
ATOM     30  HD2 PRO A   5     -31.430   0.320 -57.272  1.00 46.36           H  
ATOM     31  HD3 PRO A   5     -31.303   0.753 -55.733  1.00 46.36           H  
ATOM     32  N   ILE A   6     -26.580  -1.567 -56.731  1.00 31.00           N  
ANISOU   32  N   ILE A   6     4576   3026   4178    605  -1475   1106       N  
ATOM     33  CA  ILE A   6     -25.720  -2.436 -57.523  1.00 29.89           C  
ANISOU   33  CA  ILE A   6     4436   3013   3908    352  -1367   1174       C  
ATOM     34  C   ILE A   6     -26.354  -3.820 -57.645  1.00 28.52           C  
ANISOU   34  C   ILE A   6     4173   3090   3574    300  -1189   1107       C  
ATOM     35  O   ILE A   6     -26.733  -4.450 -56.648  1.00 27.93           O  
ANISOU   35  O   ILE A   6     4078   3061   3474    416  -1082    963       O  
ATOM     36  CB  ILE A   6     -24.314  -2.543 -56.897  1.00 29.98           C  
ANISOU   36  CB  ILE A   6     4536   2909   3944    298  -1327   1089       C  
ATOM     37  CG1 ILE A   6     -23.598  -1.183 -56.991  1.00 30.30           C  
ANISOU   37  CG1 ILE A   6     4659   2700   4152    279  -1519   1184       C  
ATOM     38  CG2 ILE A   6     -23.507  -3.655 -57.552  1.00 29.47           C  
ANISOU   38  CG2 ILE A   6     4451   3014   3732     87  -1182   1106       C  
ATOM     39  CD1 ILE A   6     -23.135  -0.784 -58.386  1.00 31.27           C  
ANISOU   39  CD1 ILE A   6     4770   2852   4260     51  -1597   1429       C  
ATOM     40  H   ILE A   6     -26.198  -1.253 -56.028  1.00 37.20           H  
ATOM     41  HA  ILE A   6     -25.627  -2.066 -58.415  1.00 35.87           H  
ATOM     42  HB  ILE A   6     -24.419  -2.762 -55.958  1.00 35.97           H  
ATOM     43 HG12 ILE A   6     -24.205  -0.494 -56.678  1.00 36.36           H  
ATOM     44 HG13 ILE A   6     -22.814  -1.208 -56.420  1.00 36.36           H  
ATOM     45 HG21 ILE A   6     -22.631  -3.696 -57.136  1.00 35.36           H  
ATOM     46 HG22 ILE A   6     -23.972  -4.497 -57.428  1.00 35.36           H  
ATOM     47 HG23 ILE A   6     -23.416  -3.463 -58.498  1.00 35.36           H  
ATOM     48 HD11 ILE A   6     -22.699   0.082 -58.338  1.00 37.53           H  
ATOM     49 HD12 ILE A   6     -22.511  -1.450 -58.714  1.00 37.53           H  
ATOM     50 HD13 ILE A   6     -23.906  -0.734 -58.972  1.00 37.53           H  
ATOM     51  N   THR A   7     -26.458  -4.285 -58.880  1.00 29.15           N  
ANISOU   51  N   THR A   7     4196   3336   3542    115  -1166   1217       N  
ATOM     52  CA  THR A   7     -27.210  -5.490 -59.203  1.00 32.74           C  
ANISOU   52  CA  THR A   7     4560   4015   3865     44  -1038   1163       C  
ATOM     53  C   THR A   7     -26.408  -6.367 -60.150  1.00 30.93           C  
ANISOU   53  C   THR A   7     4334   3913   3506   -182   -950   1169       C  
ATOM     54  O   THR A   7     -26.174  -5.977 -61.283  1.00 29.44           O  
ANISOU   54  O   THR A   7     4125   3804   3257   -312  -1023   1304       O  
ATOM     55  CB  THR A   7     -28.559  -5.136 -59.874  1.00 36.08           C  
ANISOU   55  CB  THR A   7     4870   4570   4267     77  -1127   1264       C  
ATOM     56  OG1 THR A   7     -29.308  -4.246 -59.033  1.00 35.62           O  
ANISOU   56  OG1 THR A   7     4797   4400   4336    319  -1218   1245       O  
ATOM     57  CG2 THR A   7     -29.389  -6.389 -60.167  1.00 38.33           C  
ANISOU   57  CG2 THR A   7     5050   5086   4428    -16  -1006   1195       C  
ATOM     58  H   THR A   7     -26.094  -3.913 -59.565  1.00 34.97           H  
ATOM     59  HA  THR A   7     -27.388  -5.991 -58.392  1.00 39.29           H  
ATOM     60  HB  THR A   7     -28.382  -4.693 -60.718  1.00 43.29           H  
ATOM     61  HG1 THR A   7     -28.873  -3.538 -58.905  1.00 42.74           H  
ATOM     62 HG21 THR A   7     -30.227  -6.140 -60.586  1.00 46.00           H  
ATOM     63 HG22 THR A   7     -28.900  -6.977 -60.764  1.00 46.00           H  
ATOM     64 HG23 THR A   7     -29.577  -6.862 -59.342  1.00 46.00           H  
ATOM     65  N   ALA A   8     -25.982  -7.538 -59.693  1.00 31.25           N  
ANISOU   65  N   ALA A   8     4395   3980   3500   -220   -798   1026       N  
ATOM     66  CA  ALA A   8     -25.270  -8.461 -60.570  1.00 29.69           C  
ANISOU   66  CA  ALA A   8     4193   3905   3184   -404   -710    988       C  
ATOM     67  C   ALA A   8     -26.179  -8.868 -61.728  1.00 30.13           C  
ANISOU   67  C   ALA A   8     4151   4177   3121   -527   -722   1022       C  
ATOM     68  O   ALA A   8     -27.369  -9.081 -61.531  1.00 29.78           O  
ANISOU   68  O   ALA A   8     4039   4191   3086   -479   -725   1008       O  
ATOM     69  CB  ALA A   8     -24.807  -9.685 -59.798  1.00 25.99           C  
ANISOU   69  CB  ALA A   8     3764   3393   2717   -390   -559    826       C  
ATOM     70  H   ALA A   8     -26.090  -7.821 -58.888  1.00 37.50           H  
ATOM     71  HA  ALA A   8     -24.489  -8.018 -60.937  1.00 35.63           H  
ATOM     72  HB1 ALA A   8     -24.338 -10.281 -60.403  1.00 31.19           H  
ATOM     73  HB2 ALA A   8     -24.213  -9.402 -59.085  1.00 31.19           H  
ATOM     74  HB3 ALA A   8     -25.582 -10.134 -59.425  1.00 31.19           H  
ATOM     75  N   PRO A   9     -25.623  -8.985 -62.938  1.00 28.38           N  
ANISOU   75  N   PRO A   9     3906   4104   2772   -689   -729   1063       N  
ATOM     76  CA  PRO A   9     -26.462  -9.437 -64.047  1.00 31.93           C  
ANISOU   76  CA  PRO A   9     4259   4791   3084   -811   -744   1069       C  
ATOM     77  C   PRO A   9     -26.590 -10.951 -64.039  1.00 34.56           C  
ANISOU   77  C   PRO A   9     4580   5185   3366   -886   -610    860       C  
ATOM     78  O   PRO A   9     -26.125 -11.602 -63.094  1.00 32.65           O  
ANISOU   78  O   PRO A   9     4407   4787   3212   -824   -510    742       O  
ATOM     79  CB  PRO A   9     -25.697  -8.953 -65.277  1.00 33.92           C  
ANISOU   79  CB  PRO A   9     4490   5200   3199   -950   -799   1190       C  
ATOM     80  CG  PRO A   9     -24.267  -9.040 -64.864  1.00 33.49           C  
ANISOU   80  CG  PRO A   9     4514   5032   3179   -951   -726   1136       C  
ATOM     81  CD  PRO A   9     -24.241  -8.712 -63.376  1.00 29.13           C  
ANISOU   81  CD  PRO A   9     4042   4202   2823   -774   -724   1104       C  
ATOM     82  HA  PRO A   9     -27.340  -9.025 -64.014  1.00 38.32           H  
ATOM     83  HB2 PRO A   9     -25.877  -9.537 -66.030  1.00 40.71           H  
ATOM     84  HB3 PRO A   9     -25.944  -8.037 -65.480  1.00 40.71           H  
ATOM     85  HG2 PRO A   9     -23.938  -9.939 -65.021  1.00 40.19           H  
ATOM     86  HG3 PRO A   9     -23.745  -8.394 -65.365  1.00 40.19           H  
ATOM     87  HD2 PRO A   9     -23.619  -9.294 -62.912  1.00 34.95           H  
ATOM     88  HD3 PRO A   9     -24.022  -7.777 -63.240  1.00 34.95           H  
ATOM     89  N   ASP A  10     -27.193 -11.510 -65.080  1.00 32.96           N  
ANISOU   89  N   ASP A  10     4294   5200   3029  -1021   -618    815       N  
ATOM     90  CA  ASP A  10     -27.139 -12.947 -65.273  1.00 31.84           C  
ANISOU   90  CA  ASP A  10     4154   5100   2843  -1119   -509    597       C  
ATOM     91  C   ASP A  10     -25.683 -13.292 -65.583  1.00 32.97           C  
ANISOU   91  C   ASP A  10     4360   5238   2929  -1155   -434    504       C  
ATOM     92  O   ASP A  10     -25.225 -13.153 -66.723  1.00 31.14           O  
ANISOU   92  O   ASP A  10     4084   5219   2530  -1260   -456    513       O  
ATOM     93  CB  ASP A  10     -28.082 -13.392 -66.398  1.00 35.52           C  
ANISOU   93  CB  ASP A  10     4511   5820   3167  -1265   -556    550       C  
ATOM     94  CG  ASP A  10     -28.029 -14.891 -66.652  1.00 39.04           C  
ANISOU   94  CG  ASP A  10     4966   6278   3588  -1377   -462    295       C  
ATOM     95  OD1 ASP A  10     -27.219 -15.596 -66.006  1.00 38.65           O  
ANISOU   95  OD1 ASP A  10     5013   6040   3634  -1333   -360    170       O  
ATOM     96  OD2 ASP A  10     -28.794 -15.366 -67.514  1.00 44.44           O1+
ANISOU   96  OD2 ASP A  10     5563   7158   4163  -1507   -503    214       O1+
ATOM     97  H   ASP A  10     -27.635 -11.083 -65.682  1.00 39.55           H  
ATOM     98  HA  ASP A  10     -27.398 -13.397 -64.454  1.00 38.21           H  
ATOM     99  HB2 ASP A  10     -28.993 -13.161 -66.158  1.00 42.63           H  
ATOM    100  HB3 ASP A  10     -27.831 -12.941 -67.219  1.00 42.63           H  
ATOM    101  N   ILE A  11     -24.968 -13.739 -64.554  1.00 32.52           N  
ANISOU  101  N   ILE A  11     4392   4966   2998  -1062   -345    421       N  
ATOM    102  CA  ILE A  11     -23.539 -13.998 -64.660  1.00 32.20           C  
ANISOU  102  CA  ILE A  11     4400   4908   2928  -1059   -275    341       C  
ATOM    103  C   ILE A  11     -23.209 -15.109 -65.665  1.00 33.56           C  
ANISOU  103  C   ILE A  11     4542   5238   2970  -1169   -208    132       C  
ATOM    104  O   ILE A  11     -22.041 -15.307 -66.003  1.00 33.08           O  
ANISOU  104  O   ILE A  11     4487   5238   2844  -1171   -152     53       O  
ATOM    105  CB  ILE A  11     -22.939 -14.348 -63.274  1.00 33.54           C  
ANISOU  105  CB  ILE A  11     4662   4821   3262   -922   -202    292       C  
ATOM    106  CG1 ILE A  11     -23.582 -15.613 -62.683  1.00 30.69           C  
ANISOU  106  CG1 ILE A  11     4330   4337   2994   -912   -128    154       C  
ATOM    107  CG2 ILE A  11     -23.125 -13.159 -62.327  1.00 31.05           C  
ANISOU  107  CG2 ILE A  11     4372   4376   3050   -803   -275    464       C  
ATOM    108  CD1 ILE A  11     -23.009 -16.045 -61.317  1.00 29.71           C  
ANISOU  108  CD1 ILE A  11     4292   3983   3015   -778    -58    129       C  
ATOM    109  H   ILE A  11     -25.294 -13.901 -63.775  1.00 39.03           H  
ATOM    110  HA  ILE A  11     -23.103 -13.189 -64.970  1.00 38.64           H  
ATOM    111  HB  ILE A  11     -21.988 -14.509 -63.382  1.00 40.25           H  
ATOM    112 HG12 ILE A  11     -24.532 -15.452 -62.566  1.00 36.83           H  
ATOM    113 HG13 ILE A  11     -23.450 -16.347 -63.303  1.00 36.83           H  
ATOM    114 HG21 ILE A  11     -22.749 -13.383 -61.461  1.00 37.26           H  
ATOM    115 HG22 ILE A  11     -22.670 -12.387 -62.697  1.00 37.26           H  
ATOM    116 HG23 ILE A  11     -24.073 -12.973 -62.237  1.00 37.26           H  
ATOM    117 HD11 ILE A  11     -23.469 -16.846 -61.021  1.00 35.66           H  
ATOM    118 HD12 ILE A  11     -22.061 -16.225 -61.416  1.00 35.66           H  
ATOM    119 HD13 ILE A  11     -23.145 -15.329 -60.677  1.00 35.66           H  
ATOM    120  N   THR A  12     -24.228 -15.825 -66.147  1.00 32.19           N  
ANISOU  120  N   THR A  12     4327   5146   2760  -1259   -219     27       N  
ATOM    121  CA  THR A  12     -24.010 -16.831 -67.189  1.00 36.10           C  
ANISOU  121  CA  THR A  12     4790   5802   3124  -1365   -178   -205       C  
ATOM    122  C   THR A  12     -24.308 -16.297 -68.577  1.00 36.31           C  
ANISOU  122  C   THR A  12     4709   6177   2912  -1490   -255   -152       C  
ATOM    123  O   THR A  12     -24.153 -17.015 -69.568  1.00 38.98           O  
ANISOU  123  O   THR A  12     5003   6713   3094  -1582   -233   -353       O  
ATOM    124  CB  THR A  12     -24.867 -18.096 -66.962  1.00 40.22           C  
ANISOU  124  CB  THR A  12     5333   6200   3750  -1417   -152   -393       C  
ATOM    125  OG1 THR A  12     -26.258 -17.817 -67.206  1.00 38.94           O  
ANISOU  125  OG1 THR A  12     5091   6146   3561  -1503   -239   -303       O  
ATOM    126  CG2 THR A  12     -24.675 -18.612 -65.552  1.00 36.38           C  
ANISOU  126  CG2 THR A  12     4946   5384   3491  -1302    -83   -395       C  
ATOM    127  H   THR A  12     -25.045 -15.748 -65.891  1.00 38.63           H  
ATOM    128  HA  THR A  12     -23.078 -17.099 -67.170  1.00 43.32           H  
ATOM    129  HB  THR A  12     -24.574 -18.788 -67.575  1.00 48.27           H  
ATOM    130  HG1 THR A  12     -26.526 -17.215 -66.685  1.00 46.73           H  
ATOM    131 HG21 THR A  12     -25.215 -19.406 -65.414  1.00 43.65           H  
ATOM    132 HG22 THR A  12     -23.743 -18.835 -65.405  1.00 43.65           H  
ATOM    133 HG23 THR A  12     -24.942 -17.933 -64.912  1.00 43.65           H  
ATOM    134  N   SER A  13     -24.724 -15.039 -68.660  1.00 37.61           N  
ANISOU  134  N   SER A  13     4829   6419   3042  -1487   -354    115       N  
ATOM    135  CA  SER A  13     -25.013 -14.418 -69.954  1.00 43.79           C  
ANISOU  135  CA  SER A  13     5505   7541   3594  -1601   -443    227       C  
ATOM    136  C   SER A  13     -24.140 -13.202 -70.209  1.00 41.57           C  
ANISOU  136  C   SER A  13     5211   7340   3242  -1593   -483    472       C  
ATOM    137  O   SER A  13     -23.753 -12.923 -71.355  1.00 41.18           O  
ANISOU  137  O   SER A  13     5081   7604   2961  -1699   -506    528       O  
ATOM    138  CB  SER A  13     -26.486 -14.017 -70.034  1.00 48.60           C  
ANISOU  138  CB  SER A  13     6047   8203   4216  -1626   -557    354       C  
ATOM    139  OG  SER A  13     -27.315 -15.159 -69.959  1.00 55.23           O  
ANISOU  139  OG  SER A  13     6872   9015   5099  -1681   -529    136       O  
ATOM    140  H   SER A  13     -24.848 -14.521 -67.984  1.00 45.13           H  
ATOM    141  HA  SER A  13     -24.840 -15.063 -70.658  1.00 52.55           H  
ATOM    142  HB2 SER A  13     -26.693 -13.425 -69.294  1.00 58.32           H  
ATOM    143  HB3 SER A  13     -26.645 -13.564 -70.877  1.00 58.32           H  
ATOM    144  HG  SER A  13     -28.122 -14.930 -70.004  1.00 66.28           H  
ATOM    145  N   ILE A  14     -23.866 -12.473 -69.134  1.00 36.21           N  
ANISOU  145  N   ILE A  14     4608   6390   2760  -1477   -499    621       N  
ATOM    146  CA  ILE A  14     -23.043 -11.274 -69.169  1.00 37.33           C  
ANISOU  146  CA  ILE A  14     4755   6528   2900  -1474   -553    861       C  
ATOM    147  C   ILE A  14     -21.819 -11.516 -68.302  1.00 35.29           C  
ANISOU  147  C   ILE A  14     4573   6076   2762  -1394   -454    769       C  
ATOM    148  O   ILE A  14     -21.912 -11.528 -67.079  1.00 34.99           O  
ANISOU  148  O   ILE A  14     4618   5750   2927  -1268   -440    744       O  
ATOM    149  CB  ILE A  14     -23.801 -10.037 -68.651  1.00 37.46           C  
ANISOU  149  CB  ILE A  14     4792   6379   3061  -1398   -692   1118       C  
ATOM    150  CG1 ILE A  14     -25.092  -9.822 -69.439  1.00 40.49           C  
ANISOU  150  CG1 ILE A  14     5087   6956   3341  -1451   -798   1214       C  
ATOM    151  CG2 ILE A  14     -22.917  -8.799 -68.724  1.00 44.76           C  
ANISOU  151  CG2 ILE A  14     5733   7263   4012  -1418   -766   1368       C  
ATOM    152  CD1 ILE A  14     -24.870  -9.453 -70.874  1.00 39.44           C  
ANISOU  152  CD1 ILE A  14     4858   7175   2953  -1604   -856   1355       C  
ATOM    153  H   ILE A  14     -24.157 -12.661 -68.347  1.00 43.45           H  
ATOM    154  HA  ILE A  14     -22.752 -11.103 -70.078  1.00 44.79           H  
ATOM    155  HB  ILE A  14     -24.034 -10.190 -67.722  1.00 44.95           H  
ATOM    156 HG12 ILE A  14     -25.610 -10.642 -69.420  1.00 48.59           H  
ATOM    157 HG13 ILE A  14     -25.596  -9.105 -69.023  1.00 48.59           H  
ATOM    158 HG21 ILE A  14     -23.416  -8.035 -68.394  1.00 53.72           H  
ATOM    159 HG22 ILE A  14     -22.129  -8.941 -68.178  1.00 53.72           H  
ATOM    160 HG23 ILE A  14     -22.658  -8.650 -69.647  1.00 53.72           H  
ATOM    161 HD11 ILE A  14     -25.730  -9.334 -71.306  1.00 47.33           H  
ATOM    162 HD12 ILE A  14     -24.362  -8.628 -70.912  1.00 47.33           H  
ATOM    163 HD13 ILE A  14     -24.376 -10.166 -71.310  1.00 47.33           H  
ATOM    164  N   CYS A  15     -20.673 -11.721 -68.943  1.00 34.14           N  
ANISOU  164  N   CYS A  15     4382   6119   2470  -1463   -385    717       N  
ATOM    165  CA  CYS A  15     -19.430 -11.965 -68.215  1.00 31.74           C  
ANISOU  165  CA  CYS A  15     4123   5677   2261  -1389   -295    630       C  
ATOM    166  C   CYS A  15     -18.295 -11.841 -69.199  1.00 33.71           C  
ANISOU  166  C   CYS A  15     4272   6234   2302  -1494   -249    654       C  
ATOM    167  O   CYS A  15     -18.475 -12.098 -70.394  1.00 35.84           O  
ANISOU  167  O   CYS A  15     4450   6829   2340  -1602   -241    615       O  
ATOM    168  CB  CYS A  15     -19.424 -13.347 -67.559  1.00 30.83           C  
ANISOU  168  CB  CYS A  15     4069   5403   2243  -1288   -183    337       C  
ATOM    169  SG  CYS A  15     -17.991 -13.659 -66.450  1.00 31.48           S  
ANISOU  169  SG  CYS A  15     4208   5281   2471  -1155    -89    246       S  
ATOM    170  H   CYS A  15     -20.588 -11.724 -69.798  1.00 40.97           H  
ATOM    171  HA  CYS A  15     -19.318 -11.293 -67.525  1.00 38.09           H  
ATOM    172  HB2 CYS A  15     -20.231 -13.443 -67.030  1.00 37.00           H  
ATOM    173  HB3 CYS A  15     -19.408 -14.022 -68.256  1.00 37.00           H  
ATOM    174  N   LYS A  16     -17.132 -11.440 -68.708  1.00 36.95           N  
ANISOU  174  N   LYS A  16     4683   6575   2780  -1469   -222    717       N  
ATOM    175  CA  LYS A  16     -15.967 -11.299 -69.560  1.00 38.63           C  
ANISOU  175  CA  LYS A  16     4777   7104   2798  -1572   -167    753       C  
ATOM    176  C   LYS A  16     -14.717 -11.574 -68.731  1.00 36.60           C  
ANISOU  176  C   LYS A  16     4528   6725   2653  -1479    -84    652       C  
ATOM    177  O   LYS A  16     -14.741 -11.435 -67.515  1.00 36.47           O  
ANISOU  177  O   LYS A  16     4615   6379   2865  -1367   -111    656       O  
ATOM    178  CB  LYS A  16     -15.919  -9.901 -70.184  1.00 38.25           C  
ANISOU  178  CB  LYS A  16     4667   7195   2671  -1726   -287   1116       C  
ATOM    179  CG  LYS A  16     -15.679  -8.800 -69.183  1.00 40.59           C  
ANISOU  179  CG  LYS A  16     5043   7168   3212  -1698   -390   1331       C  
ATOM    180  CD  LYS A  16     -16.030  -7.434 -69.725  1.00 42.53           C  
ANISOU  180  CD  LYS A  16     5263   7435   3460  -1825   -547   1685       C  
ATOM    181  CE  LYS A  16     -16.031  -6.413 -68.583  1.00 52.60           C  
ANISOU  181  CE  LYS A  16     6654   8314   5017  -1765   -673   1844       C  
ATOM    182  NZ  LYS A  16     -16.525  -5.073 -69.019  1.00 60.72           N1+
ANISOU  182  NZ  LYS A  16     7662   9236   6174  -1814   -836   2101       N1+
ATOM    183  H   LYS A  16     -16.993 -11.242 -67.883  1.00 44.34           H  
ATOM    184  HA  LYS A  16     -16.010 -11.952 -70.275  1.00 46.36           H  
ATOM    185  HB2 LYS A  16     -15.201  -9.874 -70.835  1.00 45.90           H  
ATOM    186  HB3 LYS A  16     -16.767  -9.725 -70.622  1.00 45.90           H  
ATOM    187  HG2 LYS A  16     -16.225  -8.961 -68.398  1.00 48.71           H  
ATOM    188  HG3 LYS A  16     -14.740  -8.794 -68.939  1.00 48.71           H  
ATOM    189  HD2 LYS A  16     -15.370  -7.164 -70.383  1.00 51.03           H  
ATOM    190  HD3 LYS A  16     -16.916  -7.458 -70.120  1.00 51.03           H  
ATOM    191  HE2 LYS A  16     -16.610  -6.731 -67.872  1.00 63.12           H  
ATOM    192  HE3 LYS A  16     -15.125  -6.307 -68.252  1.00 63.12           H  
ATOM    193  HZ1 LYS A  16     -16.512  -4.506 -68.333  1.00 72.87           H  
ATOM    194  HZ2 LYS A  16     -16.006  -4.754 -69.668  1.00 72.87           H  
ATOM    195  HZ3 LYS A  16     -17.359  -5.141 -69.322  1.00 72.87           H  
ATOM    196  N   ASP A  17     -13.641 -11.978 -69.402  1.00 38.13           N  
ANISOU  196  N   ASP A  17     4600   7218   2670  -1518     17    552       N  
ATOM    197  CA  ASP A  17     -12.368 -12.247 -68.729  1.00 35.00           C  
ANISOU  197  CA  ASP A  17     4175   6768   2355  -1429     95    459       C  
ATOM    198  C   ASP A  17     -11.950 -11.082 -67.843  1.00 37.12           C  
ANISOU  198  C   ASP A  17     4483   6815   2807  -1455     -2    709       C  
ATOM    199  O   ASP A  17     -12.130  -9.914 -68.201  1.00 34.82           O  
ANISOU  199  O   ASP A  17     4171   6562   2498  -1600   -112    995       O  
ATOM    200  CB  ASP A  17     -11.257 -12.525 -69.746  1.00 38.97           C  
ANISOU  200  CB  ASP A  17     4495   7706   2605  -1497    201    386       C  
ATOM    201  CG  ASP A  17     -11.481 -13.800 -70.538  1.00 38.55           C  
ANISOU  201  CG  ASP A  17     4403   7864   2381  -1435    305     58       C  
ATOM    202  OD1 ASP A  17     -12.452 -14.530 -70.260  1.00 38.36           O  
ANISOU  202  OD1 ASP A  17     4499   7619   2457  -1353    293   -112       O  
ATOM    203  OD2 ASP A  17     -10.663 -14.080 -71.433  1.00 40.75           O1+
ANISOU  203  OD2 ASP A  17     4521   8538   2425  -1471    397    -40       O1+
ATOM    204  H   ASP A  17     -13.621 -12.106 -70.252  1.00 45.76           H  
ATOM    205  HA  ASP A  17     -12.465 -13.032 -68.168  1.00 42.00           H  
ATOM    206  HB2 ASP A  17     -11.213 -11.786 -70.374  1.00 46.76           H  
ATOM    207  HB3 ASP A  17     -10.413 -12.610 -69.275  1.00 46.76           H  
ATOM    208  N   ALA A  18     -11.376 -11.410 -66.689  1.00 32.73           N  
ANISOU  208  N   ALA A  18     3983   6024   2431  -1312     27    598       N  
ATOM    209  CA  ALA A  18     -10.918 -10.402 -65.749  1.00 32.64           C  
ANISOU  209  CA  ALA A  18     4009   5795   2596  -1322    -68    778       C  
ATOM    210  C   ALA A  18      -9.784  -9.590 -66.368  1.00 36.57           C  
ANISOU  210  C   ALA A  18     4354   6555   2987  -1496    -82    969       C  
ATOM    211  O   ALA A  18      -8.866 -10.149 -66.973  1.00 38.55           O  
ANISOU  211  O   ALA A  18     4459   7117   3073  -1515     32    865       O  
ATOM    212  CB  ALA A  18     -10.471 -11.062 -64.447  1.00 30.50           C  
ANISOU  212  CB  ALA A  18     3808   5284   2496  -1129    -24    599       C  
ATOM    213  H   ALA A  18     -11.240 -12.219 -66.428  1.00 39.28           H  
ATOM    214  HA  ALA A  18     -11.649  -9.797 -65.548  1.00 39.16           H  
ATOM    215  HB1 ALA A  18     -10.169 -10.375 -63.832  1.00 36.60           H  
ATOM    216  HB2 ALA A  18     -11.222 -11.543 -64.063  1.00 36.60           H  
ATOM    217  HB3 ALA A  18      -9.746 -11.677 -64.637  1.00 36.60           H  
ATOM    218  N   SER A  19      -9.863  -8.270 -66.233  1.00 38.23           N  
ANISOU  218  N   SER A  19     4588   6642   3294  -1626   -226   1248       N  
ATOM    219  CA  SER A  19      -8.898  -7.364 -66.852  1.00 43.86           C  
ANISOU  219  CA  SER A  19     5157   7581   3925  -1840   -264   1492       C  
ATOM    220  C   SER A  19      -8.466  -6.251 -65.916  1.00 39.76           C  
ANISOU  220  C   SER A  19     4692   6771   3642  -1892   -408   1662       C  
ATOM    221  O   SER A  19      -7.740  -5.346 -66.323  1.00 45.24           O  
ANISOU  221  O   SER A  19     5285   7583   4320  -2098   -474   1905       O  
ATOM    222  CB  SER A  19      -9.488  -6.732 -68.123  1.00 51.48           C  
ANISOU  222  CB  SER A  19     6070   8767   4721  -2029   -322   1741       C  
ATOM    223  OG  SER A  19      -9.575  -7.676 -69.168  1.00 63.41           O  
ANISOU  223  OG  SER A  19     7479  10656   5959  -2027   -186   1589       O  
ATOM    224  H   SER A  19     -10.475  -7.868 -65.782  1.00 45.87           H  
ATOM    225  HA  SER A  19      -8.108  -7.868 -67.104  1.00 52.63           H  
ATOM    226  HB2 SER A  19     -10.377  -6.398 -67.925  1.00 61.77           H  
ATOM    227  HB3 SER A  19      -8.915  -6.002 -68.405  1.00 61.77           H  
ATOM    228  HG  SER A  19      -9.899  -7.316 -69.854  1.00 76.10           H  
ATOM    229  N   SER A  20      -8.944  -6.306 -64.682  1.00 38.51           N  
ANISOU  229  N   SER A  20     4691   6244   3698  -1716   -463   1537       N  
ATOM    230  CA  SER A  20      -8.715  -5.251 -63.701  1.00 39.37           C  
ANISOU  230  CA  SER A  20     4878   6042   4041  -1735   -618   1647       C  
ATOM    231  C   SER A  20      -7.998  -5.815 -62.482  1.00 34.73           C  
ANISOU  231  C   SER A  20     4305   5339   3553  -1572   -571   1428       C  
ATOM    232  O   SER A  20      -8.226  -6.962 -62.105  1.00 32.08           O  
ANISOU  232  O   SER A  20     4003   5005   3180  -1383   -454   1197       O  
ATOM    233  CB  SER A  20     -10.052  -4.618 -63.290  1.00 41.54           C  
ANISOU  233  CB  SER A  20     5324   5989   4473  -1661   -754   1709       C  
ATOM    234  OG  SER A  20     -10.752  -4.132 -64.428  1.00 44.88           O  
ANISOU  234  OG  SER A  20     5726   6527   4799  -1795   -807   1923       O  
ATOM    235  H   SER A  20      -9.416  -6.958 -64.379  1.00 46.21           H  
ATOM    236  HA  SER A  20      -8.156  -4.562 -64.093  1.00 47.25           H  
ATOM    237  HB2 SER A  20     -10.596  -5.289 -62.848  1.00 49.85           H  
ATOM    238  HB3 SER A  20      -9.880  -3.880 -62.686  1.00 49.85           H  
ATOM    239  HG  SER A  20     -11.481  -3.788 -64.192  1.00 53.85           H  
ATOM    240  N   GLY A  21      -7.117  -5.015 -61.882  1.00 36.67           N  
ANISOU  240  N   GLY A  21     4519   5486   3926  -1654   -672   1510       N  
ATOM    241  CA  GLY A  21      -6.473  -5.380 -60.629  1.00 33.78           C  
ANISOU  241  CA  GLY A  21     4171   5000   3664  -1502   -664   1324       C  
ATOM    242  C   GLY A  21      -5.350  -6.396 -60.760  1.00 37.99           C  
ANISOU  242  C   GLY A  21     4544   5828   4062  -1453   -508   1183       C  
ATOM    243  O   GLY A  21      -4.864  -6.915 -59.755  1.00 36.35           O  
ANISOU  243  O   GLY A  21     4345   5549   3917  -1292   -484   1018       O  
ATOM    244  H   GLY A  21      -6.875  -4.248 -62.187  1.00 44.00           H  
ATOM    245  HA2 GLY A  21      -6.107  -4.581 -60.218  1.00 40.54           H  
ATOM    246  HA3 GLY A  21      -7.140  -5.748 -60.028  1.00 40.54           H  
ATOM    247  N   ILE A  22      -4.935  -6.683 -61.993  1.00 42.31           N  
ANISOU  247  N   ILE A  22     4936   6724   4416  -1578   -404   1245       N  
ATOM    248  CA  ILE A  22      -3.863  -7.645 -62.244  1.00 40.85           C  
ANISOU  248  CA  ILE A  22     4575   6857   4091  -1515   -251   1096       C  
ATOM    249  C   ILE A  22      -2.705  -6.933 -62.939  1.00 42.70           C  
ANISOU  249  C   ILE A  22     4589   7400   4236  -1763   -262   1290       C  
ATOM    250  O   ILE A  22      -2.730  -6.709 -64.148  1.00 40.17           O  
ANISOU  250  O   ILE A  22     4163   7356   3744  -1936   -221   1438       O  
ATOM    251  CB  ILE A  22      -4.349  -8.837 -63.097  1.00 39.60           C  
ANISOU  251  CB  ILE A  22     4401   6896   3750  -1406    -90    929       C  
ATOM    252  CG1 ILE A  22      -5.574  -9.488 -62.448  1.00 36.81           C  
ANISOU  252  CG1 ILE A  22     4259   6231   3497  -1204    -90    775       C  
ATOM    253  CG2 ILE A  22      -3.226  -9.864 -63.261  1.00 39.95           C  
ANISOU  253  CG2 ILE A  22     4270   7233   3676  -1293     60    734       C  
ATOM    254  CD1 ILE A  22      -6.289 -10.497 -63.330  1.00 40.26           C  
ANISOU  254  CD1 ILE A  22     4708   6802   3786  -1142     27    631       C  
ATOM    255  H   ILE A  22      -5.261  -6.331 -62.706  1.00 50.77           H  
ATOM    256  HA  ILE A  22      -3.541  -7.991 -61.397  1.00 49.02           H  
ATOM    257  HB  ILE A  22      -4.600  -8.509 -63.975  1.00 47.52           H  
ATOM    258 HG12 ILE A  22      -5.291  -9.949 -61.643  1.00 44.17           H  
ATOM    259 HG13 ILE A  22      -6.211  -8.793 -62.219  1.00 44.17           H  
ATOM    260 HG21 ILE A  22      -3.550 -10.603 -63.799  1.00 47.94           H  
ATOM    261 HG22 ILE A  22      -2.472  -9.440 -63.701  1.00 47.94           H  
ATOM    262 HG23 ILE A  22      -2.960 -10.184 -62.385  1.00 47.94           H  
ATOM    263 HD11 ILE A  22      -7.047 -10.859 -62.845  1.00 48.31           H  
ATOM    264 HD12 ILE A  22      -6.594 -10.051 -64.136  1.00 48.31           H  
ATOM    265 HD13 ILE A  22      -5.672 -11.210 -63.558  1.00 48.31           H  
ATOM    266  N   GLY A  23      -1.692  -6.581 -62.152  1.00 47.42           N  
ANISOU  266  N   GLY A  23     5107   7970   4940  -1788   -322   1296       N  
ATOM    267  CA  GLY A  23      -0.598  -5.749 -62.626  1.00 51.28           C  
ANISOU  267  CA  GLY A  23     5387   8706   5390  -2057   -365   1510       C  
ATOM    268  C   GLY A  23       0.257  -6.398 -63.694  1.00 50.09           C  
ANISOU  268  C   GLY A  23     4977   9075   4981  -2105   -188   1486       C  
ATOM    269  O   GLY A  23       0.778  -5.714 -64.581  1.00 52.43           O  
ANISOU  269  O   GLY A  23     5099   9657   5165  -2374   -194   1727       O  
ATOM    270  H   GLY A  23      -1.617  -6.816 -61.328  1.00 56.90           H  
ATOM    271  HA2 GLY A  23      -0.960  -4.925 -62.990  1.00 61.53           H  
ATOM    272  HA3 GLY A  23      -0.024  -5.522 -61.878  1.00 61.53           H  
ATOM    273  N   ASN A  24       0.422  -7.713 -63.603  1.00 45.86           N  
ANISOU  273  N   ASN A  24     4406   8667   4350  -1842    -33   1199       N  
ATOM    274  CA  ASN A  24       1.197  -8.461 -64.590  1.00 48.62           C  
ANISOU  274  CA  ASN A  24     4510   9515   4449  -1826    146   1107       C  
ATOM    275  C   ASN A  24       0.381  -9.597 -65.185  1.00 48.24           C  
ANISOU  275  C   ASN A  24     4547   9515   4267  -1629    277    878       C  
ATOM    276  O   ASN A  24       0.500 -10.749 -64.766  1.00 47.97           O  
ANISOU  276  O   ASN A  24     4536   9438   4251  -1355    368    595       O  
ATOM    277  CB  ASN A  24       2.482  -9.013 -63.965  1.00 48.31           C  
ANISOU  277  CB  ASN A  24     4287   9642   4426  -1686    205    948       C  
ATOM    278  CG  ASN A  24       3.439  -9.570 -65.003  1.00 51.14           C  
ANISOU  278  CG  ASN A  24     4342  10566   4522  -1695    378    878       C  
ATOM    279  OD1 ASN A  24       3.055  -9.841 -66.147  1.00 52.21           O  
ANISOU  279  OD1 ASN A  24     4431  10961   4446  -1739    479    868       O  
ATOM    280  ND2 ASN A  24       4.694  -9.740 -64.613  1.00 49.34           N  
ANISOU  280  ND2 ASN A  24     3891  10560   4294  -1646    411    820       N  
ATOM    281  H   ASN A  24       0.093  -8.200 -62.975  1.00 55.03           H  
ATOM    282  HA  ASN A  24       1.448  -7.864 -65.312  1.00 58.35           H  
ATOM    283  HB2 ASN A  24       2.935  -8.299 -63.490  1.00 57.97           H  
ATOM    284  HB3 ASN A  24       2.254  -9.729 -63.352  1.00 57.97           H  
ATOM    285 HD21 ASN A  24       5.276 -10.053 -65.163  1.00 59.20           H  
ATOM    286 HD22 ASN A  24       4.925  -9.537 -63.810  1.00 59.20           H  
ATOM    287  N   GLN A  25      -0.439  -9.265 -66.176  1.00 46.70           N  
ANISOU  287  N   GLN A  25     4394   9406   3943  -1776    274   1010       N  
ATOM    288  CA  GLN A  25      -1.296 -10.247 -66.821  1.00 47.44           C  
ANISOU  288  CA  GLN A  25     4568   9552   3905  -1630    377    800       C  
ATOM    289  C   GLN A  25      -0.472 -11.220 -67.650  1.00 47.76           C  
ANISOU  289  C   GLN A  25     4381  10064   3701  -1531    559    579       C  
ATOM    290  O   GLN A  25      -0.781 -12.410 -67.716  1.00 45.91           O  
ANISOU  290  O   GLN A  25     4206   9802   3437  -1297    654    271       O  
ATOM    291  CB  GLN A  25      -2.338  -9.551 -67.697  1.00 47.21           C  
ANISOU  291  CB  GLN A  25     4617   9538   3783  -1827    311   1018       C  
ATOM    292  CG  GLN A  25      -3.159  -8.499 -66.960  1.00 50.00           C  
ANISOU  292  CG  GLN A  25     5180   9440   4379  -1915    121   1240       C  
ATOM    293  CD  GLN A  25      -4.371  -8.028 -67.752  1.00 56.20           C  
ANISOU  293  CD  GLN A  25     6065  10196   5091  -2035     56   1407       C  
ATOM    294  OE1 GLN A  25      -4.693  -8.583 -68.798  1.00 57.22           O  
ANISOU  294  OE1 GLN A  25     6127  10627   4986  -2043    151   1333       O  
ATOM    295  NE2 GLN A  25      -5.050  -7.005 -67.248  1.00 60.39           N  
ANISOU  295  NE2 GLN A  25     6753  10370   5824  -2116   -116   1620       N  
ATOM    296  H   GLN A  25      -0.517  -8.470 -66.495  1.00 56.04           H  
ATOM    297  HA  GLN A  25      -1.765 -10.754 -66.140  1.00 56.93           H  
ATOM    298  HB2 GLN A  25      -1.884  -9.111 -68.432  1.00 56.65           H  
ATOM    299  HB3 GLN A  25      -2.952 -10.218 -68.042  1.00 56.65           H  
ATOM    300  HG2 GLN A  25      -3.476  -8.875 -66.124  1.00 60.01           H  
ATOM    301  HG3 GLN A  25      -2.598  -7.727 -66.784  1.00 60.01           H  
ATOM    302 HE21 GLN A  25      -4.798  -6.644 -66.509  1.00 72.47           H  
ATOM    303 HE22 GLN A  25      -5.742  -6.704 -67.660  1.00 72.47           H  
ATOM    304  N   GLU A  26       0.583 -10.711 -68.275  1.00 53.44           N  
ANISOU  304  N   GLU A  26     4834  11217   4252  -1711    605    732       N  
ATOM    305  CA  GLU A  26       1.462 -11.536 -69.092  1.00 57.13           C  
ANISOU  305  CA  GLU A  26     5064  12146   4496  -1599    756    515       C  
ATOM    306  C   GLU A  26       2.056 -12.681 -68.278  1.00 56.34           C  
ANISOU  306  C   GLU A  26     4934  11990   4482  -1282    857    183       C  
ATOM    307  O   GLU A  26       2.147 -13.809 -68.750  1.00 61.00           O  
ANISOU  307  O   GLU A  26     5478  12737   4963  -1061    975   -132       O  
ATOM    308  CB  GLU A  26       2.584 -10.686 -69.699  1.00 60.60           C  
ANISOU  308  CB  GLU A  26     5269  12908   4849  -1804    701    740       C  
ATOM    309  H   GLU A  26       0.813  -9.883 -68.241  1.00 64.12           H  
ATOM    310  HA  GLU A  26       0.949 -11.919 -69.821  1.00 68.55           H  
ATOM    311  N   GLY A  27       2.457 -12.393 -67.048  1.00 52.86           N  
ANISOU  311  N   GLY A  27     4550  11247   4287  -1234    761    241       N  
ATOM    312  CA  GLY A  27       3.090 -13.402 -66.220  1.00 53.34           C  
ANISOU  312  CA  GLY A  27     4590  11212   4465   -922    812    -33       C  
ATOM    313  C   GLY A  27       2.145 -14.154 -65.296  1.00 48.89           C  
ANISOU  313  C   GLY A  27     4329  10125   4122   -682    763   -207       C  
ATOM    314  O   GLY A  27       2.578 -15.052 -64.579  1.00 46.53           O  
ANISOU  314  O   GLY A  27     4038   9706   3935   -411    794   -415       O  
ATOM    315  N   ALA A  28       0.860 -13.809 -65.336  1.00 44.14           N  
ANISOU  315  N   ALA A  28     3960   9232   3578   -780    687   -109       N  
ATOM    316  CA  ALA A  28      -0.133 -14.359 -64.405  1.00 40.87           C  
ANISOU  316  CA  ALA A  28     3828   8326   3376   -601    629   -216       C  
ATOM    317  C   ALA A  28      -0.077 -15.882 -64.308  1.00 42.15           C  
ANISOU  317  C   ALA A  28     4022   8428   3565   -292    732   -551       C  
ATOM    318  O   ALA A  28      -0.083 -16.588 -65.317  1.00 42.85           O  
ANISOU  318  O   ALA A  28     4031   8761   3489   -237    842   -745       O  
ATOM    319  CB  ALA A  28      -1.532 -13.922 -64.814  1.00 41.18           C  
ANISOU  319  CB  ALA A  28     4054   8185   3407   -745    568   -102       C  
ATOM    320  H   ALA A  28       0.530 -13.250 -65.900  1.00 52.97           H  
ATOM    321  HA  ALA A  28       0.040 -14.002 -63.520  1.00 49.05           H  
ATOM    322  HB1 ALA A  28      -2.174 -14.294 -64.189  1.00 49.42           H  
ATOM    323  HB2 ALA A  28      -1.577 -12.953 -64.797  1.00 49.42           H  
ATOM    324  HB3 ALA A  28      -1.715 -14.247 -65.710  1.00 49.42           H  
ATOM    325  N   ILE A  29      -0.024 -16.371 -63.075  1.00 39.82           N  
ANISOU  325  N   ILE A  29     3847   7801   3481    -90    687   -617       N  
ATOM    326  CA  ILE A  29       0.069 -17.801 -62.786  1.00 41.94           C  
ANISOU  326  CA  ILE A  29     4168   7934   3834    214    757   -897       C  
ATOM    327  C   ILE A  29      -1.292 -18.519 -62.890  1.00 39.41           C  
ANISOU  327  C   ILE A  29     4087   7301   3586    267    757  -1011       C  
ATOM    328  O   ILE A  29      -1.358 -19.698 -63.239  1.00 41.30           O  
ANISOU  328  O   ILE A  29     4349   7508   3834    449    830  -1270       O  
ATOM    329  CB  ILE A  29       0.703 -18.001 -61.375  1.00 52.04           C  
ANISOU  329  CB  ILE A  29     5469   9000   5304    399    695   -874       C  
ATOM    330  CG1 ILE A  29       2.196 -18.311 -61.528  1.00 57.12           C  
ANISOU  330  CG1 ILE A  29     5839   9990   5873    529    764   -980       C  
ATOM    331  CG2 ILE A  29       0.034 -19.107 -60.579  1.00 51.45           C  
ANISOU  331  CG2 ILE A  29     5614   8519   5416    635    683  -1004       C  
ATOM    332  CD1 ILE A  29       2.969 -17.246 -62.256  1.00 55.34           C  
ANISOU  332  CD1 ILE A  29     5364  10198   5463    281    779   -826       C  
ATOM    333  H   ILE A  29      -0.042 -15.882 -62.367  1.00 47.78           H  
ATOM    334  HA  ILE A  29       0.664 -18.208 -63.435  1.00 50.33           H  
ATOM    335  HB  ILE A  29       0.613 -17.172 -60.880  1.00 62.45           H  
ATOM    336 HG12 ILE A  29       2.587 -18.408 -60.645  1.00 68.54           H  
ATOM    337 HG13 ILE A  29       2.294 -19.139 -62.023  1.00 68.54           H  
ATOM    338 HG21 ILE A  29       0.471 -19.183 -59.716  1.00 61.74           H  
ATOM    339 HG22 ILE A  29      -0.902 -18.886 -60.459  1.00 61.74           H  
ATOM    340 HG23 ILE A  29       0.118 -19.941 -61.067  1.00 61.74           H  
ATOM    341 HD11 ILE A  29       3.900 -17.514 -62.311  1.00 66.40           H  
ATOM    342 HD12 ILE A  29       2.601 -17.143 -63.147  1.00 66.40           H  
ATOM    343 HD13 ILE A  29       2.893 -16.412 -61.767  1.00 66.40           H  
ATOM    344  N   ARG A  30      -2.367 -17.797 -62.601  1.00 37.99           N  
ANISOU  344  N   ARG A  30     4075   6895   3463    105    667   -823       N  
ATOM    345  CA  ARG A  30      -3.718 -18.342 -62.679  1.00 35.80           C  
ANISOU  345  CA  ARG A  30     4004   6349   3251    116    657   -894       C  
ATOM    346  C   ARG A  30      -4.440 -17.746 -63.883  1.00 40.28           C  
ANISOU  346  C   ARG A  30     4549   7120   3637   -112    660   -827       C  
ATOM    347  O   ARG A  30      -3.996 -16.739 -64.441  1.00 36.84           O  
ANISOU  347  O   ARG A  30     3973   6965   3059   -296    646   -657       O  
ATOM    348  CB  ARG A  30      -4.494 -18.048 -61.393  1.00 39.90           C  
ANISOU  348  CB  ARG A  30     4721   6475   3966    134    556   -742       C  
ATOM    349  CG  ARG A  30      -3.796 -18.502 -60.106  1.00 33.11           C  
ANISOU  349  CG  ARG A  30     3880   5436   3263    344    535   -759       C  
ATOM    350  CD  ARG A  30      -3.643 -20.009 -60.064  1.00 34.31           C  
ANISOU  350  CD  ARG A  30     4069   5469   3498    583    606   -996       C  
ATOM    351  NE  ARG A  30      -3.231 -20.514 -58.748  1.00 34.00           N  
ANISOU  351  NE  ARG A  30     4088   5203   3626    788    569   -973       N  
ATOM    352  CZ  ARG A  30      -3.078 -21.805 -58.474  1.00 35.14           C  
ANISOU  352  CZ  ARG A  30     4286   5173   3893   1016    604  -1132       C  
ATOM    353  NH1 ARG A  30      -3.301 -22.712 -59.423  1.00 36.68           N1+
ANISOU  353  NH1 ARG A  30     4489   5377   4071   1067    674  -1358       N1+
ATOM    354  NH2 ARG A  30      -2.706 -22.201 -57.266  1.00 35.02           N  
ANISOU  354  NH2 ARG A  30     4318   4970   4016   1195    560  -1068       N  
ATOM    355  H   ARG A  30      -2.341 -16.975 -62.351  1.00 45.58           H  
ATOM    356  HA  ARG A  30      -3.672 -19.303 -62.796  1.00 42.97           H  
ATOM    357  HB2 ARG A  30      -4.634 -17.091 -61.328  1.00 47.88           H  
ATOM    358  HB3 ARG A  30      -5.350 -18.501 -61.438  1.00 47.88           H  
ATOM    359  HG2 ARG A  30      -2.912 -18.105 -60.063  1.00 39.73           H  
ATOM    360  HG3 ARG A  30      -4.325 -18.229 -59.340  1.00 39.73           H  
ATOM    361  HD2 ARG A  30      -4.494 -20.418 -60.286  1.00 41.17           H  
ATOM    362  HD3 ARG A  30      -2.970 -20.275 -60.710  1.00 41.17           H  
ATOM    363  HE  ARG A  30      -2.953 -19.943 -58.168  1.00 40.80           H  
ATOM    364 HH11 ARG A  30      -3.543 -22.462 -60.209  1.00 44.02           H  
ATOM    365 HH12 ARG A  30      -3.203 -23.549 -59.249  1.00 44.02           H  
ATOM    366 HH21 ARG A  30      -2.560 -21.620 -56.650  1.00 42.02           H  
ATOM    367 HH22 ARG A  30      -2.609 -23.039 -57.099  1.00 42.02           H  
ATOM    368  N   THR A  31      -5.545 -18.367 -64.283  1.00 39.44           N  
ANISOU  368  N   THR A  31     4572   6878   3536   -110    669   -945       N  
ATOM    369  CA  THR A  31      -6.298 -17.904 -65.449  1.00 41.38           C  
ANISOU  369  CA  THR A  31     4794   7331   3596   -310    664   -895       C  
ATOM    370  C   THR A  31      -7.018 -16.590 -65.163  1.00 38.72           C  
ANISOU  370  C   THR A  31     4529   6891   3293   -501    549   -581       C  
ATOM    371  O   THR A  31      -7.304 -16.259 -64.007  1.00 32.83           O  
ANISOU  371  O   THR A  31     3904   5835   2735   -457    474   -463       O  
ATOM    372  CB  THR A  31      -7.345 -18.953 -65.911  1.00 39.12           C  
ANISOU  372  CB  THR A  31     4627   6918   3321   -263    688  -1121       C  
ATOM    373  OG1 THR A  31      -7.977 -18.509 -67.122  1.00 38.64           O  
ANISOU  373  OG1 THR A  31     4513   7126   3044   -454    681  -1083       O  
ATOM    374  CG2 THR A  31      -8.414 -19.186 -64.850  1.00 36.56           C  
ANISOU  374  CG2 THR A  31     4515   6147   3229   -218    616  -1059       C  
ATOM    375  H   THR A  31      -5.881 -19.059 -63.899  1.00 47.33           H  
ATOM    376  HA  THR A  31      -5.682 -17.754 -66.182  1.00 49.65           H  
ATOM    377  HB  THR A  31      -6.897 -19.797 -66.078  1.00 46.95           H  
ATOM    378  HG1 THR A  31      -8.544 -19.075 -67.374  1.00 46.37           H  
ATOM    379 HG21 THR A  31      -9.054 -19.844 -65.163  1.00 43.87           H  
ATOM    380 HG22 THR A  31      -8.003 -19.509 -64.032  1.00 43.87           H  
ATOM    381 HG23 THR A  31      -8.880 -18.356 -64.661  1.00 43.87           H  
ATOM    382  N   ARG A  32      -7.284 -15.841 -66.230  1.00 37.61           N  
ANISOU  382  N   ARG A  32     4306   7024   2961   -703    532   -449       N  
ATOM    383  CA  ARG A  32      -8.126 -14.652 -66.164  1.00 34.47           C  
ANISOU  383  CA  ARG A  32     3983   6523   2593   -876    413   -166       C  
ATOM    384  C   ARG A  32      -9.526 -14.951 -66.713  1.00 36.45           C  
ANISOU  384  C   ARG A  32     4333   6715   2800   -922    389   -213       C  
ATOM    385  O   ARG A  32     -10.407 -14.076 -66.714  1.00 33.37           O  
ANISOU  385  O   ARG A  32     4009   6233   2438  -1037    287     -1       O  
ATOM    386  CB  ARG A  32      -7.493 -13.504 -66.943  1.00 39.23           C  
ANISOU  386  CB  ARG A  32     4424   7451   3030  -1086    385     76       C  
ATOM    387  CG  ARG A  32      -6.239 -12.946 -66.319  1.00 42.05           C  
ANISOU  387  CG  ARG A  32     4682   7838   3456  -1095    373    185       C  
ATOM    388  CD  ARG A  32      -5.811 -11.654 -67.007  1.00 46.82           C  
ANISOU  388  CD  ARG A  32     5153   8696   3942  -1352    312    491       C  
ATOM    389  NE  ARG A  32      -5.497 -11.839 -68.428  1.00 50.52           N  
ANISOU  389  NE  ARG A  32     5438   9645   4111  -1462    407    473       N  
ATOM    390  CZ  ARG A  32      -6.298 -11.525 -69.446  1.00 53.10           C  
ANISOU  390  CZ  ARG A  32     5764  10144   4269  -1606    382    585       C  
ATOM    391  NH1 ARG A  32      -7.499 -10.997 -69.237  1.00 46.50           N1+
ANISOU  391  NH1 ARG A  32     5096   9024   3547  -1653    261    729       N1+
ATOM    392  NH2 ARG A  32      -5.891 -11.742 -70.694  1.00 61.98           N  
ANISOU  392  NH2 ARG A  32     6702  11753   5094  -1692    477    550       N  
ATOM    393  H   ARG A  32      -6.981 -16.004 -67.018  1.00 45.14           H  
ATOM    394  HA  ARG A  32      -8.217 -14.376 -65.238  1.00 41.37           H  
ATOM    395  HB2 ARG A  32      -7.265 -13.821 -67.831  1.00 47.07           H  
ATOM    396  HB3 ARG A  32      -8.137 -12.781 -67.009  1.00 47.07           H  
ATOM    397  HG2 ARG A  32      -6.404 -12.752 -65.383  1.00 50.46           H  
ATOM    398  HG3 ARG A  32      -5.520 -13.591 -66.408  1.00 50.46           H  
ATOM    399  HD2 ARG A  32      -6.532 -11.008 -66.942  1.00 56.19           H  
ATOM    400  HD3 ARG A  32      -5.018 -11.310 -66.568  1.00 56.19           H  
ATOM    401  HE  ARG A  32      -4.730 -12.178 -68.621  1.00 60.62           H  
ATOM    402 HH11 ARG A  32      -7.772 -10.852 -68.434  1.00 55.80           H  
ATOM    403 HH12 ARG A  32      -8.005 -10.800 -69.905  1.00 55.80           H  
ATOM    404 HH21 ARG A  32      -5.115 -12.084 -70.840  1.00 74.38           H  
ATOM    405 HH22 ARG A  32      -6.404 -11.543 -71.355  1.00 74.38           H  
ATOM    406  N   LYS A  33      -9.725 -16.178 -67.191  1.00 35.10           N  
ANISOU  406  N   LYS A  33     4167   6599   2570   -829    472   -499       N  
ATOM    407  CA  LYS A  33     -11.040 -16.612 -67.650  1.00 35.01           C  
ANISOU  407  CA  LYS A  33     4245   6522   2534   -871    446   -583       C  
ATOM    408  C   LYS A  33     -11.851 -17.073 -66.450  1.00 33.45           C  
ANISOU  408  C   LYS A  33     4226   5886   2595   -760    406   -609       C  
ATOM    409  O   LYS A  33     -11.956 -18.269 -66.162  1.00 34.64           O  
ANISOU  409  O   LYS A  33     4446   5870   2847   -632    457   -842       O  
ATOM    410  CB  LYS A  33     -10.920 -17.725 -68.690  1.00 37.23           C  
ANISOU  410  CB  LYS A  33     4456   7042   2648   -834    537   -901       C  
ATOM    411  CG  LYS A  33     -10.084 -17.330 -69.892  1.00 41.35           C  
ANISOU  411  CG  LYS A  33     4776   8064   2873   -934    594   -888       C  
ATOM    412  CD  LYS A  33     -10.241 -18.309 -71.046  1.00 50.13           C  
ANISOU  412  CD  LYS A  33     5821   9450   3777   -916    664  -1212       C  
ATOM    413  CE  LYS A  33      -9.437 -17.862 -72.250  1.00 54.75           C  
ANISOU  413  CE  LYS A  33     6183  10569   4050  -1015    720  -1172       C  
ATOM    414  NZ  LYS A  33      -7.986 -17.710 -71.881  1.00 61.68           N1+
ANISOU  414  NZ  LYS A  33     6931  11565   4938   -931    796  -1147       N1+
ATOM    415  H   LYS A  33      -9.112 -16.779 -67.260  1.00 42.12           H  
ATOM    416  HA  LYS A  33     -11.501 -15.863 -68.059  1.00 42.01           H  
ATOM    417  HB2 LYS A  33     -10.504 -18.498 -68.278  1.00 44.68           H  
ATOM    418  HB3 LYS A  33     -11.807 -17.957 -69.007  1.00 44.68           H  
ATOM    419  HG2 LYS A  33     -10.363 -16.454 -70.199  1.00 49.62           H  
ATOM    420  HG3 LYS A  33      -9.149 -17.313 -69.636  1.00 49.62           H  
ATOM    421  HD2 LYS A  33      -9.922 -19.183 -70.773  1.00 60.16           H  
ATOM    422  HD3 LYS A  33     -11.176 -18.356 -71.303  1.00 60.16           H  
ATOM    423  HE2 LYS A  33      -9.508 -18.527 -72.952  1.00 65.70           H  
ATOM    424  HE3 LYS A  33      -9.767 -17.004 -72.560  1.00 65.70           H  
ATOM    425  HZ1 LYS A  33      -7.899 -17.103 -71.236  1.00 74.01           H  
ATOM    426  HZ2 LYS A  33      -7.663 -18.488 -71.593  1.00 74.01           H  
ATOM    427  HZ3 LYS A  33      -7.518 -17.448 -72.591  1.00 74.01           H  
ATOM    428  N   CYS A  34     -12.436 -16.104 -65.759  1.00 33.33           N  
ANISOU  428  N   CYS A  34     4284   5691   2688   -810    311   -363       N  
ATOM    429  CA  CYS A  34     -13.014 -16.333 -64.447  1.00 29.92           C  
ANISOU  429  CA  CYS A  34     3993   4890   2484   -698    278   -343       C  
ATOM    430  C   CYS A  34     -14.534 -16.469 -64.495  1.00 31.61           C  
ANISOU  430  C   CYS A  34     4292   4982   2737   -751    229   -326       C  
ATOM    431  O   CYS A  34     -15.199 -16.446 -63.462  1.00 29.59           O  
ANISOU  431  O   CYS A  34     4133   4467   2641   -687    193   -260       O  
ATOM    432  CB  CYS A  34     -12.596 -15.192 -63.519  1.00 28.29           C  
ANISOU  432  CB  CYS A  34     3802   4570   2376   -689    205   -121       C  
ATOM    433  SG  CYS A  34     -10.805 -15.180 -63.189  1.00 34.16           S  
ANISOU  433  SG  CYS A  34     4442   5422   3116   -613    257   -154       S  
ATOM    434  H   CYS A  34     -12.512 -15.293 -66.035  1.00 39.99           H  
ATOM    435  HA  CYS A  34     -12.653 -17.158 -64.086  1.00 35.90           H  
ATOM    436  HB2 CYS A  34     -12.831 -14.346 -63.931  1.00 33.94           H  
ATOM    437  HB3 CYS A  34     -13.057 -15.289 -62.671  1.00 33.94           H  
ATOM    438  N   CYS A  35     -15.097 -16.621 -65.694  1.00 30.25           N  
ANISOU  438  N   CYS A  35     4065   5027   2402   -868    226   -387       N  
ATOM    439  CA  CYS A  35     -16.549 -16.637 -65.806  1.00 29.94           C  
ANISOU  439  CA  CYS A  35     4076   4915   2386   -936    166   -351       C  
ATOM    440  C   CYS A  35     -17.148 -17.961 -65.322  1.00 31.77           C  
ANISOU  440  C   CYS A  35     4396   4919   2757   -865    209   -555       C  
ATOM    441  O   CYS A  35     -16.560 -19.023 -65.507  1.00 34.23           O  
ANISOU  441  O   CYS A  35     4712   5215   3079   -801    282   -785       O  
ATOM    442  CB  CYS A  35     -16.977 -16.346 -67.254  1.00 32.59           C  
ANISOU  442  CB  CYS A  35     4313   5581   2487  -1093    134   -340       C  
ATOM    443  SG  CYS A  35     -16.687 -14.616 -67.715  1.00 35.24           S  
ANISOU  443  SG  CYS A  35     4567   6118   2703  -1210     41      5       S  
ATOM    444  H   CYS A  35     -14.673 -16.713 -66.436  1.00 36.30           H  
ATOM    445  HA  CYS A  35     -16.910 -15.931 -65.246  1.00 35.93           H  
ATOM    446  HB2 CYS A  35     -16.467 -16.909 -67.856  1.00 39.10           H  
ATOM    447  HB3 CYS A  35     -17.925 -16.529 -67.349  1.00 39.10           H  
ATOM    448  N   PRO A  36     -18.328 -17.903 -64.682  1.00 31.57           N  
ANISOU  448  N   PRO A  36     4435   4711   2850   -876    159   -464       N  
ATOM    449  CA  PRO A  36     -18.922 -19.162 -64.221  1.00 32.18           C  
ANISOU  449  CA  PRO A  36     4587   4570   3068   -842    194   -622       C  
ATOM    450  C   PRO A  36     -19.496 -19.978 -65.368  1.00 36.27           C  
ANISOU  450  C   PRO A  36     5072   5221   3489   -957    195   -831       C  
ATOM    451  O   PRO A  36     -19.807 -19.428 -66.434  1.00 33.11           O  
ANISOU  451  O   PRO A  36     4585   5096   2899  -1073    151   -805       O  
ATOM    452  CB  PRO A  36     -20.023 -18.708 -63.263  1.00 28.98           C  
ANISOU  452  CB  PRO A  36     4226   4004   2782   -837    142   -437       C  
ATOM    453  CG  PRO A  36     -20.379 -17.335 -63.708  1.00 29.36           C  
ANISOU  453  CG  PRO A  36     4209   4232   2716   -902     60   -244       C  
ATOM    454  CD  PRO A  36     -19.148 -16.733 -64.324  1.00 33.20           C  
ANISOU  454  CD  PRO A  36     4641   4896   3077   -909     68   -221       C  
ATOM    455  HA  PRO A  36     -18.269 -19.691 -63.739  1.00 38.61           H  
ATOM    456  HB2 PRO A  36     -20.787 -19.302 -63.337  1.00 34.78           H  
ATOM    457  HB3 PRO A  36     -19.683 -18.697 -62.355  1.00 34.78           H  
ATOM    458  HG2 PRO A  36     -21.093 -17.385 -64.363  1.00 35.24           H  
ATOM    459  HG3 PRO A  36     -20.662 -16.812 -62.941  1.00 35.24           H  
ATOM    460  HD2 PRO A  36     -19.381 -16.228 -65.118  1.00 39.84           H  
ATOM    461  HD3 PRO A  36     -18.682 -16.181 -63.676  1.00 39.84           H  
ATOM    462  N   PRO A  37     -19.639 -21.291 -65.163  1.00 39.91           N  
ANISOU  462  N   PRO A  37     5599   5484   4081   -930    233  -1035       N  
ATOM    463  CA  PRO A  37     -20.186 -22.106 -66.250  1.00 39.53           C  
ANISOU  463  CA  PRO A  37     5522   5543   3952  -1046    218  -1274       C  
ATOM    464  C   PRO A  37     -21.641 -21.752 -66.571  1.00 39.05           C  
ANISOU  464  C   PRO A  37     5420   5572   3845  -1203    137  -1173       C  
ATOM    465  O   PRO A  37     -22.375 -21.284 -65.694  1.00 34.91           O  
ANISOU  465  O   PRO A  37     4917   4920   3428  -1200    107   -960       O  
ATOM    466  CB  PRO A  37     -20.068 -23.533 -65.711  1.00 42.41           C  
ANISOU  466  CB  PRO A  37     5991   5586   4537   -977    257  -1475       C  
ATOM    467  CG  PRO A  37     -19.994 -23.379 -64.214  1.00 39.21           C  
ANISOU  467  CG  PRO A  37     5664   4909   4326   -868    274  -1257       C  
ATOM    468  CD  PRO A  37     -19.288 -22.093 -63.978  1.00 37.82           C  
ANISOU  468  CD  PRO A  37     5437   4892   4041   -800    278  -1058       C  
ATOM    469  HA  PRO A  37     -19.645 -22.015 -67.050  1.00 47.43           H  
ATOM    470  HB2 PRO A  37     -20.851 -24.045 -65.966  1.00 50.89           H  
ATOM    471  HB3 PRO A  37     -19.260 -23.946 -66.054  1.00 50.89           H  
ATOM    472  HG2 PRO A  37     -20.891 -23.350 -63.846  1.00 47.05           H  
ATOM    473  HG3 PRO A  37     -19.492 -24.119 -63.836  1.00 47.05           H  
ATOM    474  HD2 PRO A  37     -19.621 -21.668 -63.172  1.00 45.38           H  
ATOM    475  HD3 PRO A  37     -18.330 -22.236 -63.937  1.00 45.38           H  
ATOM    476  N   SER A  38     -22.031 -21.967 -67.826  1.00 49.27           N  
ANISOU  476  N   SER A  38     6356   7757   4606    591     46  -2469       N  
ATOM    477  CA  SER A  38     -23.402 -21.742 -68.296  1.00 52.86           C  
ANISOU  477  CA  SER A  38     6642   8757   4685    475    -86  -2444       C  
ATOM    478  C   SER A  38     -24.123 -23.079 -68.445  1.00 53.65           C  
ANISOU  478  C   SER A  38     6824   8852   4708    129   -318  -2867       C  
ATOM    479  O   SER A  38     -23.765 -23.883 -69.298  1.00 56.06           O  
ANISOU  479  O   SER A  38     7238   9180   4882    110   -321  -3247       O  
ATOM    480  CB  SER A  38     -23.409 -20.996 -69.639  1.00 52.33           C  
ANISOU  480  CB  SER A  38     6434   9266   4183    758     49  -2350       C  
ATOM    481  N   LEU A  39     -25.129 -23.310 -67.609  1.00 53.26           N  
ANISOU  481  N   LEU A  39     6715   8757   4763   -147   -492  -2813       N  
ATOM    482  CA  LEU A  39     -25.832 -24.590 -67.565  1.00 56.85           C  
ANISOU  482  CA  LEU A  39     7232   9117   5252   -509   -697  -3192       C  
ATOM    483  C   LEU A  39     -27.281 -24.457 -68.032  1.00 57.46           C  
ANISOU  483  C   LEU A  39     7094   9776   4964   -686   -873  -3214       C  
ATOM    484  O   LEU A  39     -28.025 -25.438 -68.041  1.00 60.02           O  
ANISOU  484  O   LEU A  39     7421  10075   5309  -1011  -1048  -3516       O  
ATOM    485  CB  LEU A  39     -25.790 -25.166 -66.144  1.00 60.74           C  
ANISOU  485  CB  LEU A  39     7829   9030   6219   -711   -754  -3119       C  
ATOM    486  CG  LEU A  39     -24.524 -25.922 -65.721  1.00 62.45           C  
ANISOU  486  CG  LEU A  39     8267   8635   6826   -663   -653  -3247       C  
ATOM    487  CD1 LEU A  39     -23.258 -25.219 -66.162  1.00 64.01           C  
ANISOU  487  CD1 LEU A  39     8510   8806   7004   -302   -445  -3130       C  
ATOM    488  CD2 LEU A  39     -24.509 -26.112 -64.215  1.00 57.34           C  
ANISOU  488  CD2 LEU A  39     7659   7549   6581   -784   -692  -3009       C  
ATOM    489  H   LEU A  39     -25.430 -22.732 -67.047  1.00 63.91           H  
ATOM    490  HA  LEU A  39     -25.384 -25.216 -68.156  1.00 68.23           H  
ATOM    491  HB2 LEU A  39     -25.904 -24.432 -65.520  1.00 72.88           H  
ATOM    492  HB3 LEU A  39     -26.533 -25.782 -66.048  1.00 72.88           H  
ATOM    493  HG  LEU A  39     -24.534 -26.801 -66.131  1.00 74.94           H  
ATOM    494 HD11 LEU A  39     -22.492 -25.737 -65.870  1.00 76.81           H  
ATOM    495 HD12 LEU A  39     -23.259 -25.145 -67.129  1.00 76.81           H  
ATOM    496 HD13 LEU A  39     -23.233 -24.335 -65.762  1.00 76.81           H  
ATOM    497 HD21 LEU A  39     -23.702 -26.591 -63.966  1.00 68.81           H  
ATOM    498 HD22 LEU A  39     -24.523 -25.242 -63.787  1.00 68.81           H  
ATOM    499 HD23 LEU A  39     -25.291 -26.622 -63.954  1.00 68.81           H  
ATOM    500  N   GLY A  40     -27.676 -23.245 -68.419  1.00 56.70           N  
ANISOU  500  N   GLY A  40     6792  10183   4570   -467   -809  -2866       N  
ATOM    501  CA  GLY A  40     -29.029 -22.986 -68.885  1.00 59.71           C  
ANISOU  501  CA  GLY A  40     6923  11179   4585   -586   -963  -2809       C  
ATOM    502  C   GLY A  40     -30.021 -22.801 -67.752  1.00 58.53           C  
ANISOU  502  C   GLY A  40     6664  10931   4645   -790  -1064  -2551       C  
ATOM    503  O   GLY A  40     -31.226 -22.738 -67.982  1.00 59.08           O  
ANISOU  503  O   GLY A  40     6521  11437   4490   -940  -1210  -2505       O  
ATOM    504  H   GLY A  40     -27.169 -22.550 -68.419  1.00 68.04           H  
ATOM    505  HA2 GLY A  40     -29.033 -22.183 -69.428  1.00 71.65           H  
ATOM    506  HA3 GLY A  40     -29.327 -23.729 -69.433  1.00 71.65           H  
ATOM    507  N   LYS A  41     -29.518 -22.707 -66.524  1.00 53.42           N  
ANISOU  507  N   LYS A  41     6146   9726   4425   -787   -980  -2368       N  
ATOM    508  CA  LYS A  41     -30.388 -22.563 -65.365  1.00 51.62           C  
ANISOU  508  CA  LYS A  41     5835   9376   4403   -972  -1052  -2128       C  
ATOM    509  C   LYS A  41     -31.045 -21.184 -65.362  1.00 52.64           C  
ANISOU  509  C   LYS A  41     5719   9926   4355   -777   -951  -1678       C  
ATOM    510  O   LYS A  41     -30.465 -20.214 -65.831  1.00 49.56           O  
ANISOU  510  O   LYS A  41     5280   9691   3859   -454   -756  -1463       O  
ATOM    511  CB  LYS A  41     -29.606 -22.774 -64.050  1.00 48.34           C  
ANISOU  511  CB  LYS A  41     5613   8310   4445   -992   -977  -2040       C  
ATOM    512  CG  LYS A  41     -28.777 -24.062 -63.970  1.00 49.72           C  
ANISOU  512  CG  LYS A  41     6026   7997   4868  -1119  -1017  -2402       C  
ATOM    513  CD  LYS A  41     -29.639 -25.322 -64.050  1.00 55.76           C  
ANISOU  513  CD  LYS A  41     6792   8722   5671  -1490  -1214  -2732       C  
ATOM    514  CE  LYS A  41     -30.025 -25.833 -62.680  1.00 56.96           C  
ANISOU  514  CE  LYS A  41     6981   8468   6191  -1713  -1271  -2597       C  
ATOM    515  NZ  LYS A  41     -28.969 -26.705 -62.093  1.00 59.23           N1+
ANISOU  515  NZ  LYS A  41     7494   8149   6863  -1722  -1208  -2709       N1+
ATOM    516  H   LYS A  41     -28.679 -22.723 -66.337  1.00 64.10           H  
ATOM    517  HA  LYS A  41     -31.089 -23.231 -65.410  1.00 61.95           H  
ATOM    518  HB2 LYS A  41     -28.997 -22.028 -63.933  1.00 58.01           H  
ATOM    519  HB3 LYS A  41     -30.240 -22.791 -63.316  1.00 58.01           H  
ATOM    520  HG2 LYS A  41     -28.149 -24.080 -64.709  1.00 59.66           H  
ATOM    521  HG3 LYS A  41     -28.298 -24.079 -63.127  1.00 59.66           H  
ATOM    522  HD2 LYS A  41     -30.453 -25.120 -64.538  1.00 66.91           H  
ATOM    523  HD3 LYS A  41     -29.141 -26.020 -64.504  1.00 66.91           H  
ATOM    524  HE2 LYS A  41     -30.160 -25.080 -62.085  1.00 68.35           H  
ATOM    525  HE3 LYS A  41     -30.841 -26.353 -62.752  1.00 68.35           H  
ATOM    526  HZ1 LYS A  41     -28.209 -26.249 -62.011  1.00 71.08           H  
ATOM    527  HZ2 LYS A  41     -29.223 -26.991 -61.289  1.00 71.08           H  
ATOM    528  HZ3 LYS A  41     -28.829 -27.409 -62.619  1.00 71.08           H  
ATOM    529  N   LYS A  42     -32.264 -21.112 -64.835  1.00 54.05           N  
ANISOU  529  N   LYS A  42     5732  10271   4531   -970  -1061  -1523       N  
ATOM    530  CA  LYS A  42     -32.911 -19.838 -64.553  1.00 52.82           C  
ANISOU  530  CA  LYS A  42     5355  10398   4317   -803   -931  -1062       C  
ATOM    531  C   LYS A  42     -32.569 -19.377 -63.135  1.00 48.86           C  
ANISOU  531  C   LYS A  42     4952   9413   4201   -779   -791   -830       C  
ATOM    532  O   LYS A  42     -32.521 -20.180 -62.202  1.00 48.03           O  
ANISOU  532  O   LYS A  42     4994   8903   4353  -1008   -889   -964       O  
ATOM    533  CB  LYS A  42     -34.421 -19.958 -64.715  1.00 62.48           C  
ANISOU  533  CB  LYS A  42     6324  12076   5338  -1011  -1108   -995       C  
ATOM    534  CG  LYS A  42     -35.144 -18.634 -64.665  1.00 69.97           C  
ANISOU  534  CG  LYS A  42     7003  13396   6186   -801   -953   -506       C  
ATOM    535  CD  LYS A  42     -36.561 -18.755 -65.203  1.00 77.90           C  
ANISOU  535  CD  LYS A  42     7708  14994   6895   -958  -1140   -449       C  
ATOM    536  CE  LYS A  42     -37.201 -17.386 -65.386  1.00 81.49           C  
ANISOU  536  CE  LYS A  42     7864  15880   7220   -680   -950     76       C  
ATOM    537  NZ  LYS A  42     -37.086 -16.544 -64.158  1.00 79.83           N1+
ANISOU  537  NZ  LYS A  42     7698  15252   7382   -574   -704    404       N1+
ATOM    538  H   LYS A  42     -32.742 -21.797 -64.630  1.00 64.85           H  
ATOM    539  HA  LYS A  42     -32.589 -19.169 -65.178  1.00 63.39           H  
ATOM    540  HB2 LYS A  42     -34.613 -20.368 -65.573  1.00 74.97           H  
ATOM    541  HB3 LYS A  42     -34.769 -20.514 -64.000  1.00 74.97           H  
ATOM    542  HG2 LYS A  42     -35.192 -18.330 -63.745  1.00 83.96           H  
ATOM    543  HG3 LYS A  42     -34.666 -17.988 -65.208  1.00 83.96           H  
ATOM    544  HD2 LYS A  42     -36.541 -19.199 -66.065  1.00 93.48           H  
ATOM    545  HD3 LYS A  42     -37.101 -19.262 -64.576  1.00 93.48           H  
ATOM    546  HE2 LYS A  42     -36.757 -16.923 -66.113  1.00 97.79           H  
ATOM    547  HE3 LYS A  42     -38.143 -17.500 -65.587  1.00 97.79           H  
ATOM    548  HZ1 LYS A  42     -37.491 -16.946 -63.475  1.00 95.80           H  
ATOM    549  HZ2 LYS A  42     -36.229 -16.420 -63.954  1.00 95.80           H  
ATOM    550  HZ3 LYS A  42     -37.468 -15.752 -64.296  1.00 95.80           H  
ATOM    551  N   ILE A  43     -32.342 -18.081 -62.972  1.00 43.67           N  
ANISOU  551  N   ILE A  43     4198   8811   3585   -501   -548   -483       N  
ATOM    552  CA  ILE A  43     -31.984 -17.534 -61.670  1.00 41.14           C  
ANISOU  552  CA  ILE A  43     3952   8083   3598   -473   -397   -301       C  
ATOM    553  C   ILE A  43     -33.182 -17.568 -60.715  1.00 40.23           C  
ANISOU  553  C   ILE A  43     3732   7993   3561   -691   -471   -147       C  
ATOM    554  O   ILE A  43     -34.254 -17.059 -61.033  1.00 41.61           O  
ANISOU  554  O   ILE A  43     3671   8571   3570   -675   -459     71       O  
ATOM    555  CB  ILE A  43     -31.455 -16.098 -61.803  1.00 39.74           C  
ANISOU  555  CB  ILE A  43     3677   7946   3477   -132    -83     -4       C  
ATOM    556  CG1 ILE A  43     -30.200 -16.104 -62.686  1.00 41.05           C  
ANISOU  556  CG1 ILE A  43     3950   8048   3597     86      6   -145       C  
ATOM    557  CG2 ILE A  43     -31.137 -15.512 -60.418  1.00 37.45           C  
ANISOU  557  CG2 ILE A  43     3448   7261   3521   -137     71    125       C  
ATOM    558  CD1 ILE A  43     -29.625 -14.737 -62.999  1.00 38.79           C  
ANISOU  558  CD1 ILE A  43     3549   7806   3385    433    336    142       C  
ATOM    559  H   ILE A  43     -32.388 -17.495 -63.600  1.00 52.41           H  
ATOM    560  HA  ILE A  43     -31.280 -18.077 -61.284  1.00 49.37           H  
ATOM    561  HB  ILE A  43     -32.134 -15.551 -62.226  1.00 47.69           H  
ATOM    562 HG12 ILE A  43     -29.510 -16.615 -62.236  1.00 49.26           H  
ATOM    563 HG13 ILE A  43     -30.420 -16.529 -63.530  1.00 49.26           H  
ATOM    564 HG21 ILE A  43     -30.805 -14.607 -60.527  1.00 44.94           H  
ATOM    565 HG22 ILE A  43     -31.948 -15.506 -59.885  1.00 44.94           H  
ATOM    566 HG23 ILE A  43     -30.463 -16.063 -59.989  1.00 44.94           H  
ATOM    567 HD11 ILE A  43     -28.840 -14.846 -63.559  1.00 46.55           H  
ATOM    568 HD12 ILE A  43     -30.294 -14.213 -63.466  1.00 46.55           H  
ATOM    569 HD13 ILE A  43     -29.381 -14.300 -62.169  1.00 46.55           H  
ATOM    570  N   LYS A  44     -32.985 -18.188 -59.554  1.00 38.75           N  
ANISOU  570  N   LYS A  44     3708   7393   3623   -882   -541   -239       N  
ATOM    571  CA  LYS A  44     -34.034 -18.323 -58.539  1.00 43.61           C  
ANISOU  571  CA  LYS A  44     4249   7988   4333  -1094   -600    -99       C  
ATOM    572  C   LYS A  44     -33.803 -17.316 -57.427  1.00 39.81           C  
ANISOU  572  C   LYS A  44     3769   7313   4042   -974   -376    137       C  
ATOM    573  O   LYS A  44     -32.666 -16.939 -57.154  1.00 34.30           O  
ANISOU  573  O   LYS A  44     3198   6357   3480   -825   -247     95       O  
ATOM    574  CB  LYS A  44     -34.059 -19.734 -57.949  1.00 46.82           C  
ANISOU  574  CB  LYS A  44     4814   8088   4887  -1392   -812   -331       C  
ATOM    575  CG  LYS A  44     -34.270 -20.856 -58.957  1.00 56.39           C  
ANISOU  575  CG  LYS A  44     6039   9416   5970  -1563  -1023   -644       C  
ATOM    576  CD  LYS A  44     -34.274 -22.220 -58.261  1.00 61.63           C  
ANISOU  576  CD  LYS A  44     6851   9692   6873  -1850  -1173   -840       C  
ATOM    577  CE  LYS A  44     -34.255 -23.380 -59.254  1.00 65.83           C  
ANISOU  577  CE  LYS A  44     7431  10236   7346  -2022  -1340  -1231       C  
ATOM    578  NZ  LYS A  44     -35.355 -23.318 -60.260  1.00 68.63           N1+
ANISOU  578  NZ  LYS A  44     7553  11117   7405  -2122  -1462  -1300       N1+
ATOM    579  H   LYS A  44     -32.238 -18.547 -59.324  1.00 46.50           H  
ATOM    580  HA  LYS A  44     -34.898 -18.143 -58.942  1.00 52.33           H  
ATOM    581  HB2 LYS A  44     -33.212 -19.897 -57.505  1.00 56.18           H  
ATOM    582  HB3 LYS A  44     -34.780 -19.784 -57.302  1.00 56.18           H  
ATOM    583  HG2 LYS A  44     -35.125 -20.735 -59.399  1.00 67.66           H  
ATOM    584  HG3 LYS A  44     -33.549 -20.846 -59.606  1.00 67.66           H  
ATOM    585  HD2 LYS A  44     -33.486 -22.292 -57.699  1.00 73.95           H  
ATOM    586  HD3 LYS A  44     -35.076 -22.299 -57.721  1.00 73.95           H  
ATOM    587  HE2 LYS A  44     -33.412 -23.369 -59.734  1.00 79.00           H  
ATOM    588  HE3 LYS A  44     -34.346 -24.213 -58.766  1.00 79.00           H  
ATOM    589  HZ1 LYS A  44     -35.300 -24.012 -60.814  1.00 82.35           H  
ATOM    590  HZ2 LYS A  44     -36.144 -23.336 -59.849  1.00 82.35           H  
ATOM    591  HZ3 LYS A  44     -35.292 -22.566 -60.733  1.00 82.35           H  
ATOM    592  N   ASP A  45     -34.875 -16.879 -56.782  1.00 40.22           N  
ANISOU  592  N   ASP A  45     3672   7498   4112  -1047   -322    365       N  
ATOM    593  CA  ASP A  45     -34.727 -16.004 -55.626  1.00 42.75           C  
ANISOU  593  CA  ASP A  45     4002   7628   4612   -973   -106    535       C  
ATOM    594  C   ASP A  45     -34.375 -16.822 -54.397  1.00 39.19           C  
ANISOU  594  C   ASP A  45     3740   6830   4319  -1166   -217    416       C  
ATOM    595  O   ASP A  45     -34.778 -17.966 -54.242  1.00 34.29           O  
ANISOU  595  O   ASP A  45     3173   6154   3701  -1392   -429    317       O  
ATOM    596  CB  ASP A  45     -35.995 -15.184 -55.364  1.00 47.39           C  
ANISOU  596  CB  ASP A  45     4356   8479   5170   -956     34    836       C  
ATOM    597  CG  ASP A  45     -36.120 -13.984 -56.298  1.00 53.33           C  
ANISOU  597  CG  ASP A  45     4906   9514   5843   -673    264   1054       C  
ATOM    598  OD1 ASP A  45     -35.114 -13.244 -56.486  1.00 47.46           O  
ANISOU  598  OD1 ASP A  45     4214   8623   5195   -453    466   1044       O  
ATOM    599  OD2 ASP A  45     -37.226 -13.793 -56.850  1.00 54.92           O1+
ANISOU  599  OD2 ASP A  45     4877  10093   5899   -668    248   1255       O1+
ATOM    600  H   ASP A  45     -35.687 -17.069 -56.988  1.00 48.27           H  
ATOM    601  HA  ASP A  45     -33.999 -15.384 -55.791  1.00 51.29           H  
ATOM    602  HB2 ASP A  45     -36.771 -15.751 -55.498  1.00 56.87           H  
ATOM    603  HB3 ASP A  45     -35.976 -14.855 -54.452  1.00 56.87           H  
ATOM    604  N   PHE A  46     -33.588 -16.210 -53.534  1.00 36.50           N  
ANISOU  604  N   PHE A  46     3484   6266   4118  -1070    -57    428       N  
ATOM    605  CA  PHE A  46     -33.165 -16.821 -52.293  1.00 31.40           C  
ANISOU  605  CA  PHE A  46     2992   5349   3590  -1209   -135    359       C  
ATOM    606  C   PHE A  46     -34.317 -17.218 -51.398  1.00 31.74           C  
ANISOU  606  C   PHE A  46     2978   5452   3628  -1412   -195    500       C  
ATOM    607  O   PHE A  46     -35.307 -16.499 -51.260  1.00 34.18           O  
ANISOU  607  O   PHE A  46     3125   5964   3896  -1399    -65    688       O  
ATOM    608  CB  PHE A  46     -32.260 -15.842 -51.565  1.00 33.57           C  
ANISOU  608  CB  PHE A  46     3304   5477   3973  -1064     71    352       C  
ATOM    609  CG  PHE A  46     -31.862 -16.275 -50.200  1.00 34.02           C  
ANISOU  609  CG  PHE A  46     3478   5349   4100  -1182     10    314       C  
ATOM    610  CD1 PHE A  46     -30.837 -17.185 -50.022  1.00 35.32           C  
ANISOU  610  CD1 PHE A  46     3799   5297   4325  -1216   -149    174       C  
ATOM    611  CD2 PHE A  46     -32.497 -15.752 -49.080  1.00 38.44           C  
ANISOU  611  CD2 PHE A  46     3978   5972   4654  -1244    129    435       C  
ATOM    612  CE1 PHE A  46     -30.447 -17.574 -48.750  1.00 31.85           C  
ANISOU  612  CE1 PHE A  46     3439   4740   3923  -1301   -205    184       C  
ATOM    613  CE2 PHE A  46     -32.109 -16.138 -47.810  1.00 36.15           C  
ANISOU  613  CE2 PHE A  46     3783   5576   4378  -1339     72    410       C  
ATOM    614  CZ  PHE A  46     -31.069 -17.047 -47.649  1.00 31.89           C  
ANISOU  614  CZ  PHE A  46     3383   4852   3882  -1362   -103    298       C  
ATOM    615  H   PHE A  46     -33.278 -15.416 -53.649  1.00 43.80           H  
ATOM    616  HA  PHE A  46     -32.649 -17.618 -52.492  1.00 37.68           H  
ATOM    617  HB2 PHE A  46     -31.449 -15.722 -52.084  1.00 40.28           H  
ATOM    618  HB3 PHE A  46     -32.723 -14.994 -51.481  1.00 40.28           H  
ATOM    619  HD1 PHE A  46     -30.400 -17.536 -50.764  1.00 42.38           H  
ATOM    620  HD2 PHE A  46     -33.183 -15.133 -49.186  1.00 46.12           H  
ATOM    621  HE1 PHE A  46     -29.756 -18.187 -48.643  1.00 38.22           H  
ATOM    622  HE2 PHE A  46     -32.538 -15.785 -47.064  1.00 43.39           H  
ATOM    623  HZ  PHE A  46     -30.816 -17.318 -46.797  1.00 38.27           H  
ATOM    624  N   GLN A  47     -34.184 -18.386 -50.789  1.00 34.34           N  
ANISOU  624  N   GLN A  47     3432   5593   4023  -1589   -373    434       N  
ATOM    625  CA  GLN A  47     -35.091 -18.793 -49.732  1.00 36.75           C  
ANISOU  625  CA  GLN A  47     3702   5906   4354  -1769   -404    588       C  
ATOM    626  C   GLN A  47     -34.262 -19.038 -48.491  1.00 35.75           C  
ANISOU  626  C   GLN A  47     3717   5566   4300  -1777   -399    582       C  
ATOM    627  O   GLN A  47     -33.180 -19.615 -48.587  1.00 33.82           O  
ANISOU  627  O   GLN A  47     3609   5119   4124  -1744   -490    444       O  
ATOM    628  CB  GLN A  47     -35.874 -20.040 -50.125  1.00 40.84           C  
ANISOU  628  CB  GLN A  47     4193   6423   4901  -1992   -608    563       C  
ATOM    629  CG  GLN A  47     -36.957 -19.779 -51.165  1.00 49.48           C  
ANISOU  629  CG  GLN A  47     5090   7829   5881  -2023   -632    603       C  
ATOM    630  CD  GLN A  47     -37.850 -20.979 -51.357  1.00 62.41           C  
ANISOU  630  CD  GLN A  47     6667   9473   7572  -2292   -826    564       C  
ATOM    631  OE1 GLN A  47     -37.429 -22.115 -51.130  1.00 68.58           O  
ANISOU  631  OE1 GLN A  47     7583   9976   8496  -2428   -948    435       O  
ATOM    632  NE2 GLN A  47     -39.097 -20.739 -51.757  1.00 66.34           N  
ANISOU  632  NE2 GLN A  47     6944  10279   7985  -2373   -840    685       N  
ATOM    633  H   GLN A  47     -33.573 -18.963 -50.971  1.00 41.21           H  
ATOM    634  HA  GLN A  47     -35.720 -18.077 -49.548  1.00 44.10           H  
ATOM    635  HB2 GLN A  47     -35.258 -20.692 -50.494  1.00 49.00           H  
ATOM    636  HB3 GLN A  47     -36.303 -20.403 -49.334  1.00 49.00           H  
ATOM    637  HG2 GLN A  47     -37.506 -19.035 -50.873  1.00 59.37           H  
ATOM    638  HG3 GLN A  47     -36.539 -19.573 -52.016  1.00 59.37           H  
ATOM    639 HE21 GLN A  47     -39.357 -19.930 -51.892  1.00 79.61           H  
ATOM    640 HE22 GLN A  47     -39.642 -21.392 -51.879  1.00 79.61           H  
ATOM    641  N   PHE A  48     -34.746 -18.597 -47.332  1.00 34.03           N  
ANISOU  641  N   PHE A  48     3457   5419   4054  -1810   -287    734       N  
ATOM    642  CA  PHE A  48     -33.990 -18.810 -46.103  1.00 35.74           C  
ANISOU  642  CA  PHE A  48     3783   5514   4282  -1815   -292    738       C  
ATOM    643  C   PHE A  48     -33.896 -20.314 -45.840  1.00 33.01           C  
ANISOU  643  C   PHE A  48     3527   4989   4026  -1959   -492    780       C  
ATOM    644  O   PHE A  48     -34.837 -21.038 -46.116  1.00 35.32           O  
ANISOU  644  O   PHE A  48     3763   5284   4370  -2110   -573    859       O  
ATOM    645  CB  PHE A  48     -34.622 -18.073 -44.918  1.00 32.93           C  
ANISOU  645  CB  PHE A  48     3358   5313   3841  -1832   -124    878       C  
ATOM    646  CG  PHE A  48     -34.319 -16.597 -44.899  1.00 34.99           C  
ANISOU  646  CG  PHE A  48     3563   5659   4073  -1676    114    790       C  
ATOM    647  CD1 PHE A  48     -33.080 -16.132 -44.476  1.00 38.49           C  
ANISOU  647  CD1 PHE A  48     4080   6024   4521  -1582    162    620       C  
ATOM    648  CD2 PHE A  48     -35.260 -15.675 -45.320  1.00 39.87           C  
ANISOU  648  CD2 PHE A  48     4033   6425   4690  -1625    304    881       C  
ATOM    649  CE1 PHE A  48     -32.787 -14.773 -44.472  1.00 35.70           C  
ANISOU  649  CE1 PHE A  48     3661   5705   4197  -1458    406    510       C  
ATOM    650  CE2 PHE A  48     -34.972 -14.315 -45.316  1.00 38.78           C  
ANISOU  650  CE2 PHE A  48     3833   6312   4589  -1475    568    809       C  
ATOM    651  CZ  PHE A  48     -33.732 -13.868 -44.888  1.00 38.85           C  
ANISOU  651  CZ  PHE A  48     3924   6208   4628  -1402    624    606       C  
ATOM    652  H   PHE A  48     -35.492 -18.181 -47.231  1.00 40.84           H  
ATOM    653  HA  PHE A  48     -33.089 -18.469 -46.223  1.00 42.89           H  
ATOM    654  HB2 PHE A  48     -35.585 -18.179 -44.961  1.00 39.51           H  
ATOM    655  HB3 PHE A  48     -34.284 -18.457 -44.094  1.00 39.51           H  
ATOM    656  HD1 PHE A  48     -32.435 -16.740 -44.195  1.00 46.19           H  
ATOM    657  HD2 PHE A  48     -36.093 -15.968 -45.611  1.00 47.84           H  
ATOM    658  HE1 PHE A  48     -31.955 -14.477 -44.182  1.00 42.84           H  
ATOM    659  HE2 PHE A  48     -35.614 -13.704 -45.598  1.00 46.54           H  
ATOM    660  HZ  PHE A  48     -33.541 -12.958 -44.882  1.00 46.62           H  
ATOM    661  N   PRO A  49     -32.738 -20.787 -45.345  1.00 32.90           N  
ANISOU  661  N   PRO A  49     3631   4811   4058  -1911   -560    730       N  
ATOM    662  CA  PRO A  49     -32.487 -22.220 -45.127  1.00 35.68           C  
ANISOU  662  CA  PRO A  49     4063   4943   4549  -2010   -712    793       C  
ATOM    663  C   PRO A  49     -33.285 -22.839 -43.985  1.00 39.36           C  
ANISOU  663  C   PRO A  49     4492   5441   5022  -2144   -716   1053       C  
ATOM    664  O   PRO A  49     -33.583 -22.161 -43.001  1.00 39.85           O  
ANISOU  664  O   PRO A  49     4507   5700   4936  -2122   -612   1173       O  
ATOM    665  CB  PRO A  49     -30.993 -22.261 -44.798  1.00 33.86           C  
ANISOU  665  CB  PRO A  49     3930   4595   4340  -1872   -741    716       C  
ATOM    666  CG  PRO A  49     -30.708 -20.908 -44.227  1.00 32.50           C  
ANISOU  666  CG  PRO A  49     3711   4632   4006  -1765   -605    672       C  
ATOM    667  CD  PRO A  49     -31.544 -19.977 -45.025  1.00 31.59           C  
ANISOU  667  CD  PRO A  49     3508   4650   3844  -1751   -485    611       C  
ATOM    668  HA  PRO A  49     -32.651 -22.720 -45.942  1.00 42.81           H  
ATOM    669  HB2 PRO A  49     -30.818 -22.956 -44.145  1.00 40.63           H  
ATOM    670  HB3 PRO A  49     -30.481 -22.409 -45.608  1.00 40.63           H  
ATOM    671  HG2 PRO A  49     -30.965 -20.886 -43.292  1.00 39.00           H  
ATOM    672  HG3 PRO A  49     -29.766 -20.700 -44.331  1.00 39.00           H  
ATOM    673  HD2 PRO A  49     -31.791 -19.204 -44.494  1.00 37.90           H  
ATOM    674  HD3 PRO A  49     -31.082 -19.719 -45.838  1.00 37.90           H  
ATOM    675  N   ASN A  50     -33.606 -24.124 -44.114  1.00 41.18           N  
ANISOU  675  N   ASN A  50     4739   5468   5440  -2280   -815   1131       N  
ATOM    676  CA  ASN A  50     -34.404 -24.814 -43.112  1.00 45.32           C  
ANISOU  676  CA  ASN A  50     5211   5990   6019  -2409   -801   1412       C  
ATOM    677  C   ASN A  50     -33.554 -25.761 -42.265  1.00 44.80           C  
ANISOU  677  C   ASN A  50     5219   5743   6060  -2367   -843   1583       C  
ATOM    678  O   ASN A  50     -34.073 -26.698 -41.660  1.00 46.66           O  
ANISOU  678  O   ASN A  50     5420   5871   6437  -2473   -839   1828       O  
ATOM    679  CB  ASN A  50     -35.545 -25.586 -43.784  1.00 51.53           C  
ANISOU  679  CB  ASN A  50     5918   6676   6987  -2616   -850   1418       C  
ATOM    680  CG  ASN A  50     -35.049 -26.731 -44.646  1.00 57.29           C  
ANISOU  680  CG  ASN A  50     6720   7074   7972  -2684   -956   1249       C  
ATOM    681  OD1 ASN A  50     -33.851 -26.861 -44.908  1.00 58.67           O  
ANISOU  681  OD1 ASN A  50     7010   7100   8183  -2554   -987   1121       O  
ATOM    682  ND2 ASN A  50     -35.971 -27.566 -45.099  1.00 62.58           N  
ANISOU  682  ND2 ASN A  50     7316   7623   8840  -2898   -999   1231       N  
ATOM    683  H   ASN A  50     -33.372 -24.618 -44.777  1.00 49.42           H  
ATOM    684  HA  ASN A  50     -34.798 -24.157 -42.518  1.00 54.39           H  
ATOM    685  HB2 ASN A  50     -36.124 -25.954 -43.099  1.00 61.84           H  
ATOM    686  HB3 ASN A  50     -36.045 -24.978 -44.351  1.00 61.84           H  
ATOM    687 HD21 ASN A  50     -35.743 -28.233 -45.593  1.00 75.10           H  
ATOM    688 HD22 ASN A  50     -36.798 -27.442 -44.901  1.00 75.10           H  
ATOM    689  N   ASP A  51     -32.250 -25.515 -42.229  1.00 41.02           N  
ANISOU  689  N   ASP A  51     4820   5236   5529  -2205   -871   1478       N  
ATOM    690  CA  ASP A  51     -31.331 -26.350 -41.448  1.00 47.00           C  
ANISOU  690  CA  ASP A  51     5621   5864   6372  -2130   -913   1666       C  
ATOM    691  C   ASP A  51     -31.837 -26.628 -40.034  1.00 49.05           C  
ANISOU  691  C   ASP A  51     5814   6289   6534  -2158   -864   2026       C  
ATOM    692  O   ASP A  51     -32.310 -25.719 -39.355  1.00 48.92           O  
ANISOU  692  O   ASP A  51     5744   6587   6256  -2151   -792   2064       O  
ATOM    693  CB  ASP A  51     -29.956 -25.684 -41.355  1.00 45.64           C  
ANISOU  693  CB  ASP A  51     5494   5779   6068  -1944   -938   1526       C  
ATOM    694  CG  ASP A  51     -29.283 -25.551 -42.694  1.00 43.91           C  
ANISOU  694  CG  ASP A  51     5343   5372   5968  -1884   -972   1220       C  
ATOM    695  OD1 ASP A  51     -29.974 -25.255 -43.694  1.00 39.78           O  
ANISOU  695  OD1 ASP A  51     4815   4836   5465  -1956   -954   1042       O  
ATOM    696  OD2 ASP A  51     -28.048 -25.742 -42.742  1.00 49.45           O1+
ANISOU  696  OD2 ASP A  51     6091   5967   6732  -1753  -1014   1174       O1+
ATOM    697  H   ASP A  51     -31.866 -24.869 -42.647  1.00 49.22           H  
ATOM    698  HA  ASP A  51     -31.221 -27.202 -41.899  1.00 56.40           H  
ATOM    699  HB2 ASP A  51     -30.060 -24.795 -40.982  1.00 54.77           H  
ATOM    700  HB3 ASP A  51     -29.384 -26.220 -40.783  1.00 54.77           H  
ATOM    701  N   LYS A  52     -31.735 -27.886 -39.604  1.00 56.13           N  
ANISOU  701  N   LYS A  52     6708   6969   7652  -2182   -878   2295       N  
ATOM    702  CA  LYS A  52     -32.056 -28.272 -38.229  1.00 61.95           C  
ANISOU  702  CA  LYS A  52     7373   7868   8297  -2170   -822   2698       C  
ATOM    703  C   LYS A  52     -31.164 -27.544 -37.221  1.00 58.44           C  
ANISOU  703  C   LYS A  52     6915   7785   7503  -2001   -839   2754       C  
ATOM    704  O   LYS A  52     -31.653 -26.920 -36.279  1.00 60.60           O  
ANISOU  704  O   LYS A  52     7130   8409   7484  -2001   -775   2867       O  
ATOM    705  CB  LYS A  52     -31.897 -29.784 -38.032  1.00 68.70           C  
ANISOU  705  CB  LYS A  52     8217   8379   9507  -2186   -811   2999       C  
ATOM    706  CG  LYS A  52     -33.121 -30.622 -38.359  1.00 75.20           C  
ANISOU  706  CG  LYS A  52     8989   8938  10646  -2395   -746   3099       C  
ATOM    707  CD  LYS A  52     -32.935 -32.067 -37.886  1.00 80.68           C  
ANISOU  707  CD  LYS A  52     9648   9300  11707  -2388   -679   3469       C  
ATOM    708  CE  LYS A  52     -34.159 -32.929 -38.204  1.00 85.62           C  
ANISOU  708  CE  LYS A  52    10207   9645  12679  -2586   -592   3496       C  
ATOM    709  NZ  LYS A  52     -34.024 -34.334 -37.702  1.00 89.05           N1+
ANISOU  709  NZ  LYS A  52    10604   9760  13471  -2510   -470   3782       N1+
ATOM    710  H   LYS A  52     -31.480 -28.543 -40.096  1.00 67.36           H  
ATOM    711  HA  LYS A  52     -32.979 -28.038 -38.040  1.00 74.34           H  
ATOM    712  HB2 LYS A  52     -31.174 -30.093 -38.601  1.00 82.44           H  
ATOM    713  HB3 LYS A  52     -31.671 -29.950 -37.103  1.00 82.44           H  
ATOM    714  HG2 LYS A  52     -33.896 -30.250 -37.908  1.00 90.24           H  
ATOM    715  HG3 LYS A  52     -33.260 -30.629 -39.319  1.00 90.24           H  
ATOM    716  HD2 LYS A  52     -32.167 -32.453 -38.335  1.00 96.82           H  
ATOM    717  HD3 LYS A  52     -32.801 -32.074 -36.925  1.00 96.82           H  
ATOM    718  HE2 LYS A  52     -34.940 -32.535 -37.786  1.00102.74           H  
ATOM    719  HE3 LYS A  52     -34.279 -32.965 -39.166  1.00102.74           H  
ATOM    720  HZ1 LYS A  52     -34.753 -34.801 -37.907  1.00106.86           H  
ATOM    721  HZ2 LYS A  52     -33.316 -34.724 -38.076  1.00106.86           H  
ATOM    722  HZ3 LYS A  52     -33.919 -34.333 -36.819  1.00106.86           H  
ATOM    723  N   LYS A  53     -29.855 -27.649 -37.424  1.00 58.67           N  
ANISOU  723  N   LYS A  53     6579   8132   7582  -3810    712   1151       N  
ATOM    724  CA  LYS A  53     -28.870 -27.063 -36.513  1.00 51.95           C  
ANISOU  724  CA  LYS A  53     6112   7229   6398  -3433    740   1498       C  
ATOM    725  C   LYS A  53     -28.172 -25.863 -37.117  1.00 47.32           C  
ANISOU  725  C   LYS A  53     5648   6953   5379  -3283    391   1400       C  
ATOM    726  O   LYS A  53     -28.093 -25.710 -38.340  1.00 46.83           O  
ANISOU  726  O   LYS A  53     5515   7017   5260  -3447    159   1057       O  
ATOM    727  CB  LYS A  53     -27.813 -28.099 -36.115  1.00 53.52           C  
ANISOU  727  CB  LYS A  53     6646   6867   6821  -3343    934   1570       C  
ATOM    728  CG  LYS A  53     -28.330 -29.220 -35.220  1.00 62.65           C  
ANISOU  728  CG  LYS A  53     7761   7656   8386  -3363   1400   1826       C  
ATOM    729  CD  LYS A  53     -27.177 -30.015 -34.603  1.00 67.83           C  
ANISOU  729  CD  LYS A  53     8791   7846   9137  -3131   1572   2024       C  
ATOM    730  CE  LYS A  53     -27.025 -29.751 -33.094  1.00 72.39           C  
ANISOU  730  CE  LYS A  53     9675   8404   9427  -2681   1814   2517       C  
ATOM    731  NZ  LYS A  53     -28.169 -30.273 -32.272  1.00 76.66           N1+
ANISOU  731  NZ  LYS A  53    10149   8840  10139  -2698   2307   2734       N1+
ATOM    732  H   LYS A  53     -29.504 -28.062 -38.092  1.00 70.41           H  
ATOM    733  HA  LYS A  53     -29.322 -26.772 -35.706  1.00 62.34           H  
ATOM    734  HB2 LYS A  53     -27.460 -28.507 -36.922  1.00 64.22           H  
ATOM    735  HB3 LYS A  53     -27.100 -27.647 -35.638  1.00 64.22           H  
ATOM    736  HG2 LYS A  53     -28.856 -28.839 -34.500  1.00 75.18           H  
ATOM    737  HG3 LYS A  53     -28.871 -29.828 -35.747  1.00 75.18           H  
ATOM    738  HD2 LYS A  53     -27.342 -30.962 -34.729  1.00 81.40           H  
ATOM    739  HD3 LYS A  53     -26.348 -29.761 -35.039  1.00 81.40           H  
ATOM    740  HE2 LYS A  53     -26.214 -30.182 -32.781  1.00 86.87           H  
ATOM    741  HE3 LYS A  53     -26.967 -28.794 -32.948  1.00 86.87           H  
ATOM    742  HZ1 LYS A  53     -28.031 -30.095 -31.411  1.00 91.99           H  
ATOM    743  HZ2 LYS A  53     -28.929 -29.887 -32.529  1.00 91.99           H  
ATOM    744  HZ3 LYS A  53     -28.242 -31.154 -32.377  1.00 91.99           H  
ATOM    745  N   VAL A  54     -27.654 -25.014 -36.238  1.00 44.44           N  
ANISOU  745  N   VAL A  54     5483   6672   4729  -2855    372   1661       N  
ATOM    746  CA  VAL A  54     -26.795 -23.918 -36.642  1.00 43.00           C  
ANISOU  746  CA  VAL A  54     5450   6615   4273  -2542    116   1530       C  
ATOM    747  C   VAL A  54     -25.382 -24.450 -36.886  1.00 39.63           C  
ANISOU  747  C   VAL A  54     5349   5721   3990  -2504     93   1383       C  
ATOM    748  O   VAL A  54     -24.817 -25.129 -36.032  1.00 40.98           O  
ANISOU  748  O   VAL A  54     5729   5555   4285  -2397    230   1550       O  
ATOM    749  CB  VAL A  54     -26.789 -22.819 -35.566  1.00 43.86           C  
ANISOU  749  CB  VAL A  54     5591   6962   4111  -2082     99   1781       C  
ATOM    750  CG1 VAL A  54     -25.827 -21.698 -35.923  1.00 41.43           C  
ANISOU  750  CG1 VAL A  54     5398   6693   3650  -1757   -104   1614       C  
ATOM    751  CG2 VAL A  54     -28.201 -22.276 -35.383  1.00 46.13           C  
ANISOU  751  CG2 VAL A  54     5542   7685   4300  -2112    133   1898       C  
ATOM    752  H   VAL A  54     -27.790 -25.056 -35.390  1.00 53.33           H  
ATOM    753  HA  VAL A  54     -27.126 -23.535 -37.469  1.00 51.60           H  
ATOM    754  HB  VAL A  54     -26.503 -23.203 -34.722  1.00 52.63           H  
ATOM    755 HG11 VAL A  54     -25.852 -21.026 -35.223  1.00 49.71           H  
ATOM    756 HG12 VAL A  54     -24.932 -22.063 -36.000  1.00 49.71           H  
ATOM    757 HG13 VAL A  54     -26.099 -21.306 -36.767  1.00 49.71           H  
ATOM    758 HG21 VAL A  54     -28.187 -21.584 -34.704  1.00 55.35           H  
ATOM    759 HG22 VAL A  54     -28.508 -21.906 -36.226  1.00 55.35           H  
ATOM    760 HG23 VAL A  54     -28.784 -23.000 -35.107  1.00 55.35           H  
ATOM    761  N   ARG A  55     -24.825 -24.151 -38.055  1.00 37.15           N  
ANISOU  761  N   ARG A  55     5088   5377   3652  -2558    -59   1084       N  
ATOM    762  CA  ARG A  55     -23.456 -24.531 -38.388  1.00 35.67           C  
ANISOU  762  CA  ARG A  55     5183   4734   3635  -2514    -64    914       C  
ATOM    763  C   ARG A  55     -22.495 -23.700 -37.523  1.00 33.13           C  
ANISOU  763  C   ARG A  55     5012   4317   3259  -2037   -122   1001       C  
ATOM    764  O   ARG A  55     -22.534 -22.480 -37.578  1.00 33.54           O  
ANISOU  764  O   ARG A  55     4976   4635   3134  -1777   -210    982       O  
ATOM    765  CB  ARG A  55     -23.166 -24.300 -39.886  1.00 35.93           C  
ANISOU  765  CB  ARG A  55     5250   4779   3624  -2640   -156    589       C  
ATOM    766  CG  ARG A  55     -24.058 -25.069 -40.853  1.00 39.22           C  
ANISOU  766  CG  ARG A  55     5504   5330   4067  -3060   -185    383       C  
ATOM    767  CD  ARG A  55     -23.785 -24.642 -42.310  1.00 40.47           C  
ANISOU  767  CD  ARG A  55     5758   5586   4033  -3038   -295     82       C  
ATOM    768  NE  ARG A  55     -24.109 -25.692 -43.285  1.00 48.17           N  
ANISOU  768  NE  ARG A  55     6691   6497   5114  -3373   -330   -230       N  
ATOM    769  CZ  ARG A  55     -25.298 -25.857 -43.849  1.00 57.05           C  
ANISOU  769  CZ  ARG A  55     7539   8004   6134  -3564   -480   -408       C  
ATOM    770  NH1 ARG A  55     -26.305 -25.053 -43.534  1.00 65.09           N1+
ANISOU  770  NH1 ARG A  55     8292   9503   6935  -3479   -598   -271       N1+
ATOM    771  NH2 ARG A  55     -25.490 -26.834 -44.728  1.00 56.01           N  
ANISOU  771  NH2 ARG A  55     7358   7762   6160  -3694   -503   -727       N  
ATOM    772  H   ARG A  55     -25.227 -23.722 -38.683  1.00 44.58           H  
ATOM    773  HA  ARG A  55     -23.320 -25.470 -38.187  1.00 42.80           H  
ATOM    774  HB2 ARG A  55     -23.276 -23.355 -40.078  1.00 43.12           H  
ATOM    775  HB3 ARG A  55     -22.249 -24.562 -40.066  1.00 43.12           H  
ATOM    776  HG2 ARG A  55     -23.876 -26.019 -40.774  1.00 47.06           H  
ATOM    777  HG3 ARG A  55     -24.988 -24.885 -40.649  1.00 47.06           H  
ATOM    778  HD2 ARG A  55     -24.327 -23.864 -42.517  1.00 48.57           H  
ATOM    779  HD3 ARG A  55     -22.844 -24.426 -42.405  1.00 48.57           H  
ATOM    780  HE  ARG A  55     -23.483 -26.239 -43.506  1.00 57.80           H  
ATOM    781 HH11 ARG A  55     -26.186 -24.418 -42.967  1.00 78.10           H  
ATOM    782 HH12 ARG A  55     -27.075 -25.165 -43.900  1.00 78.10           H  
ATOM    783 HH21 ARG A  55     -24.842 -27.361 -44.934  1.00 67.21           H  
ATOM    784 HH22 ARG A  55     -26.263 -26.943 -45.089  1.00 67.21           H  
ATOM    785  N   MET A  56     -21.646 -24.351 -36.731  1.00 33.22           N  
ANISOU  785  N   MET A  56     5229   3950   3442  -1897    -80   1066       N  
ATOM    786  CA  MET A  56     -20.743 -23.625 -35.830  1.00 31.46           C  
ANISOU  786  CA  MET A  56     5109   3650   3193  -1403   -198   1068       C  
ATOM    787  C   MET A  56     -19.314 -23.614 -36.352  1.00 29.84           C  
ANISOU  787  C   MET A  56     5047   3012   3280  -1312   -262    763       C  
ATOM    788  O   MET A  56     -18.588 -24.590 -36.229  1.00 30.87           O  
ANISOU  788  O   MET A  56     5354   2737   3639  -1368   -229    722       O  
ATOM    789  CB  MET A  56     -20.799 -24.236 -34.422  1.00 33.64           C  
ANISOU  789  CB  MET A  56     5522   3862   3396  -1165   -146   1354       C  
ATOM    790  CG  MET A  56     -22.158 -24.064 -33.749  1.00 35.39           C  
ANISOU  790  CG  MET A  56     5604   4489   3352  -1167    -24   1676       C  
ATOM    791  SD  MET A  56     -22.694 -22.336 -33.645  1.00 36.44           S  
ANISOU  791  SD  MET A  56     5496   5151   3200   -893   -176   1645       S  
ATOM    792  CE  MET A  56     -21.695 -21.726 -32.293  1.00 33.26           C  
ANISOU  792  CE  MET A  56     5261   4693   2685   -225   -361   1615       C  
ATOM    793  H   MET A  56     -21.570 -25.207 -36.695  1.00 39.86           H  
ATOM    794  HA  MET A  56     -21.051 -22.708 -35.761  1.00 37.75           H  
ATOM    795  HB2 MET A  56     -20.614 -25.186 -34.483  1.00 40.36           H  
ATOM    796  HB3 MET A  56     -20.133 -23.804 -33.865  1.00 40.36           H  
ATOM    797  HG2 MET A  56     -22.824 -24.552 -34.257  1.00 42.46           H  
ATOM    798  HG3 MET A  56     -22.107 -24.415 -32.846  1.00 42.46           H  
ATOM    799  HE1 MET A  56     -21.902 -20.790 -32.145  1.00 39.92           H  
ATOM    800  HE2 MET A  56     -21.896 -22.240 -31.495  1.00 39.92           H  
ATOM    801  HE3 MET A  56     -20.758 -21.825 -32.523  1.00 39.92           H  
ATOM    802  N   ARG A  57     -18.929 -22.490 -36.949  1.00 25.31           N  
ANISOU  802  N   ARG A  57     3638   2937   3043   -998    209    648       N  
ATOM    803  CA  ARG A  57     -17.582 -22.320 -37.472  1.00 23.67           C  
ANISOU  803  CA  ARG A  57     3492   2631   2872   -871    192    566       C  
ATOM    804  C   ARG A  57     -16.586 -22.279 -36.328  1.00 25.05           C  
ANISOU  804  C   ARG A  57     3686   2820   3010   -802    199    581       C  
ATOM    805  O   ARG A  57     -16.876 -21.734 -35.256  1.00 22.48           O  
ANISOU  805  O   ARG A  57     3287   2628   2627   -810    245    611       O  
ATOM    806  CB  ARG A  57     -17.486 -21.051 -38.326  1.00 25.21           C  
ANISOU  806  CB  ARG A  57     3612   2878   3089   -792    237    468       C  
ATOM    807  CG  ARG A  57     -18.303 -21.128 -39.595  1.00 27.25           C  
ANISOU  807  CG  ARG A  57     3864   3112   3378   -841    217    446       C  
ATOM    808  CD  ARG A  57     -18.235 -19.860 -40.401  1.00 24.98           C  
ANISOU  808  CD  ARG A  57     3510   2875   3106   -770    252    372       C  
ATOM    809  NE  ARG A  57     -19.081 -19.968 -41.587  1.00 24.29           N  
ANISOU  809  NE  ARG A  57     3417   2777   3036   -818    226    358       N  
ATOM    810  CZ  ARG A  57     -19.299 -18.984 -42.461  1.00 23.66           C  
ANISOU  810  CZ  ARG A  57     3286   2738   2966   -780    239    315       C  
ATOM    811  NH1 ARG A  57     -18.742 -17.792 -42.309  1.00 21.37           N1+
ANISOU  811  NH1 ARG A  57     2950   2488   2682   -700    274    284       N1+
ATOM    812  NH2 ARG A  57     -20.092 -19.199 -43.502  1.00 26.14           N  
ANISOU  812  NH2 ARG A  57     3600   3047   3287   -825    206    306       N  
ATOM    813  H   ARG A  57     -19.436 -21.805 -37.064  1.00 30.38           H  
ATOM    814  HA  ARG A  57     -17.363 -23.079 -38.035  1.00 28.41           H  
ATOM    815  HB2 ARG A  57     -17.810 -20.297 -37.808  1.00 30.26           H  
ATOM    816  HB3 ARG A  57     -16.560 -20.908 -38.575  1.00 30.26           H  
ATOM    817  HG2 ARG A  57     -17.967 -21.853 -40.145  1.00 32.70           H  
ATOM    818  HG3 ARG A  57     -19.232 -21.288 -39.365  1.00 32.70           H  
ATOM    819  HD2 ARG A  57     -18.551 -19.117 -39.864  1.00 29.97           H  
ATOM    820  HD3 ARG A  57     -17.321 -19.707 -40.688  1.00 29.97           H  
ATOM    821  HE  ARG A  57     -19.468 -20.722 -41.732  1.00 29.15           H  
ATOM    822 HH11 ARG A  57     -18.227 -17.641 -41.638  1.00 25.65           H  
ATOM    823 HH12 ARG A  57     -18.895 -17.170 -42.883  1.00 25.65           H  
ATOM    824 HH21 ARG A  57     -20.459 -19.969 -43.611  1.00 31.37           H  
ATOM    825 HH22 ARG A  57     -20.236 -18.570 -44.070  1.00 31.37           H  
ATOM    826  N   TRP A  58     -15.412 -22.864 -36.566  1.00 27.06           N  
ANISOU  826  N   TRP A  58     4035   2950   3297   -726    148    549       N  
ATOM    827  CA  TRP A  58     -14.473 -23.192 -35.499  1.00 26.22           C  
ANISOU  827  CA  TRP A  58     3974   2829   3161   -670    125    578       C  
ATOM    828  C   TRP A  58     -13.089 -22.567 -35.713  1.00 22.16           C  
ANISOU  828  C   TRP A  58     3448   2303   2667   -526    137    470       C  
ATOM    829  O   TRP A  58     -12.629 -22.451 -36.850  1.00 21.43           O  
ANISOU  829  O   TRP A  58     3366   2155   2621   -475    132    386       O  
ATOM    830  CB  TRP A  58     -14.357 -24.722 -35.386  1.00 29.46           C  
ANISOU  830  CB  TRP A  58     4516   3085   3593   -719     25    657       C  
ATOM    831  CG  TRP A  58     -14.232 -25.448 -36.721  1.00 26.32           C  
ANISOU  831  CG  TRP A  58     4195   2535   3271   -709    -41    596       C  
ATOM    832  CD1 TRP A  58     -15.253 -25.789 -37.587  1.00 29.87           C  
ANISOU  832  CD1 TRP A  58     4648   2948   3752   -806    -59    605       C  
ATOM    833  CD2 TRP A  58     -13.028 -25.935 -37.322  1.00 25.59           C  
ANISOU  833  CD2 TRP A  58     4177   2322   3225   -591   -103    503       C  
ATOM    834  NE1 TRP A  58     -14.743 -26.445 -38.691  1.00 24.50           N  
ANISOU  834  NE1 TRP A  58     4044   2131   3132   -751   -129    519       N  
ATOM    835  CE2 TRP A  58     -13.382 -26.543 -38.554  1.00 24.94           C  
ANISOU  835  CE2 TRP A  58     4141   2140   3196   -616   -155    452       C  
ATOM    836  CE3 TRP A  58     -11.685 -25.904 -36.952  1.00 26.44           C  
ANISOU  836  CE3 TRP A  58     4305   2411   3331   -460   -121    445       C  
ATOM    837  CZ2 TRP A  58     -12.437 -27.128 -39.398  1.00 23.96           C  
ANISOU  837  CZ2 TRP A  58     4082   1906   3117   -510   -222    340       C  
ATOM    838  CZ3 TRP A  58     -10.747 -26.478 -37.801  1.00 26.13           C  
ANISOU  838  CZ3 TRP A  58     4323   2263   3340   -356   -186    338       C  
ATOM    839  CH2 TRP A  58     -11.134 -27.087 -39.006  1.00 24.74           C  
ANISOU  839  CH2 TRP A  58     4192   1997   3211   -380   -235    284       C  
ATOM    840  H   TRP A  58     -15.135 -23.085 -37.350  1.00 32.47           H  
ATOM    841  HA  TRP A  58     -14.823 -22.856 -34.659  1.00 31.47           H  
ATOM    842  HB2 TRP A  58     -13.571 -24.936 -34.860  1.00 35.35           H  
ATOM    843  HB3 TRP A  58     -15.150 -25.061 -34.940  1.00 35.35           H  
ATOM    844  HD1 TRP A  58     -16.153 -25.599 -37.450  1.00 35.84           H  
ATOM    845  HE1 TRP A  58     -15.203 -26.745 -39.352  1.00 29.40           H  
ATOM    846  HE3 TRP A  58     -11.422 -25.508 -36.153  1.00 31.73           H  
ATOM    847  HZ2 TRP A  58     -12.688 -27.525 -40.201  1.00 28.76           H  
ATOM    848  HZ3 TRP A  58      -9.848 -26.468 -37.562  1.00 31.35           H  
ATOM    849  HH2 TRP A  58     -10.483 -27.461 -39.555  1.00 29.69           H  
ATOM    850  N   PRO A  59     -12.404 -22.171 -34.622  1.00 21.54           N  
ANISOU  850  N   PRO A  59     3343   2291   2548   -463    153    469       N  
ATOM    851  CA  PRO A  59     -11.054 -21.627 -34.832  1.00 22.09           C  
ANISOU  851  CA  PRO A  59     3396   2352   2644   -337    160    364       C  
ATOM    852  C   PRO A  59     -10.134 -22.654 -35.488  1.00 23.43           C  
ANISOU  852  C   PRO A  59     3663   2383   2858   -276     85    326       C  
ATOM    853  O   PRO A  59     -10.050 -23.785 -35.013  1.00 24.19           O  
ANISOU  853  O   PRO A  59     3853   2388   2949   -289      9    390       O  
ATOM    854  CB  PRO A  59     -10.566 -21.285 -33.414  1.00 23.38           C  
ANISOU  854  CB  PRO A  59     3527   2604   2751   -291    169    381       C  
ATOM    855  CG  PRO A  59     -11.766 -21.301 -32.561  1.00 26.88           C  
ANISOU  855  CG  PRO A  59     3940   3144   3129   -390    193    478       C  
ATOM    856  CD  PRO A  59     -12.751 -22.247 -33.194  1.00 25.82           C  
ANISOU  856  CD  PRO A  59     3868   2929   3014   -503    162    557       C  
ATOM    857  HA  PRO A  59     -11.087 -20.821 -35.372  1.00 26.50           H  
ATOM    858  HB2 PRO A  59      -9.929 -21.954 -33.119  1.00 28.05           H  
ATOM    859  HB3 PRO A  59     -10.160 -20.404 -33.413  1.00 28.05           H  
ATOM    860  HG2 PRO A  59     -11.524 -21.610 -31.674  1.00 32.26           H  
ATOM    861  HG3 PRO A  59     -12.139 -20.407 -32.516  1.00 32.26           H  
ATOM    862  HD2 PRO A  59     -12.620 -23.148 -32.859  1.00 30.99           H  
ATOM    863  HD3 PRO A  59     -13.660 -21.940 -33.048  1.00 30.99           H  
ATOM    864  N   ALA A  60      -9.465 -22.252 -36.566  1.00 24.57           N  
ANISOU  864  N   ALA A  60     3781   2515   3039   -212    103    222       N  
ATOM    865  CA  ALA A  60      -8.651 -23.161 -37.376  1.00 24.08           C  
ANISOU  865  CA  ALA A  60     3790   2346   3013   -144     37    155       C  
ATOM    866  C   ALA A  60      -7.512 -23.836 -36.604  1.00 23.14           C  
ANISOU  866  C   ALA A  60     3723   2174   2894    -45    -31    137       C  
ATOM    867  O   ALA A  60      -7.012 -24.874 -37.031  1.00 24.19           O  
ANISOU  867  O   ALA A  60     3936   2195   3059     10   -115     96       O  
ATOM    868  CB  ALA A  60      -8.081 -22.410 -38.555  1.00 24.87           C  
ANISOU  868  CB  ALA A  60     3824   2497   3129    -95     88     49       C  
ATOM    869  H   ALA A  60      -9.466 -21.442 -36.855  1.00 29.48           H  
ATOM    870  HA  ALA A  60      -9.224 -23.862 -37.723  1.00 28.89           H  
ATOM    871  HB1 ALA A  60      -7.544 -23.018 -39.086  1.00 29.85           H  
ATOM    872  HB2 ALA A  60      -8.812 -22.061 -39.089  1.00 29.85           H  
ATOM    873  HB3 ALA A  60      -7.531 -21.681 -38.228  1.00 29.85           H  
ATOM    874  N   HIS A  61      -7.092 -23.245 -35.490  1.00 20.96           N  
ANISOU  874  N   HIS A  61     3400   1980   2584    -13     -5    155       N  
ATOM    875  CA  HIS A  61      -6.026 -23.839 -34.670  1.00 22.27           C  
ANISOU  875  CA  HIS A  61     3611   2109   2743     85    -76    142       C  
ATOM    876  C   HIS A  61      -6.549 -24.706 -33.520  1.00 27.72           C  
ANISOU  876  C   HIS A  61     4390   2746   3395     32   -143    279       C  
ATOM    877  O   HIS A  61      -5.750 -25.241 -32.750  1.00 27.60           O  
ANISOU  877  O   HIS A  61     4423   2696   3367    109   -215    290       O  
ATOM    878  CB  HIS A  61      -5.123 -22.743 -34.100  1.00 24.84           C  
ANISOU  878  CB  HIS A  61     3834   2557   3048    158    -22     74       C  
ATOM    879  CG  HIS A  61      -5.786 -21.884 -33.067  1.00 25.47           C  
ANISOU  879  CG  HIS A  61     3852   2748   3076    100     35    137       C  
ATOM    880  ND1 HIS A  61      -6.852 -21.055 -33.355  1.00 24.89           N  
ANISOU  880  ND1 HIS A  61     3718   2739   2999     11    109    160       N  
ATOM    881  CD2 HIS A  61      -5.529 -21.722 -31.745  1.00 24.24           C  
ANISOU  881  CD2 HIS A  61     3682   2662   2866    128     22    170       C  
ATOM    882  CE1 HIS A  61      -7.225 -20.426 -32.254  1.00 23.15           C  
ANISOU  882  CE1 HIS A  61     3444   2624   2727     -8    140    194       C  
ATOM    883  NE2 HIS A  61      -6.438 -20.815 -31.263  1.00 26.46           N  
ANISOU  883  NE2 HIS A  61     3891   3055   3110     59     91    201       N  
ATOM    884  H   HIS A  61      -7.403 -22.504 -35.183  1.00 25.15           H  
ATOM    885  HA  HIS A  61      -5.479 -24.404 -35.237  1.00 26.73           H  
ATOM    886  HB2 HIS A  61      -4.350 -23.158 -33.687  1.00 29.81           H  
ATOM    887  HB3 HIS A  61      -4.837 -22.166 -34.826  1.00 29.81           H  
ATOM    888  HD2 HIS A  61      -4.864 -22.151 -31.256  1.00 29.09           H  
ATOM    889  HE1 HIS A  61      -7.921 -19.814 -32.187  1.00 27.78           H  
ATOM    890  HE2 HIS A  61      -6.486 -20.540 -30.449  1.00 31.76           H  
ATOM    891  N   LYS A  62      -7.870 -24.838 -33.387  1.00 25.57           N  
ANISOU  891  N   LYS A  62     4134   2481   3101   -102   -123    388       N  
ATOM    892  CA  LYS A  62      -8.453 -25.582 -32.256  1.00 33.30           C  
ANISOU  892  CA  LYS A  62     5183   3441   4028   -181   -174    541       C  
ATOM    893  C   LYS A  62      -9.601 -26.511 -32.658  1.00 33.94           C  
ANISOU  893  C   LYS A  62     5343   3418   4133   -318   -219    645       C  
ATOM    894  O   LYS A  62     -10.529 -26.722 -31.878  1.00 35.41           O  
ANISOU  894  O   LYS A  62     5537   3656   4264   -439   -210    782       O  
ATOM    895  CB  LYS A  62      -8.959 -24.604 -31.170  1.00 37.39           C  
ANISOU  895  CB  LYS A  62     5602   4147   4457   -226    -88    591       C  
ATOM    896  CG  LYS A  62      -7.879 -23.733 -30.547  1.00 42.41           C  
ANISOU  896  CG  LYS A  62     6164   4884   5065   -104    -60    500       C  
ATOM    897  CD  LYS A  62      -7.792 -23.888 -29.028  1.00 48.88           C  
ANISOU  897  CD  LYS A  62     6994   5791   5787   -103    -84    591       C  
ATOM    898  CE  LYS A  62      -8.825 -23.045 -28.289  1.00 48.79           C  
ANISOU  898  CE  LYS A  62     6884   5965   5690   -186      4    634       C  
ATOM    899  NZ  LYS A  62      -8.472 -22.913 -26.847  1.00 50.01           N1+
ANISOU  899  NZ  LYS A  62     7018   6246   5737   -148     -7    674       N1+
ATOM    900  H   LYS A  62      -8.450 -24.511 -33.931  1.00 30.68           H  
ATOM    901  HA  LYS A  62      -7.760 -26.130 -31.857  1.00 39.96           H  
ATOM    902  HB2 LYS A  62      -9.619 -24.015 -31.568  1.00 44.87           H  
ATOM    903  HB3 LYS A  62      -9.369 -25.119 -30.457  1.00 44.87           H  
ATOM    904  HG2 LYS A  62      -7.019 -23.979 -30.923  1.00 50.89           H  
ATOM    905  HG3 LYS A  62      -8.072 -22.803 -30.742  1.00 50.89           H  
ATOM    906  HD2 LYS A  62      -7.942 -24.818 -28.796  1.00 58.66           H  
ATOM    907  HD3 LYS A  62      -6.911 -23.611 -28.732  1.00 58.66           H  
ATOM    908  HE2 LYS A  62      -8.855 -22.157 -28.679  1.00 58.55           H  
ATOM    909  HE3 LYS A  62      -9.694 -23.471 -28.353  1.00 58.55           H  
ATOM    910  HZ1 LYS A  62      -8.441 -23.717 -26.467  1.00 60.01           H  
ATOM    911  HZ2 LYS A  62      -7.677 -22.522 -26.763  1.00 60.01           H  
ATOM    912  HZ3 LYS A  62      -9.083 -22.419 -26.428  1.00 60.01           H  
ATOM    913  N   GLY A  63      -9.538 -27.080 -33.857  1.00 33.00           N  
ANISOU  913  N   GLY A  63     5278   3168   4094   -302   -268    577       N  
ATOM    914  CA  GLY A  63     -10.599 -27.944 -34.331  1.00 31.77           C  
ANISOU  914  CA  GLY A  63     5193   2904   3975   -431   -319    656       C  
ATOM    915  C   GLY A  63     -10.533 -29.361 -33.785  1.00 32.88           C  
ANISOU  915  C   GLY A  63     5482   2869   4143   -466   -461    769       C  
ATOM    916  O   GLY A  63      -9.453 -29.877 -33.493  1.00 30.51           O  
ANISOU  916  O   GLY A  63     5251   2476   3864   -346   -548    736       O  
ATOM    917  H   GLY A  63      -8.889 -26.980 -34.412  1.00 39.60           H  
ATOM    918  HA2 GLY A  63     -11.455 -27.563 -34.079  1.00 38.13           H  
ATOM    919  HA3 GLY A  63     -10.562 -27.991 -35.299  1.00 38.13           H  
ATOM    920  N   THR A  64     -11.696 -29.992 -33.636  1.00 29.46           N  
ANISOU  920  N   THR A  64     5095   2387   3712   -634   -492    906       N  
ATOM    921  CA  THR A  64     -11.747 -31.404 -33.275  1.00 34.14           C  
ANISOU  921  CA  THR A  64     5842   2777   4351   -694   -644   1027       C  
ATOM    922  C   THR A  64     -11.229 -32.218 -34.449  1.00 36.36           C  
ANISOU  922  C   THR A  64     6216   2848   4750   -604   -760    897       C  
ATOM    923  O   THR A  64     -11.128 -31.706 -35.567  1.00 35.59           O  
ANISOU  923  O   THR A  64     6052   2790   4680   -540   -705    741       O  
ATOM    924  CB  THR A  64     -13.174 -31.873 -32.922  1.00 36.90           C  
ANISOU  924  CB  THR A  64     6166   3174   4681   -896   -629   1175       C  
ATOM    925  OG1 THR A  64     -14.002 -31.806 -34.087  1.00 38.87           O  
ANISOU  925  OG1 THR A  64     6368   3414   4985   -957   -601   1100       O  
ATOM    926  CG2 THR A  64     -13.778 -31.007 -31.837  1.00 37.39           C  
ANISOU  926  CG2 THR A  64     6122   3470   4615   -983   -508   1284       C  
ATOM    927  H   THR A  64     -12.467 -29.625 -33.740  1.00 35.35           H  
ATOM    928  HA  THR A  64     -11.172 -31.564 -32.510  1.00 40.96           H  
ATOM    929  HB  THR A  64     -13.142 -32.788 -32.601  1.00 44.28           H  
ATOM    930  HG1 THR A  64     -14.780 -32.061 -33.902  1.00 46.64           H  
ATOM    931 HG21 THR A  64     -14.674 -31.315 -31.627  1.00 44.87           H  
ATOM    932 HG22 THR A  64     -13.234 -31.052 -31.036  1.00 44.87           H  
ATOM    933 HG23 THR A  64     -13.824 -30.085 -32.136  1.00 44.87           H  
ATOM    934  N   LYS A  65     -10.900 -33.483 -34.205  1.00 36.80           N  
ANISOU  934  N   LYS A  65     6375   2741   4866   -578   -903    930       N  
ATOM    935  CA  LYS A  65     -10.435 -34.339 -35.285  1.00 37.33           C  
ANISOU  935  CA  LYS A  65     6504   2638   5041   -478  -1016    782       C  
ATOM    936  C   LYS A  65     -11.497 -34.432 -36.388  1.00 38.63           C  
ANISOU  936  C   LYS A  65     6629   2801   5247   -582   -988    737       C  
ATOM    937  O   LYS A  65     -11.172 -34.401 -37.569  1.00 33.39           O  
ANISOU  937  O   LYS A  65     5968   2088   4633   -492  -1007    571       O  
ATOM    938  CB  LYS A  65     -10.079 -35.737 -34.769  1.00 41.08           C  
ANISOU  938  CB  LYS A  65     7080   2956   5572   -452  -1173    835       C  
ATOM    939  CG  LYS A  65      -9.839 -36.739 -35.898  1.00 47.36           C  
ANISOU  939  CG  LYS A  65     7931   3586   6478   -374  -1297    687       C  
ATOM    940  CD  LYS A  65      -9.178 -38.029 -35.426  1.00 56.46           C  
ANISOU  940  CD  LYS A  65     9187   4573   7692   -301  -1467    704       C  
ATOM    941  CE  LYS A  65      -7.673 -37.856 -35.251  1.00 62.05           C  
ANISOU  941  CE  LYS A  65     9911   5269   8397    -82  -1512    584       C  
ATOM    942  NZ  LYS A  65      -6.973 -37.555 -36.539  1.00 62.31           N1+
ANISOU  942  NZ  LYS A  65     9899   5310   8465     81  -1504    343       N1+
ATOM    943  H   LYS A  65     -10.936 -33.863 -33.434  1.00 44.16           H  
ATOM    944  HA  LYS A  65      -9.635 -33.951 -35.672  1.00 44.79           H  
ATOM    945  HB2 LYS A  65      -9.269 -35.682 -34.239  1.00 49.29           H  
ATOM    946  HB3 LYS A  65     -10.810 -36.069 -34.225  1.00 49.29           H  
ATOM    947  HG2 LYS A  65     -10.690 -36.970 -36.300  1.00 56.83           H  
ATOM    948  HG3 LYS A  65      -9.259 -36.332 -36.561  1.00 56.83           H  
ATOM    949  HD2 LYS A  65      -9.555 -38.287 -34.571  1.00 67.75           H  
ATOM    950  HD3 LYS A  65      -9.330 -38.725 -36.084  1.00 67.75           H  
ATOM    951  HE2 LYS A  65      -7.507 -37.121 -34.641  1.00 74.46           H  
ATOM    952  HE3 LYS A  65      -7.300 -38.677 -34.893  1.00 74.46           H  
ATOM    953  HZ1 LYS A  65      -6.100 -37.461 -36.396  1.00 74.77           H  
ATOM    954  HZ2 LYS A  65      -7.102 -38.218 -37.118  1.00 74.77           H  
ATOM    955  HZ3 LYS A  65      -7.291 -36.800 -36.888  1.00 74.77           H  
ATOM    956  N   LYS A  66     -12.764 -34.530 -35.994  1.00 41.54           N  
ANISOU  956  N   LYS A  66     6954   3243   5588   -765   -942    876       N  
ATOM    957  CA  LYS A  66     -13.862 -34.577 -36.951  1.00 40.41           C  
ANISOU  957  CA  LYS A  66     6763   3117   5477   -870   -915    842       C  
ATOM    958  C   LYS A  66     -13.990 -33.288 -37.760  1.00 41.34           C  
ANISOU  958  C   LYS A  66     6794   3357   5557   -849   -794    744       C  
ATOM    959  O   LYS A  66     -14.225 -33.331 -38.969  1.00 45.14           O  
ANISOU  959  O   LYS A  66     7268   3799   6083   -835   -809    626       O  
ATOM    960  CB  LYS A  66     -15.183 -34.858 -36.231  1.00 40.61           C  
ANISOU  960  CB  LYS A  66     6738   3225   5466  -1063   -881   1010       C  
ATOM    961  CG  LYS A  66     -16.359 -35.050 -37.188  1.00 43.66           C  
ANISOU  961  CG  LYS A  66     7078   3617   5894  -1171   -873    978       C  
ATOM    962  CD  LYS A  66     -17.643 -35.413 -36.463  1.00 47.72           C  
ANISOU  962  CD  LYS A  66     7541   4214   6377  -1356   -849   1135       C  
ATOM    963  CE  LYS A  66     -18.605 -36.155 -37.390  1.00 52.14           C  
ANISOU  963  CE  LYS A  66     8103   4694   7012  -1449   -911   1103       C  
ATOM    964  NZ  LYS A  66     -18.733 -35.488 -38.726  1.00 49.61           N1+
ANISOU  964  NZ  LYS A  66     7735   4400   6713  -1398   -871    949       N1+
ATOM    965  H   LYS A  66     -13.014 -34.571 -35.172  1.00 49.85           H  
ATOM    966  HA  LYS A  66     -13.703 -35.304 -37.573  1.00 48.50           H  
ATOM    967  HB2 LYS A  66     -15.090 -35.668 -35.706  1.00 48.73           H  
ATOM    968  HB3 LYS A  66     -15.390 -34.109 -35.650  1.00 48.73           H  
ATOM    969  HG2 LYS A  66     -16.511 -34.224 -37.673  1.00 52.39           H  
ATOM    970  HG3 LYS A  66     -16.150 -35.766 -37.807  1.00 52.39           H  
ATOM    971  HD2 LYS A  66     -17.436 -35.991 -35.712  1.00 57.27           H  
ATOM    972  HD3 LYS A  66     -18.079 -34.603 -36.154  1.00 57.27           H  
ATOM    973  HE2 LYS A  66     -18.277 -37.056 -37.533  1.00 62.56           H  
ATOM    974  HE3 LYS A  66     -19.484 -36.181 -36.980  1.00 62.56           H  
ATOM    975  HZ1 LYS A  66     -19.039 -34.658 -38.624  1.00 59.53           H  
ATOM    976  HZ2 LYS A  66     -17.939 -35.456 -39.127  1.00 59.53           H  
ATOM    977  HZ3 LYS A  66     -19.299 -35.943 -39.240  1.00 59.53           H  
ATOM    978  N   GLN A  67     -13.858 -32.143 -37.100  1.00 37.60           N  
ANISOU  978  N   GLN A  67     6255   3034   4997   -850   -679    791       N  
ATOM    979  CA  GLN A  67     -13.957 -30.865 -37.801  1.00 35.25           C  
ANISOU  979  CA  GLN A  67     5846   2889   4659   -816   -553    691       C  
ATOM    980  C   GLN A  67     -12.861 -30.737 -38.855  1.00 34.21           C  
ANISOU  980  C   GLN A  67     5715   2721   4561   -636   -569    496       C  
ATOM    981  O   GLN A  67     -13.120 -30.326 -39.989  1.00 29.80           O  
ANISOU  981  O   GLN A  67     5102   2212   4009   -622   -527    391       O  
ATOM    982  CB  GLN A  67     -13.889 -29.695 -36.819  1.00 30.92           C  
ANISOU  982  CB  GLN A  67     5185   2550   4014   -806   -422    742       C  
ATOM    983  CG  GLN A  67     -15.185 -29.485 -36.032  1.00 37.63           C  
ANISOU  983  CG  GLN A  67     5974   3518   4804   -984   -363    896       C  
ATOM    984  CD  GLN A  67     -15.040 -28.485 -34.889  1.00 35.38           C  
ANISOU  984  CD  GLN A  67     5592   3432   4420   -959   -259    939       C  
ATOM    985  OE1 GLN A  67     -13.953 -28.292 -34.351  1.00 32.34           O  
ANISOU  985  OE1 GLN A  67     5223   3052   4014   -836   -264    905       O  
ATOM    986  NE2 GLN A  67     -16.146 -27.850 -34.514  1.00 35.96           N  
ANISOU  986  NE2 GLN A  67     5557   3676   4432  -1070   -169   1001       N  
ATOM    987  H   GLN A  67     -13.712 -32.076 -36.255  1.00 45.12           H  
ATOM    988  HA  GLN A  67     -14.813 -30.823 -38.255  1.00 42.30           H  
ATOM    989  HB2 GLN A  67     -13.177 -29.862 -36.181  1.00 37.11           H  
ATOM    990  HB3 GLN A  67     -13.705 -28.881 -37.313  1.00 37.11           H  
ATOM    991  HG2 GLN A  67     -15.868 -29.152 -36.635  1.00 45.15           H  
ATOM    992  HG3 GLN A  67     -15.463 -30.333 -35.652  1.00 45.15           H  
ATOM    993 HE21 GLN A  67     -16.891 -28.013 -34.911  1.00 43.16           H  
ATOM    994 HE22 GLN A  67     -16.116 -27.276 -33.874  1.00 43.16           H  
ATOM    995  N   VAL A  68     -11.637 -31.091 -38.483  1.00 31.68           N  
ANISOU  995  N   VAL A  68     5453   2330   4255   -498   -630    449       N  
ATOM    996  CA  VAL A  68     -10.523 -31.001 -39.408  1.00 31.00           C  
ANISOU  996  CA  VAL A  68     5352   2236   4189   -324   -643    260       C  
ATOM    997  C   VAL A  68     -10.677 -32.016 -40.551  1.00 33.56           C  
ANISOU  997  C   VAL A  68     5759   2399   4593   -307   -761    158       C  
ATOM    998  O   VAL A  68     -10.564 -31.659 -41.731  1.00 29.95           O  
ANISOU  998  O   VAL A  68     5244   2008   4126   -251   -721     17       O  
ATOM    999  CB  VAL A  68      -9.177 -31.210 -38.680  1.00 33.49           C  
ANISOU  999  CB  VAL A  68     5701   2518   4504   -174   -694    226       C  
ATOM   1000  CG1 VAL A  68      -8.041 -31.252 -39.683  1.00 34.21           C  
ANISOU 1000  CG1 VAL A  68     5770   2611   4617      3   -716     20       C  
ATOM   1001  CG2 VAL A  68      -8.956 -30.093 -37.672  1.00 31.27           C  
ANISOU 1001  CG2 VAL A  68     5323   2416   4141   -175   -574    292       C  
ATOM   1002  N   ASP A  69     -10.954 -33.273 -40.202  1.00 33.74           N  
ANISOU 1002  N   ASP A  69     5917   2211   4691   -362   -912    231       N  
ATOM   1003  CA  ASP A  69     -11.089 -34.333 -41.205  1.00 37.25           C  
ANISOU 1003  CA  ASP A  69     6417   2522   5215   -335  -1031    123       C  
ATOM   1004  C   ASP A  69     -12.214 -34.066 -42.207  1.00 36.43           C  
ANISOU 1004  C   ASP A  69     6266   2467   5110   -448   -985     96       C  
ATOM   1005  O   ASP A  69     -12.055 -34.303 -43.407  1.00 35.35           O  
ANISOU 1005  O   ASP A  69     6130   2304   4997   -373  -1026    -68       O  
ATOM   1006  CB  ASP A  69     -11.330 -35.685 -40.532  1.00 42.09           C  
ANISOU 1006  CB  ASP A  69     7105   2998   5889   -386  -1159    227       C  
ATOM   1007  CG  ASP A  69     -10.082 -36.243 -39.869  1.00 52.30           C  
ANISOU 1007  CG  ASP A  69     8460   4210   7203   -236  -1252    201       C  
ATOM   1008  OD1 ASP A  69      -8.974 -35.714 -40.123  1.00 53.57           O  
ANISOU 1008  OD1 ASP A  69     8597   4416   7343    -70  -1228     65       O  
ATOM   1009  OD2 ASP A  69     -10.212 -37.221 -39.102  1.00 56.32           O1+
ANISOU 1009  OD2 ASP A  69     9038   4614   7748   -285  -1351    315       O1+
ATOM   1010  H   ASP A  69     -11.068 -33.539 -39.393  1.00 40.49           H  
ATOM   1011  HA  ASP A  69     -10.260 -34.395 -41.704  1.00 44.70           H  
ATOM   1012  HB2 ASP A  69     -12.012 -35.582 -39.850  1.00 50.51           H  
ATOM   1013  HB3 ASP A  69     -11.625 -36.323 -41.201  1.00 50.51           H  
ATOM   1014  N   ASP A  70     -13.354 -33.600 -41.718  1.00 38.61           N  
ANISOU 1014  N   ASP A  70     6489   2831   5349   -622   -904    249       N  
ATOM   1015  CA  ASP A  70     -14.463 -33.279 -42.605  1.00 37.81           C  
ANISOU 1015  CA  ASP A  70     6330   2794   5242   -730   -860    230       C  
ATOM   1016  C   ASP A  70     -14.068 -32.145 -43.552  1.00 35.93           C  
ANISOU 1016  C   ASP A  70     5996   2718   4939   -631   -749     92       C  
ATOM   1017  O   ASP A  70     -14.303 -32.225 -44.754  1.00 37.33           O  
ANISOU 1017  O   ASP A  70     6159   2902   5124   -611   -768    -27       O  
ATOM   1018  CB  ASP A  70     -15.707 -32.899 -41.799  1.00 38.53           C  
ANISOU 1018  CB  ASP A  70     6346   3002   5292   -912   -776    409       C  
ATOM   1019  CG  ASP A  70     -16.390 -34.109 -41.154  1.00 41.33           C  
ANISOU 1019  CG  ASP A  70     6736   3274   5693  -1018   -860    529       C  
ATOM   1020  OD1 ASP A  70     -15.988 -35.260 -41.428  1.00 45.92           O  
ANISOU 1020  OD1 ASP A  70     7406   3691   6349   -962   -992    476       O  
ATOM   1021  OD2 ASP A  70     -17.347 -33.905 -40.378  1.00 37.79           O1+
ANISOU 1021  OD2 ASP A  70     6221   2934   5203  -1156   -796    671       O1+
ATOM   1022  H   ASP A  70     -13.511 -33.462 -40.884  1.00 46.33           H  
ATOM   1023  HA  ASP A  70     -14.677 -34.059 -43.141  1.00 45.37           H  
ATOM   1024  HB2 ASP A  70     -15.450 -32.287 -41.091  1.00 46.24           H  
ATOM   1025  HB3 ASP A  70     -16.347 -32.472 -42.390  1.00 46.24           H  
ATOM   1026  N   TYR A  71     -13.466 -31.093 -43.005  1.00 31.29           N  
ANISOU 1026  N   TYR A  71     5323   2284   4280   -567   -629    110       N  
ATOM   1027  CA  TYR A  71     -13.044 -29.954 -43.809  1.00 28.07           C  
ANISOU 1027  CA  TYR A  71     4805   2053   3807   -479   -514      3       C  
ATOM   1028  C   TYR A  71     -12.030 -30.401 -44.863  1.00 30.13           C  
ANISOU 1028  C   TYR A  71     5093   2276   4079   -325   -573   -183       C  
ATOM   1029  O   TYR A  71     -12.128 -30.035 -46.035  1.00 27.50           O  
ANISOU 1029  O   TYR A  71     4706   2031   3710   -299   -538   -284       O  
ATOM   1030  CB  TYR A  71     -12.457 -28.857 -42.906  1.00 27.95           C  
ANISOU 1030  CB  TYR A  71     4709   2177   3733   -437   -401     55       C  
ATOM   1031  CG  TYR A  71     -11.803 -27.701 -43.644  1.00 26.55           C  
ANISOU 1031  CG  TYR A  71     4427   2161   3500   -345   -296    -45       C  
ATOM   1032  CD1 TYR A  71     -12.423 -27.095 -44.728  1.00 28.46           C  
ANISOU 1032  CD1 TYR A  71     4608   2495   3712   -382   -244    -84       C  
ATOM   1033  CD2 TYR A  71     -10.573 -27.208 -43.238  1.00 21.53           C  
ANISOU 1033  CD2 TYR A  71     3754   1587   2840   -231   -254    -91       C  
ATOM   1034  CE1 TYR A  71     -11.824 -26.030 -45.398  1.00 26.97           C  
ANISOU 1034  CE1 TYR A  71     4329   2449   3468   -314   -155   -152       C  
ATOM   1035  CE2 TYR A  71      -9.970 -26.153 -43.887  1.00 22.84           C  
ANISOU 1035  CE2 TYR A  71     3823   1898   2957   -170   -162   -165       C  
ATOM   1036  CZ  TYR A  71     -10.593 -25.569 -44.983  1.00 24.38           C  
ANISOU 1036  CZ  TYR A  71     3965   2176   3121   -215   -113   -189       C  
ATOM   1037  OH  TYR A  71      -9.986 -24.528 -45.655  1.00 24.97           O  
ANISOU 1037  OH  TYR A  71     3950   2391   3146   -169    -28   -243       O  
ATOM   1038  H   TYR A  71     -13.289 -31.016 -42.167  1.00 37.55           H  
ATOM   1039  HA  TYR A  71     -13.815 -29.586 -44.268  1.00 33.68           H  
ATOM   1040  HB2 TYR A  71     -13.172 -28.490 -42.362  1.00 33.54           H  
ATOM   1041  HB3 TYR A  71     -11.785 -29.256 -42.333  1.00 33.54           H  
ATOM   1042  HD1 TYR A  71     -13.250 -27.409 -45.016  1.00 34.16           H  
ATOM   1043  HD2 TYR A  71     -10.145 -27.598 -42.510  1.00 25.84           H  
ATOM   1044  HE1 TYR A  71     -12.245 -25.643 -46.131  1.00 32.36           H  
ATOM   1045  HE2 TYR A  71      -9.137 -25.847 -43.607  1.00 27.41           H  
ATOM   1046  HH  TYR A  71     -10.473 -24.273 -46.290  1.00 29.96           H  
ATOM   1047  N   ARG A  72     -11.066 -31.213 -44.445  1.00 30.84           N  
ANISOU 1047  N   ARG A  72     5262   2243   4213   -220   -668   -230       N  
ATOM   1048  CA  ARG A  72     -10.064 -31.733 -45.360  1.00 34.59           C  
ANISOU 1048  CA  ARG A  72     5756   2688   4700    -57   -736   -424       C  
ATOM   1049  C   ARG A  72     -10.714 -32.601 -46.430  1.00 38.00           C  
ANISOU 1049  C   ARG A  72     6247   3014   5178    -83   -841   -516       C  
ATOM   1050  O   ARG A  72     -10.408 -32.481 -47.614  1.00 34.46           O  
ANISOU 1050  O   ARG A  72     5752   2654   4688      0   -828   -674       O  
ATOM   1051  CB  ARG A  72      -9.010 -32.540 -44.595  1.00 37.92           C  
ANISOU 1051  CB  ARG A  72     6259   2975   5174     63   -843   -452       C  
ATOM   1052  CG  ARG A  72      -7.627 -32.510 -45.233  1.00 42.34           C  
ANISOU 1052  CG  ARG A  72     6769   3611   5706    263   -846   -651       C  
ATOM   1053  CD  ARG A  72      -6.568 -33.053 -44.276  1.00 42.62           C  
ANISOU 1053  CD  ARG A  72     6861   3550   5783    385   -932   -659       C  
ATOM   1054  NE  ARG A  72      -5.735 -31.998 -43.707  1.00 41.79           N  
ANISOU 1054  NE  ARG A  72     6648   3623   5609    438   -807   -642       N  
ATOM   1055  CZ  ARG A  72      -5.340 -31.946 -42.439  1.00 41.30           C  
ANISOU 1055  CZ  ARG A  72     6608   3528   5554    448   -818   -539       C  
ATOM   1056  NH1 ARG A  72      -5.702 -32.890 -41.578  1.00 44.94           N1+
ANISOU 1056  NH1 ARG A  72     7202   3792   6081    403   -946   -425       N1+
ATOM   1057  NH2 ARG A  72      -4.580 -30.942 -42.026  1.00 36.77           N  
ANISOU 1057  NH2 ARG A  72     5926   3124   4919    497   -707   -546       N  
ATOM   1058  H   ARG A  72     -10.971 -31.478 -43.632  1.00 37.01           H  
ATOM   1059  HA  ARG A  72      -9.619 -30.992 -45.800  1.00 41.51           H  
ATOM   1060  HB2 ARG A  72      -8.930 -32.179 -43.699  1.00 45.50           H  
ATOM   1061  HB3 ARG A  72      -9.296 -33.466 -44.552  1.00 45.50           H  
ATOM   1062  HG2 ARG A  72      -7.629 -33.062 -46.030  1.00 50.80           H  
ATOM   1063  HG3 ARG A  72      -7.396 -31.595 -45.456  1.00 50.80           H  
ATOM   1064  HD2 ARG A  72      -7.009 -33.516 -43.546  1.00 51.14           H  
ATOM   1065  HD3 ARG A  72      -5.991 -33.666 -44.757  1.00 51.14           H  
ATOM   1066  HE  ARG A  72      -5.482 -31.363 -44.229  1.00 50.15           H  
ATOM   1067 HH11 ARG A  72      -6.195 -33.544 -41.839  1.00 53.93           H  
ATOM   1068 HH12 ARG A  72      -5.443 -32.847 -40.759  1.00 53.93           H  
ATOM   1069 HH21 ARG A  72      -4.344 -30.327 -42.578  1.00 44.12           H  
ATOM   1070 HH22 ARG A  72      -4.325 -30.905 -41.206  1.00 44.12           H  
ATOM   1071  N   ARG A  73     -11.616 -33.477 -45.999  1.00 42.07           N  
ANISOU 1071  N   ARG A  73     6862   3347   5774   -207   -948   -414       N  
ATOM   1072  CA  ARG A  73     -12.287 -34.400 -46.907  1.00 42.01           C  
ANISOU 1072  CA  ARG A  73     6922   3208   5831   -246  -1071   -497       C  
ATOM   1073  C   ARG A  73     -13.140 -33.647 -47.930  1.00 37.90           C  
ANISOU 1073  C   ARG A  73     6305   2853   5243   -318   -976   -528       C  
ATOM   1074  O   ARG A  73     -13.231 -34.053 -49.096  1.00 36.11           O  
ANISOU 1074  O   ARG A  73     6085   2616   5018   -270  -1038   -682       O  
ATOM   1075  CB  ARG A  73     -13.145 -35.377 -46.112  1.00 47.45           C  
ANISOU 1075  CB  ARG A  73     7661   3771   6598   -384  -1149   -331       C  
ATOM   1076  CG  ARG A  73     -13.580 -36.600 -46.881  1.00 56.46           C  
ANISOU 1076  CG  ARG A  73     8841   4797   7813   -389  -1278   -411       C  
ATOM   1077  CD  ARG A  73     -13.790 -37.779 -45.935  1.00 60.09           C  
ANISOU 1077  CD  ARG A  73     9375   5102   8355   -452  -1386   -278       C  
ATOM   1078  NE  ARG A  73     -14.657 -37.426 -44.815  1.00 60.06           N  
ANISOU 1078  NE  ARG A  73     9351   5140   8330   -630  -1315    -53       N  
ATOM   1079  CZ  ARG A  73     -15.986 -37.410 -44.875  1.00 57.48           C  
ANISOU 1079  CZ  ARG A  73     8985   4847   8006   -806  -1286     44       C  
ATOM   1080  NH1 ARG A  73     -16.607 -37.727 -46.003  1.00 57.53           N1+
ANISOU 1080  NH1 ARG A  73     8982   4833   8045   -831  -1331    -60       N1+
ATOM   1081  NH2 ARG A  73     -16.695 -37.068 -43.805  1.00 56.89           N  
ANISOU 1081  NH2 ARG A  73     8872   4846   7896   -951  -1211    236       N  
ATOM   1082  H   ARG A  73     -11.858 -33.558 -45.178  1.00 50.48           H  
ATOM   1083  HA  ARG A  73     -11.619 -34.911 -47.391  1.00 50.41           H  
ATOM   1084  HB2 ARG A  73     -12.639 -35.679 -45.342  1.00 56.95           H  
ATOM   1085  HB3 ARG A  73     -13.946 -34.917 -45.816  1.00 56.95           H  
ATOM   1086  HG2 ARG A  73     -14.417 -36.416 -47.335  1.00 67.75           H  
ATOM   1087  HG3 ARG A  73     -12.892 -36.839 -47.523  1.00 67.75           H  
ATOM   1088  HD2 ARG A  73     -14.205 -38.508 -46.421  1.00 72.11           H  
ATOM   1089  HD3 ARG A  73     -12.933 -38.059 -45.578  1.00 72.11           H  
ATOM   1090  HE  ARG A  73     -14.284 -37.189 -44.077  1.00 72.08           H  
ATOM   1091 HH11 ARG A  73     -16.151 -37.947 -46.698  1.00 69.04           H  
ATOM   1092 HH12 ARG A  73     -17.466 -37.716 -46.038  1.00 69.04           H  
ATOM   1093 HH21 ARG A  73     -16.295 -36.862 -43.072  1.00 68.26           H  
ATOM   1094 HH22 ARG A  73     -17.554 -37.059 -43.843  1.00 68.26           H  
ATOM   1095  N   ALA A  74     -13.760 -32.555 -47.491  1.00 33.60           N  
ANISOU 1095  N   ALA A  74     5670   2461   4636   -424   -836   -390       N  
ATOM   1096  CA  ALA A  74     -14.597 -31.748 -48.376  1.00 34.26           C  
ANISOU 1096  CA  ALA A  74     5660   2701   4655   -489   -750   -402       C  
ATOM   1097  C   ALA A  74     -13.770 -30.991 -49.424  1.00 31.42           C  
ANISOU 1097  C   ALA A  74     5219   2517   4203   -352   -670   -545       C  
ATOM   1098  O   ALA A  74     -14.174 -30.901 -50.585  1.00 31.85           O  
ANISOU 1098  O   ALA A  74     5241   2643   4216   -352   -673   -634       O  
ATOM   1099  CB  ALA A  74     -15.434 -30.768 -47.563  1.00 33.98           C  
ANISOU 1099  CB  ALA A  74     5548   2778   4587   -619   -633   -226       C  
ATOM   1100  H   ALA A  74     -13.712 -32.258 -46.685  1.00 40.32           H  
ATOM   1101  HA  ALA A  74     -15.206 -32.336 -48.849  1.00 41.11           H  
ATOM   1102  HB1 ALA A  74     -15.981 -30.243 -48.168  1.00 40.78           H  
ATOM   1103  HB2 ALA A  74     -15.999 -31.267 -46.953  1.00 40.78           H  
ATOM   1104  HB3 ALA A  74     -14.841 -30.186 -47.063  1.00 40.78           H  
ATOM   1105  N   ILE A  75     -12.629 -30.436 -49.025  1.00 27.69           N  
ANISOU 1105  N   ILE A  75     4706   2126   3689   -245   -598   -562       N  
ATOM   1106  CA  ILE A  75     -11.774 -29.713 -49.973  1.00 25.13           C  
ANISOU 1106  CA  ILE A  75     4295   1982   3270   -132   -518   -683       C  
ATOM   1107  C   ILE A  75     -11.218 -30.712 -50.971  1.00 27.20           C  
ANISOU 1107  C   ILE A  75     4602   2195   3537    -11   -626   -882       C  
ATOM   1108  O   ILE A  75     -11.093 -30.424 -52.164  1.00 30.87           O  
ANISOU 1108  O   ILE A  75     5009   2801   3918     37   -594   -994       O  
ATOM   1109  CB  ILE A  75     -10.610 -28.956 -49.273  1.00 30.98           C  
ANISOU 1109  CB  ILE A  75     4978   2817   3976    -50   -427   -662       C  
ATOM   1110  CG1 ILE A  75     -11.158 -27.807 -48.427  1.00 28.67           C  
ANISOU 1110  CG1 ILE A  75     4625   2600   3668   -155   -316   -492       C  
ATOM   1111  CG2 ILE A  75      -9.600 -28.427 -50.304  1.00 28.82           C  
ANISOU 1111  CG2 ILE A  75     4618   2723   3608     65   -362   -799       C  
ATOM   1112  CD1 ILE A  75     -11.747 -26.645 -49.213  1.00 25.30           C  
ANISOU 1112  CD1 ILE A  75     4107   2336   3170   -214   -218   -462       C  
ATOM   1113  H   ILE A  75     -12.327 -30.460 -48.220  1.00 33.23           H  
ATOM   1114  HA  ILE A  75     -12.310 -29.065 -50.457  1.00 30.15           H  
ATOM   1115  HB  ILE A  75     -10.151 -29.577 -48.686  1.00 37.17           H  
ATOM   1116 HG12 ILE A  75     -11.857 -28.155 -47.852  1.00 34.41           H  
ATOM   1117 HG13 ILE A  75     -10.436 -27.455 -47.883  1.00 34.41           H  
ATOM   1118 HG21 ILE A  75      -8.889 -27.961 -49.838  1.00 34.58           H  
ATOM   1119 HG22 ILE A  75      -9.236 -29.176 -50.802  1.00 34.58           H  
ATOM   1120 HG23 ILE A  75     -10.055 -27.819 -50.908  1.00 34.58           H  
ATOM   1121 HD11 ILE A  75     -12.065 -25.972 -48.590  1.00 30.36           H  
ATOM   1122 HD12 ILE A  75     -11.059 -26.269 -49.784  1.00 30.36           H  
ATOM   1123 HD13 ILE A  75     -12.484 -26.971 -49.753  1.00 30.36           H  
ATOM   1124  N   ALA A  76     -10.909 -31.904 -50.487  1.00 29.84           N  
ANISOU 1124  N   ALA A  76     5042   2330   3967     39   -762   -927       N  
ATOM   1125  CA  ALA A  76     -10.453 -32.958 -51.376  1.00 31.30           C  
ANISOU 1125  CA  ALA A  76     5278   2439   4175    163   -892  -1134       C  
ATOM   1126  C   ALA A  76     -11.515 -33.265 -52.430  1.00 33.62           C  
ANISOU 1126  C   ALA A  76     5583   2726   4464     89   -944  -1190       C  
ATOM   1127  O   ALA A  76     -11.200 -33.441 -53.607  1.00 35.81           O  
ANISOU 1127  O   ALA A  76     5829   3099   4679    187   -967  -1372       O  
ATOM   1128  CB  ALA A  76     -10.106 -34.215 -50.581  1.00 33.87           C  
ANISOU 1128  CB  ALA A  76     5733   2506   4630    213  -1056  -1150       C  
ATOM   1129  H   ALA A  76     -10.955 -32.126 -49.658  1.00 35.81           H  
ATOM   1130  HA  ALA A  76      -9.651 -32.662 -51.835  1.00 37.56           H  
ATOM   1131  HB1 ALA A  76      -9.805 -34.904 -51.195  1.00 40.64           H  
ATOM   1132  HB2 ALA A  76      -9.402 -34.004 -49.948  1.00 40.64           H  
ATOM   1133  HB3 ALA A  76     -10.897 -34.517 -50.108  1.00 40.64           H  
ATOM   1134  N   ALA A  77     -12.775 -33.325 -52.013  1.00 37.77           N  
ANISOU 1134  N   ALA A  77     6145   3158   5046    -84   -962  -1040       N  
ATOM   1135  CA  ALA A  77     -13.849 -33.670 -52.940  1.00 41.31           C  
ANISOU 1135  CA  ALA A  77     6605   3589   5502   -165  -1025  -1089       C  
ATOM   1136  C   ALA A  77     -14.041 -32.537 -53.932  1.00 38.09           C  
ANISOU 1136  C   ALA A  77     6078   3440   4955   -164   -894  -1114       C  
ATOM   1137  O   ALA A  77     -14.245 -32.765 -55.121  1.00 37.20           O  
ANISOU 1137  O   ALA A  77     5949   3392   4792   -126   -937  -1255       O  
ATOM   1138  CB  ALA A  77     -15.136 -33.953 -52.196  1.00 39.08           C  
ANISOU 1138  CB  ALA A  77     6371   3168   5310   -361  -1067   -914       C  
ATOM   1139  H   ALA A  77     -13.034 -33.172 -51.208  1.00 45.32           H  
ATOM   1140  HA  ALA A  77     -13.602 -34.467 -53.434  1.00 49.57           H  
ATOM   1141  HB1 ALA A  77     -15.828 -34.178 -52.838  1.00 46.90           H  
ATOM   1142  HB2 ALA A  77     -14.992 -34.695 -51.589  1.00 46.90           H  
ATOM   1143  HB3 ALA A  77     -15.392 -33.162 -51.697  1.00 46.90           H  
ATOM   1144  N   MET A  78     -13.956 -31.312 -53.431  1.00 31.29           N  
ANISOU 1144  N   MET A  78     5135   2723   4031   -202   -744   -977       N  
ATOM   1145  CA  MET A  78     -14.083 -30.132 -54.266  1.00 32.14           C  
ANISOU 1145  CA  MET A  78     5136   3063   4013   -207   -623   -969       C  
ATOM   1146  C   MET A  78     -12.964 -30.079 -55.309  1.00 35.66           C  
ANISOU 1146  C   MET A  78     5537   3660   4354    -53   -602  -1146       C  
ATOM   1147  O   MET A  78     -13.198 -29.732 -56.472  1.00 31.67           O  
ANISOU 1147  O   MET A  78     4979   3308   3746    -44   -578  -1213       O  
ATOM   1148  CB  MET A  78     -14.072 -28.873 -53.401  1.00 31.77           C  
ANISOU 1148  CB  MET A  78     5022   3109   3942   -264   -485   -797       C  
ATOM   1149  CG  MET A  78     -14.138 -27.593 -54.208  1.00 29.81           C  
ANISOU 1149  CG  MET A  78     4673   3078   3576   -270   -372   -771       C  
ATOM   1150  SD  MET A  78     -14.430 -26.103 -53.233  1.00 29.60           S  
ANISOU 1150  SD  MET A  78     4573   3127   3547   -353   -241   -573       S  
ATOM   1151  CE  MET A  78     -16.166 -26.238 -52.813  1.00 32.53           C  
ANISOU 1151  CE  MET A  78     4959   3415   3987   -506   -284   -460       C  
ATOM   1152  H   MET A  78     -13.823 -31.138 -52.599  1.00 37.54           H  
ATOM   1153  HA  MET A  78     -14.936 -30.167 -54.726  1.00 38.57           H  
ATOM   1154  HB2 MET A  78     -14.840 -28.891 -52.809  1.00 38.13           H  
ATOM   1155  HB3 MET A  78     -13.254 -28.856 -52.881  1.00 38.13           H  
ATOM   1156  HG2 MET A  78     -13.295 -27.478 -54.675  1.00 35.77           H  
ATOM   1157  HG3 MET A  78     -14.859 -27.669 -54.852  1.00 35.77           H  
ATOM   1158  HE1 MET A  78     -16.422 -25.469 -52.280  1.00 39.04           H  
ATOM   1159  HE2 MET A  78     -16.687 -26.262 -53.631  1.00 39.04           H  
ATOM   1160  HE3 MET A  78     -16.306 -27.054 -52.307  1.00 39.04           H  
ATOM   1161  N   ARG A  79     -11.753 -30.449 -54.898  1.00 34.58           N  
ANISOU 1161  N   ARG A  79     5414   3491   4234     68   -616  -1224       N  
ATOM   1162  CA  ARG A  79     -10.611 -30.461 -55.801  1.00 34.38           C  
ANISOU 1162  CA  ARG A  79     5330   3627   4107    220   -595  -1403       C  
ATOM   1163  C   ARG A  79     -10.733 -31.559 -56.849  1.00 36.10           C  
ANISOU 1163  C   ARG A  79     5591   3805   4320    300   -728  -1613       C  
ATOM   1164  O   ARG A  79     -10.125 -31.468 -57.914  1.00 39.45           O  
ANISOU 1164  O   ARG A  79     5947   4420   4622    403   -702  -1768       O  
ATOM   1165  CB  ARG A  79      -9.302 -30.648 -55.023  1.00 32.92           C  
ANISOU 1165  CB  ARG A  79     5142   3413   3953    337   -589  -1446       C  
ATOM   1166  CG  ARG A  79      -8.781 -29.427 -54.282  1.00 28.89           C  
ANISOU 1166  CG  ARG A  79     4552   3018   3405    303   -443  -1301       C  
ATOM   1167  CD  ARG A  79      -7.378 -29.744 -53.760  1.00 30.28           C  
ANISOU 1167  CD  ARG A  79     4714   3194   3598    446   -454  -1395       C  
ATOM   1168  NE  ARG A  79      -6.760 -28.715 -52.932  1.00 29.19           N  
ANISOU 1168  NE  ARG A  79     4506   3142   3444    424   -336  -1276       N  
ATOM   1169  CZ  ARG A  79      -6.136 -27.633 -53.393  1.00 30.78           C  
ANISOU 1169  CZ  ARG A  79     4587   3570   3537    427   -206  -1267       C  
ATOM   1170  NH1 ARG A  79      -6.066 -27.390 -54.697  1.00 29.86           N1+
ANISOU 1170  NH1 ARG A  79     4404   3638   3302    444   -166  -1355       N1+
ATOM   1171  NH2 ARG A  79      -5.591 -26.776 -52.540  1.00 31.08           N  
ANISOU 1171  NH2 ARG A  79     4572   3652   3583    403   -120  -1165       N  
ATOM   1172  H   ARG A  79     -11.568 -30.700 -54.096  1.00 41.50           H  
ATOM   1173  HA  ARG A  79     -10.566 -29.609 -56.263  1.00 41.26           H  
ATOM   1174  HB2 ARG A  79      -9.436 -31.349 -54.366  1.00 39.50           H  
ATOM   1175  HB3 ARG A  79      -8.613 -30.921 -55.649  1.00 39.50           H  
ATOM   1176  HG2 ARG A  79      -8.727 -28.671 -54.887  1.00 34.66           H  
ATOM   1177  HG3 ARG A  79      -9.359 -29.227 -53.529  1.00 34.66           H  
ATOM   1178  HD2 ARG A  79      -7.425 -30.554 -53.227  1.00 36.34           H  
ATOM   1179  HD3 ARG A  79      -6.795 -29.892 -54.521  1.00 36.34           H  
ATOM   1180  HE  ARG A  79      -6.802 -28.814 -52.079  1.00 35.03           H  
ATOM   1181 HH11 ARG A  79      -6.413 -27.944 -55.257  1.00 35.83           H  
ATOM   1182 HH12 ARG A  79      -5.665 -26.685 -54.982  1.00 35.83           H  
ATOM   1183 HH21 ARG A  79      -5.639 -26.922 -51.694  1.00 37.29           H  
ATOM   1184 HH22 ARG A  79      -5.199 -26.069 -52.833  1.00 37.29           H  
ATOM   1185  N   ALA A  80     -11.500 -32.606 -56.552  1.00 33.25           N  
ANISOU 1185  N   ALA A  80     5340   3205   4089    252   -873  -1622       N  
ATOM   1186  CA  ALA A  80     -11.620 -33.731 -57.482  1.00 36.34           C  
ANISOU 1186  CA  ALA A  80     5784   3523   4500    332  -1026  -1838       C  
ATOM   1187  C   ALA A  80     -12.669 -33.463 -58.557  1.00 33.76           C  
ANISOU 1187  C   ALA A  80     5423   3308   4097    249  -1020  -1854       C  
ATOM   1188  O   ALA A  80     -12.688 -34.124 -59.597  1.00 37.20           O  
ANISOU 1188  O   ALA A  80     5862   3776   4496    328  -1111  -2048       O  
ATOM   1189  CB  ALA A  80     -11.957 -35.003 -56.734  1.00 37.11           C  
ANISOU 1189  CB  ALA A  80     5996   3323   4781    301  -1179  -1808       C  
ATOM   1190  H   ALA A  80     -11.956 -32.691 -55.827  1.00 39.90           H  
ATOM   1191  HA  ALA A  80     -10.767 -33.864 -57.926  1.00 43.61           H  
ATOM   1192  HB1 ALA A  80     -12.031 -35.733 -57.369  1.00 44.53           H  
ATOM   1193  HB2 ALA A  80     -11.250 -35.190 -56.096  1.00 44.53           H  
ATOM   1194  HB3 ALA A  80     -12.799 -34.882 -56.269  1.00 44.53           H  
ATOM   1195  N   LEU A  81     -13.546 -32.499 -58.311  1.00 37.93           N  
ANISOU 1195  N   LEU A  81     5910   3904   4600     99   -919  -1654       N  
ATOM   1196  CA  LEU A  81     -14.613 -32.206 -59.263  1.00 36.27           C  
ANISOU 1196  CA  LEU A  81     5665   3793   4321     17   -921  -1654       C  
ATOM   1197  C   LEU A  81     -14.036 -31.703 -60.578  1.00 39.61           C  
ANISOU 1197  C   LEU A  81     6000   4493   4557    121   -857  -1787       C  
ATOM   1198  O   LEU A  81     -13.006 -31.035 -60.580  1.00 37.52           O  
ANISOU 1198  O   LEU A  81     5667   4389   4199    196   -745  -1781       O  
ATOM   1199  CB  LEU A  81     -15.580 -31.171 -58.696  1.00 34.40           C  
ANISOU 1199  CB  LEU A  81     5390   3591   4091   -144   -821  -1419       C  
ATOM   1200  CG  LEU A  81     -16.481 -31.640 -57.555  1.00 35.27           C  
ANISOU 1200  CG  LEU A  81     5569   3474   4359   -282   -882  -1280       C  
ATOM   1201  CD1 LEU A  81     -17.341 -30.471 -57.061  1.00 36.31           C  
ANISOU 1201  CD1 LEU A  81     5633   3694   4470   -414   -768  -1073       C  
ATOM   1202  CD2 LEU A  81     -17.352 -32.819 -57.980  1.00 36.14           C  
ANISOU 1202  CD2 LEU A  81     5751   3422   4559   -336  -1049  -1376       C  
ATOM   1203  H   LEU A  81     -13.548 -32.003 -57.608  1.00 45.52           H  
ATOM   1204  HA  LEU A  81     -15.111 -33.019 -59.442  1.00 43.52           H  
ATOM   1205  HB2 LEU A  81     -15.062 -30.420 -58.365  1.00 41.29           H  
ATOM   1206  HB3 LEU A  81     -16.158 -30.869 -59.415  1.00 41.29           H  
ATOM   1207  HG  LEU A  81     -15.924 -31.932 -56.816  1.00 42.33           H  
ATOM   1208 HD11 LEU A  81     -17.908 -30.780 -56.338  1.00 43.58           H  
ATOM   1209 HD12 LEU A  81     -16.758 -29.762 -56.746  1.00 43.58           H  
ATOM   1210 HD13 LEU A  81     -17.887 -30.149 -57.796  1.00 43.58           H  
ATOM   1211 HD21 LEU A  81     -17.907 -33.086 -57.231  1.00 43.37           H  
ATOM   1212 HD22 LEU A  81     -17.910 -32.546 -58.725  1.00 43.37           H  
ATOM   1213 HD23 LEU A  81     -16.779 -33.554 -58.247  1.00 43.37           H  
ATOM   1214  N   PRO A  82     -14.692 -32.033 -61.705  1.00 41.87           N  
ANISOU 1214  N   PRO A  82     6281   4845   4782    121   -929  -1905       N  
ATOM   1215  CA  PRO A  82     -14.283 -31.437 -62.981  1.00 42.40           C  
ANISOU 1215  CA  PRO A  82     6256   5210   4644    197   -857  -1999       C  
ATOM   1216  C   PRO A  82     -14.270 -29.920 -62.880  1.00 39.64           C  
ANISOU 1216  C   PRO A  82     5823   5047   4192    120   -686  -1789       C  
ATOM   1217  O   PRO A  82     -15.155 -29.366 -62.238  1.00 38.80           O  
ANISOU 1217  O   PRO A  82     5728   4858   4158    -11   -657  -1601       O  
ATOM   1218  CB  PRO A  82     -15.361 -31.915 -63.964  1.00 43.86           C  
ANISOU 1218  CB  PRO A  82     6458   5402   4804    160   -967  -2097       C  
ATOM   1219  CG  PRO A  82     -15.927 -33.137 -63.345  1.00 46.25           C  
ANISOU 1219  CG  PRO A  82     6870   5394   5308    121  -1129  -2148       C  
ATOM   1220  CD  PRO A  82     -15.848 -32.932 -61.860  1.00 43.53           C  
ANISOU 1220  CD  PRO A  82     6564   4874   5100     41  -1080  -1951       C  
ATOM   1221  HA  PRO A  82     -13.412 -31.763 -63.256  1.00 50.88           H  
ATOM   1222  HB2 PRO A  82     -16.042 -31.231 -64.061  1.00 52.63           H  
ATOM   1223  HB3 PRO A  82     -14.955 -32.120 -64.821  1.00 52.63           H  
ATOM   1224  HG2 PRO A  82     -16.850 -33.243 -63.624  1.00 55.50           H  
ATOM   1225  HG3 PRO A  82     -15.401 -33.908 -63.610  1.00 55.50           H  
ATOM   1226  HD2 PRO A  82     -16.655 -32.505 -61.533  1.00 52.23           H  
ATOM   1227  HD3 PRO A  82     -15.683 -33.775 -61.410  1.00 52.23           H  
ATOM   1228  N   ASP A  83     -13.282 -29.268 -63.484  1.00 38.82           N  
ANISOU 1228  N   ASP A  83     5634   5189   3927    198   -582  -1824       N  
ATOM   1229  CA  ASP A  83     -13.164 -27.815 -63.423  1.00 37.93           C  
ANISOU 1229  CA  ASP A  83     5447   5242   3723    124   -431  -1624       C  
ATOM   1230  C   ASP A  83     -14.466 -27.085 -63.773  1.00 37.00           C  
ANISOU 1230  C   ASP A  83     5323   5155   3578     -1   -426  -1477       C  
ATOM   1231  O   ASP A  83     -14.822 -26.087 -63.132  1.00 38.01           O  
ANISOU 1231  O   ASP A  83     5435   5261   3746    -95   -350  -1275       O  
ATOM   1232  CB  ASP A  83     -12.049 -27.344 -64.358  1.00 43.05           C  
ANISOU 1232  CB  ASP A  83     6000   6184   4172    211   -341  -1703       C  
ATOM   1233  CG  ASP A  83     -10.671 -27.405 -63.718  1.00 47.36           C  
ANISOU 1233  CG  ASP A  83     6512   6745   4738    299   -281  -1748       C  
ATOM   1234  OD1 ASP A  83     -10.533 -27.975 -62.612  1.00 44.59           O  
ANISOU 1234  OD1 ASP A  83     6225   6164   4554    315   -331  -1748       O  
ATOM   1235  OD2 ASP A  83      -9.718 -26.881 -64.340  1.00 48.23           O1+
ANISOU 1235  OD2 ASP A  83     6527   7109   4690    347   -187  -1781       O1+
ATOM   1236  H   ASP A  83     -12.661 -29.648 -63.941  1.00 46.58           H  
ATOM   1237  HA  ASP A  83     -12.918 -27.561 -62.519  1.00 45.52           H  
ATOM   1238  HB2 ASP A  83     -12.038 -27.911 -65.145  1.00 51.65           H  
ATOM   1239  HB3 ASP A  83     -12.220 -26.425 -64.615  1.00 51.65           H  
ATOM   1240  N   ASP A  84     -15.181 -27.589 -64.776  1.00 39.38           N  
ANISOU 1240  N   ASP A  84     5636   5508   3820      6   -515  -1589       N  
ATOM   1241  CA  ASP A  84     -16.341 -26.885 -65.310  1.00 39.75           C  
ANISOU 1241  CA  ASP A  84     5664   5628   3813    -92   -516  -1472       C  
ATOM   1242  C   ASP A  84     -17.560 -27.001 -64.413  1.00 40.71           C  
ANISOU 1242  C   ASP A  84     5833   5527   4109   -207   -572  -1359       C  
ATOM   1243  O   ASP A  84     -18.566 -26.322 -64.627  1.00 42.28           O  
ANISOU 1243  O   ASP A  84     6007   5767   4289   -292   -569  -1242       O  
ATOM   1244  CB  ASP A  84     -16.684 -27.411 -66.712  1.00 44.45           C  
ANISOU 1244  CB  ASP A  84     6247   6369   4272    -39   -600  -1645       C  
ATOM   1245  CG  ASP A  84     -15.610 -27.089 -67.724  1.00 46.58           C  
ANISOU 1245  CG  ASP A  84     6447   6927   4326     58   -527  -1731       C  
ATOM   1246  H   ASP A  84     -15.014 -28.339 -65.164  1.00 47.26           H  
ATOM   1247  HA  ASP A  84     -16.123 -25.944 -65.393  1.00 47.70           H  
ATOM   1248  HB2 ASP A  84     -16.782 -28.375 -66.673  1.00 53.34           H  
ATOM   1249  HB3 ASP A  84     -17.512 -27.003 -67.010  1.00 53.34           H  
ATOM   1250  N   ASP A  85     -17.481 -27.877 -63.422  1.00 38.04           N  
ANISOU 1250  N   ASP A  85     5557   4961   3934   -211   -628  -1393       N  
ATOM   1251  CA  ASP A  85     -18.514 -27.956 -62.406  1.00 36.17           C  
ANISOU 1251  CA  ASP A  85     5353   4531   3857   -332   -661  -1265       C  
ATOM   1252  C   ASP A  85     -18.479 -26.652 -61.592  1.00 33.45           C  
ANISOU 1252  C   ASP A  85     4963   4228   3520   -390   -533  -1053       C  
ATOM   1253  O   ASP A  85     -17.412 -26.238 -61.131  1.00 33.38           O  
ANISOU 1253  O   ASP A  85     4939   4250   3494   -338   -448  -1020       O  
ATOM   1254  CB  ASP A  85     -18.279 -29.186 -61.530  1.00 40.53           C  
ANISOU 1254  CB  ASP A  85     5989   4843   4568   -322   -749  -1336       C  
ATOM   1255  CG  ASP A  85     -19.445 -29.502 -60.625  1.00 41.77           C  
ANISOU 1255  CG  ASP A  85     6180   4814   4877   -463   -803  -1223       C  
ATOM   1256  OD1 ASP A  85     -19.996 -28.573 -60.008  1.00 42.86           O  
ANISOU 1256  OD1 ASP A  85     6273   4984   5029   -549   -722  -1049       O  
ATOM   1257  OD2 ASP A  85     -19.803 -30.691 -60.520  1.00 43.61           O1+
ANISOU 1257  OD2 ASP A  85     6483   4870   5218   -489   -933  -1313       O1+
ATOM   1258  H   ASP A  85     -16.838 -28.438 -63.317  1.00 45.64           H  
ATOM   1259  HA  ASP A  85     -19.384 -28.036 -62.828  1.00 43.40           H  
ATOM   1260  HB2 ASP A  85     -18.128 -29.955 -62.102  1.00 48.64           H  
ATOM   1261  HB3 ASP A  85     -17.501 -29.031 -60.972  1.00 48.64           H  
ATOM   1262  N   PRO A  86     -19.633 -25.986 -61.422  1.00 31.89           N  
ANISOU 1262  N   PRO A  86     4734   4033   3348   -491   -525   -921       N  
ATOM   1263  CA  PRO A  86     -19.626 -24.703 -60.701  1.00 27.01           C  
ANISOU 1263  CA  PRO A  86     4070   3454   2740   -531   -418   -740       C  
ATOM   1264  C   PRO A  86     -19.245 -24.840 -59.239  1.00 27.48           C  
ANISOU 1264  C   PRO A  86     4154   3363   2924   -551   -382   -672       C  
ATOM   1265  O   PRO A  86     -18.950 -23.833 -58.591  1.00 29.29           O  
ANISOU 1265  O   PRO A  86     4347   3623   3159   -560   -292   -551       O  
ATOM   1266  CB  PRO A  86     -21.072 -24.210 -60.837  1.00 29.99           C  
ANISOU 1266  CB  PRO A  86     4410   3849   3135   -621   -451   -654       C  
ATOM   1267  CG  PRO A  86     -21.869 -25.423 -61.100  1.00 34.08           C  
ANISOU 1267  CG  PRO A  86     4965   4272   3712   -661   -571   -764       C  
ATOM   1268  CD  PRO A  86     -20.983 -26.332 -61.900  1.00 36.81           C  
ANISOU 1268  CD  PRO A  86     5356   4636   3996   -565   -620   -943       C  
ATOM   1269  HA  PRO A  86     -19.028 -24.074 -61.134  1.00 32.42           H  
ATOM   1270  HB2 PRO A  86     -21.353 -23.788 -60.010  1.00 35.99           H  
ATOM   1271  HB3 PRO A  86     -21.138 -23.590 -61.580  1.00 35.99           H  
ATOM   1272  HG2 PRO A  86     -22.113 -25.840 -60.259  1.00 40.90           H  
ATOM   1273  HG3 PRO A  86     -22.661 -25.188 -61.607  1.00 40.90           H  
ATOM   1274  HD2 PRO A  86     -21.184 -27.261 -61.705  1.00 44.18           H  
ATOM   1275  HD3 PRO A  86     -21.067 -26.140 -62.847  1.00 44.18           H  
ATOM   1276  N   ARG A  87     -19.261 -26.070 -58.735  1.00 28.45           N  
ANISOU 1276  N   ARG A  87     4341   3322   3146   -559   -460   -747       N  
ATOM   1277  CA  ARG A  87     -18.890 -26.349 -57.351  1.00 29.57           C  
ANISOU 1277  CA  ARG A  87     4517   3319   3398   -578   -441   -682       C  
ATOM   1278  C   ARG A  87     -17.407 -26.664 -57.213  1.00 30.17           C  
ANISOU 1278  C   ARG A  87     4621   3386   3455   -463   -417   -764       C  
ATOM   1279  O   ARG A  87     -16.898 -26.781 -56.093  1.00 30.22           O  
ANISOU 1279  O   ARG A  87     4652   3295   3535   -458   -394   -711       O  
ATOM   1280  CB  ARG A  87     -19.701 -27.531 -56.812  1.00 34.45           C  
ANISOU 1280  CB  ARG A  87     5197   3752   4141   -662   -549   -696       C  
ATOM   1281  CG  ARG A  87     -21.190 -27.289 -56.762  1.00 37.28           C  
ANISOU 1281  CG  ARG A  87     5513   4121   4532   -788   -571   -612       C  
ATOM   1282  CD  ARG A  87     -21.959 -28.406 -57.451  1.00 43.96           C  
ANISOU 1282  CD  ARG A  87     6398   4886   5417   -837   -704   -719       C  
ATOM   1283  NE  ARG A  87     -22.129 -29.592 -56.628  1.00 46.80           N  
ANISOU 1283  NE  ARG A  87     6835   5039   5910   -908   -793   -716       N  
ATOM   1284  CZ  ARG A  87     -21.817 -30.837 -56.990  1.00 46.07           C  
ANISOU 1284  CZ  ARG A  87     6828   4804   5872   -875   -916   -851       C  
ATOM   1285  NH1 ARG A  87     -21.274 -31.111 -58.168  1.00 44.40           N1+
ANISOU 1285  NH1 ARG A  87     6631   4654   5586   -759   -963  -1024       N1+
ATOM   1286  NH2 ARG A  87     -22.041 -31.828 -56.145  1.00 46.12           N  
ANISOU 1286  NH2 ARG A  87     6908   4607   6008   -959  -1001   -812       N  
ATOM   1287  H   ARG A  87     -19.485 -26.770 -59.181  1.00 34.14           H  
ATOM   1288  HA  ARG A  87     -19.087 -25.572 -56.805  1.00 35.48           H  
ATOM   1289  HB2 ARG A  87     -19.547 -28.301 -57.382  1.00 41.34           H  
ATOM   1290  HB3 ARG A  87     -19.404 -27.727 -55.910  1.00 41.34           H  
ATOM   1291  HG2 ARG A  87     -21.477 -27.248 -55.836  1.00 44.74           H  
ATOM   1292  HG3 ARG A  87     -21.395 -26.455 -57.213  1.00 44.74           H  
ATOM   1293  HD2 ARG A  87     -22.842 -28.079 -57.686  1.00 52.75           H  
ATOM   1294  HD3 ARG A  87     -21.480 -28.667 -58.253  1.00 52.75           H  
ATOM   1295  HE  ARG A  87     -22.459 -29.482 -55.841  1.00 56.16           H  
ATOM   1296 HH11 ARG A  87     -21.126 -30.477 -58.731  1.00 53.28           H  
ATOM   1297 HH12 ARG A  87     -21.079 -31.923 -58.374  1.00 53.28           H  
ATOM   1298 HH21 ARG A  87     -22.386 -31.666 -55.374  1.00 55.34           H  
ATOM   1299 HH22 ARG A  87     -21.834 -32.634 -56.362  1.00 55.34           H  
ATOM   1300  N   SER A  88     -16.719 -26.814 -58.343  1.00 27.95           N  
ANISOU 1300  N   SER A  88     4329   3222   3069   -367   -425   -899       N  
ATOM   1301  CA  SER A  88     -15.327 -27.249 -58.332  1.00 29.14           C  
ANISOU 1301  CA  SER A  88     4494   3383   3197   -245   -416  -1012       C  
ATOM   1302  C   SER A  88     -14.400 -26.265 -57.619  1.00 25.08           C  
ANISOU 1302  C   SER A  88     3929   2937   2663   -223   -295   -911       C  
ATOM   1303  O   SER A  88     -14.718 -25.090 -57.459  1.00 27.98           O  
ANISOU 1303  O   SER A  88     4243   3386   3001   -286   -211   -771       O  
ATOM   1304  CB  SER A  88     -14.823 -27.449 -59.752  1.00 33.00           C  
ANISOU 1304  CB  SER A  88     4953   4038   3547   -150   -433  -1176       C  
ATOM   1305  OG  SER A  88     -14.440 -26.213 -60.312  1.00 29.88           O  
ANISOU 1305  OG  SER A  88     4475   3862   3017   -149   -317  -1103       O  
ATOM   1306  H   SER A  88     -17.037 -26.669 -59.129  1.00 33.54           H  
ATOM   1307  HA  SER A  88     -15.268 -28.101 -57.872  1.00 34.97           H  
ATOM   1308  HB2 SER A  88     -14.055 -28.042 -59.737  1.00 39.60           H  
ATOM   1309  HB3 SER A  88     -15.532 -27.836 -60.290  1.00 39.60           H  
ATOM   1310  HG  SER A  88     -14.162 -26.326 -61.097  1.00 35.86           H  
ATOM   1311  N   PHE A  89     -13.236 -26.761 -57.216  1.00 28.45           N  
ANISOU 1311  N   PHE A  89     4372   3328   3109   -127   -297   -994       N  
ATOM   1312  CA  PHE A  89     -12.221 -25.931 -56.555  1.00 29.98           C  
ANISOU 1312  CA  PHE A  89     4514   3590   3288    -97   -192   -924       C  
ATOM   1313  C   PHE A  89     -11.891 -24.683 -57.365  1.00 31.11           C  
ANISOU 1313  C   PHE A  89     4566   3959   3298   -107    -84   -874       C  
ATOM   1314  O   PHE A  89     -11.841 -23.563 -56.842  1.00 25.66           O  
ANISOU 1314  O   PHE A  89     3831   3306   2612   -162      0   -733       O  
ATOM   1315  CB  PHE A  89     -10.935 -26.729 -56.330  1.00 30.22           C  
ANISOU 1315  CB  PHE A  89     4560   3590   3333     34   -223  -1064       C  
ATOM   1316  CG  PHE A  89      -9.917 -26.000 -55.482  1.00 29.30           C  
ANISOU 1316  CG  PHE A  89     4392   3518   3221     60   -130   -997       C  
ATOM   1317  CD1 PHE A  89      -9.943 -26.122 -54.108  1.00 30.69           C  
ANISOU 1317  CD1 PHE A  89     4613   3537   3511     34   -143   -907       C  
ATOM   1318  CD2 PHE A  89      -8.953 -25.191 -56.063  1.00 31.15           C  
ANISOU 1318  CD2 PHE A  89     4530   3963   3342    102    -32  -1019       C  
ATOM   1319  CE1 PHE A  89      -9.030 -25.459 -53.320  1.00 27.83           C  
ANISOU 1319  CE1 PHE A  89     4203   3218   3154     60    -67   -855       C  
ATOM   1320  CE2 PHE A  89      -8.033 -24.514 -55.282  1.00 31.63           C  
ANISOU 1320  CE2 PHE A  89     4539   4063   3417    116     46   -960       C  
ATOM   1321  CZ  PHE A  89      -8.063 -24.650 -53.906  1.00 29.90           C  
ANISOU 1321  CZ  PHE A  89     4367   3678   3317    101     26   -886       C  
ATOM   1322  H   PHE A  89     -13.003 -27.583 -57.313  1.00 34.14           H  
ATOM   1323  HA  PHE A  89     -12.556 -25.649 -55.689  1.00 35.98           H  
ATOM   1324  HB2 PHE A  89     -11.156 -27.560 -55.881  1.00 36.27           H  
ATOM   1325  HB3 PHE A  89     -10.527 -26.916 -57.190  1.00 36.27           H  
ATOM   1326  HD1 PHE A  89     -10.586 -26.662 -53.709  1.00 36.83           H  
ATOM   1327  HD2 PHE A  89      -8.929 -25.097 -56.988  1.00 37.38           H  
ATOM   1328  HE1 PHE A  89      -9.059 -25.554 -52.396  1.00 33.40           H  
ATOM   1329  HE2 PHE A  89      -7.388 -23.977 -55.683  1.00 37.96           H  
ATOM   1330  HZ  PHE A  89      -7.445 -24.201 -53.376  1.00 35.88           H  
ATOM   1331  N   VAL A  90     -11.672 -24.894 -58.656  1.00 29.82           N  
ANISOU 1331  N   VAL A  90     4374   3944   3012    -55    -96   -991       N  
ATOM   1332  CA  VAL A  90     -11.355 -23.808 -59.573  1.00 30.68           C  
ANISOU 1332  CA  VAL A  90     4400   4284   2974    -72     -4   -940       C  
ATOM   1333  C   VAL A  90     -12.544 -22.853 -59.776  1.00 28.67           C  
ANISOU 1333  C   VAL A  90     4140   4043   2710   -186     11   -778       C  
ATOM   1334  O   VAL A  90     -12.366 -21.642 -59.782  1.00 27.93           O  
ANISOU 1334  O   VAL A  90     3995   4042   2575   -236     92   -645       O  
ATOM   1335  CB  VAL A  90     -10.883 -24.377 -60.929  1.00 34.51           C  
ANISOU 1335  CB  VAL A  90     4855   4947   3313     15    -28  -1117       C  
ATOM   1336  CG1 VAL A  90     -10.669 -23.279 -61.927  1.00 36.45           C  
ANISOU 1336  CG1 VAL A  90     5019   5442   3390    -24     61  -1040       C  
ATOM   1337  CG2 VAL A  90      -9.580 -25.155 -60.731  1.00 39.27           C  
ANISOU 1337  CG2 VAL A  90     5440   5564   3916    145    -36  -1283       C  
ATOM   1338  N   SER A  91     -13.746 -23.392 -59.962  1.00 28.21           N  
ANISOU 1338  N   SER A  91     4131   3892   2696   -227    -75   -793       N  
ATOM   1339  CA  SER A  91     -14.925 -22.546 -60.142  1.00 28.52           C  
ANISOU 1339  CA  SER A  91     4157   3946   2732   -321    -74   -657       C  
ATOM   1340  C   SER A  91     -15.149 -21.645 -58.921  1.00 28.15           C  
ANISOU 1340  C   SER A  91     4099   3807   2790   -384    -20   -495       C  
ATOM   1341  O   SER A  91     -15.465 -20.471 -59.057  1.00 25.95           O  
ANISOU 1341  O   SER A  91     3782   3595   2483   -432     23   -369       O  
ATOM   1342  CB  SER A  91     -16.164 -23.401 -60.399  1.00 26.86           C  
ANISOU 1342  CB  SER A  91     3994   3641   2571   -356   -182   -715       C  
ATOM   1343  OG  SER A  91     -16.122 -23.992 -61.700  1.00 31.06           O  
ANISOU 1343  OG  SER A  91     4526   4288   2986   -303   -236   -858       O  
ATOM   1344  H   SER A  91     -13.907 -24.236 -59.989  1.00 33.85           H  
ATOM   1345  HA  SER A  91     -14.788 -21.975 -60.914  1.00 34.22           H  
ATOM   1346  HB2 SER A  91     -16.205 -24.106 -59.734  1.00 32.23           H  
ATOM   1347  HB3 SER A  91     -16.953 -22.839 -60.334  1.00 32.23           H  
ATOM   1348  HG  SER A  91     -16.810 -24.458 -61.826  1.00 37.27           H  
ATOM   1349  N   GLN A  92     -14.987 -22.188 -57.724  1.00 26.11           N  
ANISOU 1349  N   GLN A  92     3875   3395   2651   -380    -31   -500       N  
ATOM   1350  CA  GLN A  92     -15.189 -21.375 -56.540  1.00 25.63           C  
ANISOU 1350  CA  GLN A  92     3797   3265   2678   -430     17   -366       C  
ATOM   1351  C   GLN A  92     -14.133 -20.264 -56.443  1.00 23.87           C  
ANISOU 1351  C   GLN A  92     3520   3139   2411   -409    110   -303       C  
ATOM   1352  O   GLN A  92     -14.449 -19.143 -56.041  1.00 23.10           O  
ANISOU 1352  O   GLN A  92     3389   3045   2341   -457    148   -182       O  
ATOM   1353  CB  GLN A  92     -15.201 -22.251 -55.282  1.00 23.74           C  
ANISOU 1353  CB  GLN A  92     3607   2857   2557   -432    -18   -381       C  
ATOM   1354  CG  GLN A  92     -16.464 -23.131 -55.194  1.00 24.43           C  
ANISOU 1354  CG  GLN A  92     3738   2835   2708   -496   -107   -394       C  
ATOM   1355  CD  GLN A  92     -17.729 -22.310 -54.981  1.00 25.58           C  
ANISOU 1355  CD  GLN A  92     3842   3001   2878   -583    -96   -279       C  
ATOM   1356  OE1 GLN A  92     -17.813 -21.521 -54.040  1.00 27.10           O  
ANISOU 1356  OE1 GLN A  92     4000   3183   3114   -608    -43   -182       O  
ATOM   1357  NE2 GLN A  92     -18.717 -22.486 -55.860  1.00 24.35           N  
ANISOU 1357  NE2 GLN A  92     3681   2880   2692   -622   -153   -303       N  
ATOM   1358  H   GLN A  92     -14.766 -23.005 -57.573  1.00 31.34           H  
ATOM   1359  HA  GLN A  92     -16.057 -20.947 -56.605  1.00 30.76           H  
ATOM   1360  HB2 GLN A  92     -14.427 -22.835 -55.295  1.00 28.49           H  
ATOM   1361  HB3 GLN A  92     -15.175 -21.680 -54.498  1.00 28.49           H  
ATOM   1362  HG2 GLN A  92     -16.562 -23.628 -56.021  1.00 29.31           H  
ATOM   1363  HG3 GLN A  92     -16.372 -23.742 -54.446  1.00 29.31           H  
ATOM   1364 HE21 GLN A  92     -18.622 -23.043 -56.509  1.00 29.22           H  
ATOM   1365 HE22 GLN A  92     -19.450 -22.043 -55.778  1.00 29.22           H  
ATOM   1366  N   ALA A  93     -12.899 -20.544 -56.850  1.00 26.25           N  
ANISOU 1366  N   ALA A  93     3805   3525   2645   -340    141   -390       N  
ATOM   1367  CA  ALA A  93     -11.864 -19.510 -56.817  1.00 26.86           C  
ANISOU 1367  CA  ALA A  93     3820   3708   2678   -337    229   -329       C  
ATOM   1368  C   ALA A  93     -12.193 -18.419 -57.820  1.00 26.37           C  
ANISOU 1368  C   ALA A  93     3720   3780   2521   -393    257   -232       C  
ATOM   1369  O   ALA A  93     -12.003 -17.240 -57.543  1.00 26.59           O  
ANISOU 1369  O   ALA A  93     3711   3825   2564   -440    305   -111       O  
ATOM   1370  CB  ALA A  93     -10.480 -20.100 -57.101  1.00 26.95           C  
ANISOU 1370  CB  ALA A  93     3805   3809   2626   -250    256   -457       C  
ATOM   1371  H   ALA A  93     -12.637 -21.308 -57.145  1.00 31.50           H  
ATOM   1372  HA  ALA A  93     -11.845 -19.110 -55.934  1.00 32.23           H  
ATOM   1373  HB1 ALA A  93      -9.821 -19.389 -57.071  1.00 32.34           H  
ATOM   1374  HB2 ALA A  93     -10.277 -20.768 -56.427  1.00 32.34           H  
ATOM   1375  HB3 ALA A  93     -10.486 -20.509 -57.981  1.00 32.34           H  
ATOM   1376  N   LYS A  94     -12.704 -18.815 -58.984  1.00 24.59           N  
ANISOU 1376  N   LYS A  94     3505   3641   2198   -389    216   -283       N  
ATOM   1377  CA  LYS A  94     -12.997 -17.859 -60.061  1.00 26.88           C  
ANISOU 1377  CA  LYS A  94     3764   4074   2376   -439    232   -188       C  
ATOM   1378  C   LYS A  94     -14.086 -16.838 -59.682  1.00 25.13           C  
ANISOU 1378  C   LYS A  94     3550   3767   2230   -509    209    -36       C  
ATOM   1379  O   LYS A  94     -14.106 -15.713 -60.187  1.00 28.44           O  
ANISOU 1379  O   LYS A  94     3945   4264   2597   -555    229     88       O  
ATOM   1380  CB  LYS A  94     -13.403 -18.613 -61.324  1.00 25.57           C  
ANISOU 1380  CB  LYS A  94     3610   4017   2087   -410    179   -292       C  
ATOM   1381  CG  LYS A  94     -12.238 -19.330 -62.012  1.00 31.95           C  
ANISOU 1381  CG  LYS A  94     4387   4977   2776   -333    207   -441       C  
ATOM   1382  CD  LYS A  94     -12.743 -20.211 -63.140  1.00 34.17           C  
ANISOU 1382  CD  LYS A  94     4686   5344   2953   -290    137   -576       C  
ATOM   1383  CE  LYS A  94     -11.606 -20.773 -63.969  1.00 37.50           C  
ANISOU 1383  CE  LYS A  94     5058   5962   3227   -205    167   -732       C  
ATOM   1384  NZ  LYS A  94     -12.107 -21.700 -65.034  1.00 43.82           N1+
ANISOU 1384  NZ  LYS A  94     5877   6842   3931   -150     85   -892       N1+
ATOM   1385  H   LYS A  94     -12.892 -19.631 -59.179  1.00 29.51           H  
ATOM   1386  HA  LYS A  94     -12.188 -17.363 -60.262  1.00 32.26           H  
ATOM   1387  HB2 LYS A  94     -14.066 -19.281 -61.090  1.00 30.68           H  
ATOM   1388  HB3 LYS A  94     -13.780 -17.983 -61.958  1.00 30.68           H  
ATOM   1389  HG2 LYS A  94     -11.630 -18.673 -62.384  1.00 38.34           H  
ATOM   1390  HG3 LYS A  94     -11.778 -19.890 -61.367  1.00 38.34           H  
ATOM   1391  HD2 LYS A  94     -13.241 -20.955 -62.766  1.00 41.01           H  
ATOM   1392  HD3 LYS A  94     -13.313 -19.686 -63.724  1.00 41.01           H  
ATOM   1393  HE2 LYS A  94     -11.133 -20.043 -64.399  1.00 44.99           H  
ATOM   1394  HE3 LYS A  94     -11.005 -21.269 -63.392  1.00 44.99           H  
ATOM   1395  HZ1 LYS A  94     -11.423 -22.017 -65.508  1.00 52.59           H  
ATOM   1396  HZ2 LYS A  94     -12.543 -22.381 -64.664  1.00 52.59           H  
ATOM   1397  HZ3 LYS A  94     -12.660 -21.265 -65.580  1.00 52.59           H  
ATOM   1398  N   ILE A  95     -14.980 -17.217 -58.782  1.00 23.82           N  
ANISOU 1398  N   ILE A  95     3415   3446   2188   -517    164    -43       N  
ATOM   1399  CA  ILE A  95     -16.031 -16.299 -58.333  1.00 23.25           C  
ANISOU 1399  CA  ILE A  95     3336   3304   2194   -567    139     76       C  
ATOM   1400  C   ILE A  95     -15.425 -15.002 -57.815  1.00 26.05           C  
ANISOU 1400  C   ILE A  95     3658   3652   2587   -588    193    191       C  
ATOM   1401  O   ILE A  95     -15.871 -13.897 -58.152  1.00 25.67           O  
ANISOU 1401  O   ILE A  95     3597   3622   2534   -623    176    303       O  
ATOM   1402  CB  ILE A  95     -16.892 -16.929 -57.228  1.00 20.66           C  
ANISOU 1402  CB  ILE A  95     3028   2832   1992   -576    102     46       C  
ATOM   1403  CG1 ILE A  95     -17.659 -18.128 -57.786  1.00 22.87           C  
ANISOU 1403  CG1 ILE A  95     3339   3101   2249   -577     31    -53       C  
ATOM   1404  CG2 ILE A  95     -17.861 -15.897 -56.595  1.00 23.37           C  
ANISOU 1404  CG2 ILE A  95     3342   3121   2418   -612     87    151       C  
ATOM   1405  CD1 ILE A  95     -18.247 -19.004 -56.692  1.00 24.32           C  
ANISOU 1405  CD1 ILE A  95     3546   3146   2548   -599     -2    -87       C  
ATOM   1406  H   ILE A  95     -15.005 -17.993 -58.413  1.00 28.58           H  
ATOM   1407  HA  ILE A  95     -16.609 -16.085 -59.082  1.00 27.90           H  
ATOM   1408  HB  ILE A  95     -16.298 -17.249 -56.531  1.00 24.80           H  
ATOM   1409 HG12 ILE A  95     -18.388 -17.807 -58.340  1.00 27.44           H  
ATOM   1410 HG13 ILE A  95     -17.055 -18.672 -58.315  1.00 27.44           H  
ATOM   1411 HG21 ILE A  95     -18.382 -16.336 -55.905  1.00 28.05           H  
ATOM   1412 HG22 ILE A  95     -17.343 -15.173 -56.209  1.00 28.05           H  
ATOM   1413 HG23 ILE A  95     -18.449 -15.551 -57.285  1.00 28.05           H  
ATOM   1414 HD11 ILE A  95     -18.720 -19.745 -57.102  1.00 29.18           H  
ATOM   1415 HD12 ILE A  95     -17.527 -19.338 -56.134  1.00 29.18           H  
ATOM   1416 HD13 ILE A  95     -18.860 -18.473 -56.159  1.00 29.18           H  
ATOM   1417  N   HIS A  96     -14.390 -15.131 -56.997  1.00 26.32           N  
ANISOU 1417  N   HIS A  96     3682   3652   2665   -565    246    160       N  
ATOM   1418  CA  HIS A  96     -13.753 -13.958 -56.443  1.00 26.03           C  
ANISOU 1418  CA  HIS A  96     3613   3601   2677   -588    290    254       C  
ATOM   1419  C   HIS A  96     -13.173 -13.101 -57.562  1.00 27.65           C  
ANISOU 1419  C   HIS A  96     3793   3938   2775   -627    316    337       C  
ATOM   1420  O   HIS A  96     -13.335 -11.876 -57.585  1.00 25.70           O  
ANISOU 1420  O   HIS A  96     3535   3671   2559   -673    306    462       O  
ATOM   1421  CB  HIS A  96     -12.666 -14.373 -55.466  1.00 26.68           C  
ANISOU 1421  CB  HIS A  96     3683   3644   2809   -551    339    189       C  
ATOM   1422  CG  HIS A  96     -12.241 -13.281 -54.545  1.00 27.17           C  
ANISOU 1422  CG  HIS A  96     3715   3650   2960   -571    367    265       C  
ATOM   1423  ND1 HIS A  96     -10.970 -12.744 -54.560  1.00 29.68           N  
ANISOU 1423  ND1 HIS A  96     3991   4029   3257   -582    422    285       N  
ATOM   1424  CD2 HIS A  96     -12.925 -12.615 -53.585  1.00 22.98           C  
ANISOU 1424  CD2 HIS A  96     3180   3013   2537   -580    342    315       C  
ATOM   1425  CE1 HIS A  96     -10.884 -11.810 -53.628  1.00 26.08           C  
ANISOU 1425  CE1 HIS A  96     3516   3490   2903   -599    424    344       C  
ATOM   1426  NE2 HIS A  96     -12.060 -11.707 -53.032  1.00 25.38           N  
ANISOU 1426  NE2 HIS A  96     3451   3303   2892   -592    375    358       N  
ATOM   1427  H   HIS A  96     -14.044 -15.879 -56.752  1.00 31.58           H  
ATOM   1428  HA  HIS A  96     -14.410 -13.430 -55.963  1.00 31.24           H  
ATOM   1429  HB2 HIS A  96     -12.997 -15.107 -54.924  1.00 32.01           H  
ATOM   1430  HB3 HIS A  96     -11.887 -14.659 -55.967  1.00 32.01           H  
ATOM   1431  HD1 HIS A  96     -10.329 -12.994 -55.076  1.00 35.61           H  
ATOM   1432  HD2 HIS A  96     -13.811 -12.754 -53.341  1.00 27.57           H  
ATOM   1433  HE1 HIS A  96     -10.132 -11.297 -53.441  1.00 31.29           H  
ATOM   1434  N   CYS A  97     -12.518 -13.768 -58.509  1.00 21.36           N  
ANISOU 1434  N   CYS A  97     2987   3281   1848   -609    343    267       N  
ATOM   1435  CA  CYS A  97     -11.907 -13.101 -59.637  1.00 23.52           C  
ANISOU 1435  CA  CYS A  97     3228   3721   1988   -654    377    343       C  
ATOM   1436  C   CYS A  97     -12.955 -12.380 -60.479  1.00 26.64           C  
ANISOU 1436  C   CYS A  97     3647   4138   2337   -700    318    460       C  
ATOM   1437  O   CYS A  97     -12.744 -11.253 -60.922  1.00 26.20           O  
ANISOU 1437  O   CYS A  97     3578   4129   2248   -765    323    604       O  
ATOM   1438  CB  CYS A  97     -11.142 -14.117 -60.502  1.00 27.57           C  
ANISOU 1438  CB  CYS A  97     3718   4404   2355   -607    411    213       C  
ATOM   1439  SG  CYS A  97     -10.566 -13.488 -62.086  1.00 32.02           S  
ANISOU 1439  SG  CYS A  97     4232   5228   2704   -666    453    297       S  
ATOM   1440  H   CYS A  97     -12.417 -14.622 -58.514  1.00 25.63           H  
ATOM   1441  HA  CYS A  97     -11.274 -12.442 -59.313  1.00 28.22           H  
ATOM   1442  HB2 CYS A  97     -10.364 -14.419 -60.008  1.00 33.09           H  
ATOM   1443  HB3 CYS A  97     -11.726 -14.870 -60.682  1.00 33.09           H  
ATOM   1444  N   ALA A  98     -14.087 -13.033 -60.706  1.00 28.17           N  
ANISOU 1444  N   ALA A  98     3874   4295   2532   -671    252    401       N  
ATOM   1445  CA  ALA A  98     -15.132 -12.439 -61.540  1.00 28.97           C  
ANISOU 1445  CA  ALA A  98     3995   4427   2586   -701    184    495       C  
ATOM   1446  C   ALA A  98     -15.664 -11.164 -60.881  1.00 26.62           C  
ANISOU 1446  C   ALA A  98     3702   3998   2415   -735    147    633       C  
ATOM   1447  O   ALA A  98     -15.800 -10.135 -61.538  1.00 26.35           O  
ANISOU 1447  O   ALA A  98     3674   4001   2338   -780    116    772       O  
ATOM   1448  CB  ALA A  98     -16.267 -13.440 -61.787  1.00 29.79           C  
ANISOU 1448  CB  ALA A  98     4125   4509   2686   -664    115    389       C  
ATOM   1449  H   ALA A  98     -14.277 -13.812 -60.395  1.00 33.80           H  
ATOM   1450  HA  ALA A  98     -14.752 -12.197 -62.399  1.00 34.77           H  
ATOM   1451  HB1 ALA A  98     -16.943 -13.020 -62.341  1.00 35.75           H  
ATOM   1452  HB2 ALA A  98     -15.906 -14.220 -62.238  1.00 35.75           H  
ATOM   1453  HB3 ALA A  98     -16.650 -13.698 -60.935  1.00 35.75           H  
ATOM   1454  N   TYR A  99     -15.937 -11.219 -59.577  1.00 23.47           N  
ANISOU 1454  N   TYR A  99     3301   3449   2170   -710    145    594       N  
ATOM   1455  CA  TYR A  99     -16.536 -10.070 -58.902  1.00 23.29           C  
ANISOU 1455  CA  TYR A  99     3275   3303   2272   -721     99    691       C  
ATOM   1456  C   TYR A  99     -15.536  -8.971 -58.521  1.00 28.06           C  
ANISOU 1456  C   TYR A  99     3865   3872   2926   -759    134    788       C  
ATOM   1457  O   TYR A  99     -15.934  -7.820 -58.348  1.00 27.45           O  
ANISOU 1457  O   TYR A  99     3792   3709   2927   -775     77    890       O  
ATOM   1458  CB  TYR A  99     -17.284 -10.528 -57.649  1.00 23.46           C  
ANISOU 1458  CB  TYR A  99     3287   3203   2424   -681     83    606       C  
ATOM   1459  CG  TYR A  99     -18.677 -11.074 -57.926  1.00 23.93           C  
ANISOU 1459  CG  TYR A  99     3351   3264   2480   -665     15    562       C  
ATOM   1460  CD1 TYR A  99     -19.755 -10.212 -58.079  1.00 23.90           C  
ANISOU 1460  CD1 TYR A  99     3335   3227   2518   -660    -64    630       C  
ATOM   1461  CD2 TYR A  99     -18.913 -12.440 -58.029  1.00 22.96           C  
ANISOU 1461  CD2 TYR A  99     3238   3166   2319   -655     19    447       C  
ATOM   1462  CE1 TYR A  99     -21.041 -10.693 -58.318  1.00 22.26           C  
ANISOU 1462  CE1 TYR A  99     3115   3034   2309   -648   -127    583       C  
ATOM   1463  CE2 TYR A  99     -20.196 -12.931 -58.257  1.00 24.49           C  
ANISOU 1463  CE2 TYR A  99     3427   3359   2518   -655    -47    407       C  
ATOM   1464  CZ  TYR A  99     -21.250 -12.050 -58.407  1.00 22.59           C  
ANISOU 1464  CZ  TYR A  99     3163   3107   2313   -653   -115    474       C  
ATOM   1465  OH  TYR A  99     -22.521 -12.513 -58.642  1.00 29.35           O  
ANISOU 1465  OH  TYR A  99     4000   3979   3174   -654   -181    430       O  
ATOM   1466  H   TYR A  99     -15.788 -11.897 -59.070  1.00 28.17           H  
ATOM   1467  HA  TYR A  99     -17.188  -9.672 -59.499  1.00 27.95           H  
ATOM   1468  HB2 TYR A  99     -16.772 -11.230 -57.218  1.00 28.15           H  
ATOM   1469  HB3 TYR A  99     -17.377  -9.773 -57.047  1.00 28.15           H  
ATOM   1470  HD1 TYR A  99     -19.617  -9.294 -58.013  1.00 28.68           H  
ATOM   1471  HD2 TYR A  99     -18.207 -13.036 -57.921  1.00 27.55           H  
ATOM   1472  HE1 TYR A  99     -21.752 -10.102 -58.416  1.00 26.71           H  
ATOM   1473  HE2 TYR A  99     -20.341 -13.847 -58.323  1.00 29.39           H  
ATOM   1474  HH  TYR A  99     -22.520 -13.352 -58.674  1.00 35.22           H  
ATOM   1475  N   CYS A 100     -14.253  -9.319 -58.386  1.00 27.72           N  
ANISOU 1475  N   CYS A 100     3800   3889   2844   -770    216    749       N  
ATOM   1476  CA  CYS A 100     -13.247  -8.372 -57.897  1.00 25.23           C  
ANISOU 1476  CA  CYS A 100     3459   3537   2588   -813    251    824       C  
ATOM   1477  C   CYS A 100     -12.344  -7.812 -58.994  1.00 27.54           C  
ANISOU 1477  C   CYS A 100     3737   3969   2758   -893    285    934       C  
ATOM   1478  O   CYS A 100     -11.669  -6.796 -58.790  1.00 29.42           O  
ANISOU 1478  O   CYS A 100     3958   4172   3047   -956    293   1037       O  
ATOM   1479  CB  CYS A 100     -12.375  -9.042 -56.826  1.00 26.56           C  
ANISOU 1479  CB  CYS A 100     3600   3678   2813   -775    318    709       C  
ATOM   1480  SG  CYS A 100     -13.269  -9.601 -55.345  1.00 27.43           S  
ANISOU 1480  SG  CYS A 100     3723   3636   3065   -702    288    605       S  
ATOM   1481  H   CYS A 100     -13.939 -10.098 -58.571  1.00 33.26           H  
ATOM   1482  HA  CYS A 100     -13.702  -7.623 -57.481  1.00 30.27           H  
ATOM   1483  HB2 CYS A 100     -11.946  -9.818 -57.219  1.00 31.87           H  
ATOM   1484  HB3 CYS A 100     -11.700  -8.408 -56.538  1.00 31.87           H  
ATOM   1485  N   ASN A 101     -12.321  -8.468 -60.148  1.00 26.21           N  
ANISOU 1485  N   ASN A 101     3570   3966   2424   -895    304    912       N  
ATOM   1486  CA  ASN A 101     -11.359  -8.138 -61.202  1.00 29.50           C  
ANISOU 1486  CA  ASN A 101     3954   4567   2687   -971    356    997       C  
ATOM   1487  C   ASN A 101     -11.998  -7.909 -62.572  1.00 31.61           C  
ANISOU 1487  C   ASN A 101     4248   4954   2806  -1006    308   1095       C  
ATOM   1488  O   ASN A 101     -11.366  -8.117 -63.615  1.00 30.52           O  
ANISOU 1488  O   ASN A 101     4081   5029   2488  -1044    358   1113       O  
ATOM   1489  CB  ASN A 101     -10.295  -9.238 -61.291  1.00 29.35           C  
ANISOU 1489  CB  ASN A 101     3883   4698   2572   -933    448    848       C  
ATOM   1490  CG  ASN A 101      -9.527  -9.423 -59.966  1.00 31.97           C  
ANISOU 1490  CG  ASN A 101     4184   4926   3037   -899    493    763       C  
ATOM   1491  OD1 ASN A 101      -9.923 -10.212 -59.109  1.00 31.39           O  
ANISOU 1491  OD1 ASN A 101     4132   4740   3053   -818    476    641       O  
ATOM   1492  ND2 ASN A 101      -8.410  -8.707 -59.819  1.00 34.40           N  
ANISOU 1492  ND2 ASN A 101     4438   5282   3352   -968    547    833       N  
ATOM   1493  H   ASN A 101     -12.854  -9.113 -60.350  1.00 31.46           H  
ATOM   1494  HA  ASN A 101     -10.907  -7.316 -60.955  1.00 35.40           H  
ATOM   1495  HB2 ASN A 101     -10.727 -10.079 -61.508  1.00 35.22           H  
ATOM   1496  HB3 ASN A 101      -9.654  -9.004 -61.980  1.00 35.22           H  
ATOM   1497 HD21 ASN A 101      -7.947  -8.776 -59.097  1.00 41.29           H  
ATOM   1498 HD22 ASN A 101      -8.154  -8.177 -60.445  1.00 41.29           H  
ATOM   1499  N   GLY A 102     -13.250  -7.472 -62.564  1.00 32.48           N  
ANISOU 1499  N   GLY A 102     4409   4943   2987   -989    209   1153       N  
ATOM   1500  CA  GLY A 102     -13.847  -6.881 -63.746  1.00 27.74           C  
ANISOU 1500  CA  GLY A 102     3842   4423   2277  -1034    142   1293       C  
ATOM   1501  C   GLY A 102     -14.685  -7.821 -64.586  1.00 30.73           C  
ANISOU 1501  C   GLY A 102     4235   4911   2530   -977    108   1199       C  
ATOM   1502  O   GLY A 102     -14.836  -7.606 -65.792  1.00 34.00           O  
ANISOU 1502  O   GLY A 102     4661   5475   2782  -1014     82   1288       O  
ATOM   1503  H   GLY A 102     -13.775  -7.507 -61.883  1.00 38.97           H  
ATOM   1504  HA2 GLY A 102     -14.412  -6.140 -63.474  1.00 33.29           H  
ATOM   1505  HA3 GLY A 102     -13.142  -6.527 -64.310  1.00 33.29           H  
ATOM   1506  N   GLY A 103     -15.251  -8.851 -63.966  1.00 28.75           N  
ANISOU 1506  N   GLY A 103     3985   4588   2350   -894    102   1026       N  
ATOM   1507  CA  GLY A 103     -16.018  -9.840 -64.704  1.00 29.45           C  
ANISOU 1507  CA  GLY A 103     4084   4769   2337   -843     64    915       C  
ATOM   1508  C   GLY A 103     -17.358  -9.335 -65.224  1.00 29.80           C  
ANISOU 1508  C   GLY A 103     4162   4778   2381   -839    -50    996       C  
ATOM   1509  O   GLY A 103     -17.796  -9.713 -66.322  1.00 30.46           O  
ANISOU 1509  O   GLY A 103     4254   5004   2317   -830    -89    980       O  
ATOM   1510  H   GLY A 103     -15.205  -8.997 -63.120  1.00 34.50           H  
ATOM   1511  HA2 GLY A 103     -15.495 -10.144 -65.463  1.00 35.34           H  
ATOM   1512  HA3 GLY A 103     -16.186 -10.604 -64.129  1.00 35.34           H  
ATOM   1513  N   TYR A 104     -17.999  -8.466 -64.448  1.00 29.99           N  
ANISOU 1513  N   TYR A 104     4201   4625   2570   -836   -111   1075       N  
ATOM   1514  CA  TYR A 104     -19.393  -8.097 -64.681  1.00 32.13           C  
ANISOU 1514  CA  TYR A 104     4490   4837   2881   -806   -228   1112       C  
ATOM   1515  C   TYR A 104     -19.599  -6.599 -64.826  1.00 31.87           C  
ANISOU 1515  C   TYR A 104     4486   4724   2900   -838   -308   1306       C  
ATOM   1516  O   TYR A 104     -18.821  -5.808 -64.301  1.00 32.72           O  
ANISOU 1516  O   TYR A 104     4596   4750   3085   -880   -278   1394       O  
ATOM   1517  CB  TYR A 104     -20.258  -8.611 -63.532  1.00 31.43           C  
ANISOU 1517  CB  TYR A 104     4381   4607   2956   -747   -250    983       C  
ATOM   1518  CG  TYR A 104     -20.104 -10.090 -63.267  1.00 30.33           C  
ANISOU 1518  CG  TYR A 104     4225   4505   2795   -723   -191    804       C  
ATOM   1519  CD1 TYR A 104     -20.395 -11.018 -64.256  1.00 30.05           C  
ANISOU 1519  CD1 TYR A 104     4195   4600   2623   -711   -210    719       C  
ATOM   1520  CD2 TYR A 104     -19.683 -10.559 -62.025  1.00 32.14           C  
ANISOU 1520  CD2 TYR A 104     4438   4632   3142   -708   -128    717       C  
ATOM   1521  CE1 TYR A 104     -20.273 -12.368 -64.023  1.00 28.42           C  
ANISOU 1521  CE1 TYR A 104     3983   4403   2414   -686   -177    551       C  
ATOM   1522  CE2 TYR A 104     -19.550 -11.912 -61.784  1.00 28.22           C  
ANISOU 1522  CE2 TYR A 104     3939   4149   2635   -687    -92    566       C  
ATOM   1523  CZ  TYR A 104     -19.849 -12.810 -62.794  1.00 27.15           C  
ANISOU 1523  CZ  TYR A 104     3814   4125   2378   -676   -121    482       C  
ATOM   1524  OH  TYR A 104     -19.736 -14.161 -62.582  1.00 29.48           O  
ANISOU 1524  OH  TYR A 104     4114   4410   2676   -653   -105    328       O  
ATOM   1525  H   TYR A 104     -17.645  -8.071 -63.771  1.00 35.99           H  
ATOM   1526  HA  TYR A 104     -19.698  -8.521 -65.499  1.00 38.55           H  
ATOM   1527  HB2 TYR A 104     -20.015  -8.137 -62.721  1.00 37.72           H  
ATOM   1528  HB3 TYR A 104     -21.190  -8.443 -63.743  1.00 37.72           H  
ATOM   1529  HD1 TYR A 104     -20.683 -10.722 -65.089  1.00 36.06           H  
ATOM   1530  HD2 TYR A 104     -19.484  -9.952 -61.349  1.00 38.57           H  
ATOM   1531  HE1 TYR A 104     -20.470 -12.978 -64.697  1.00 34.11           H  
ATOM   1532  HE2 TYR A 104     -19.268 -12.217 -60.952  1.00 33.87           H  
ATOM   1533  HH  TYR A 104     -19.469 -14.307 -61.799  1.00 35.37           H  
ATOM   1534  N   THR A 105     -20.653  -6.223 -65.548  1.00 29.56           N  
ANISOU 1534  N   THR A 105     4215   4447   2569   -817   -420   1370       N  
ATOM   1535  CA  THR A 105     -21.030  -4.823 -65.695  1.00 33.11           C  
ANISOU 1535  CA  THR A 105     4701   4794   3084   -830   -529   1549       C  
ATOM   1536  C   THR A 105     -22.335  -4.495 -64.992  1.00 31.93           C  
ANISOU 1536  C   THR A 105     4537   4493   3101   -746   -636   1497       C  
ATOM   1537  O   THR A 105     -23.029  -5.384 -64.499  1.00 29.90           O  
ANISOU 1537  O   THR A 105     4238   4236   2888   -692   -624   1335       O  
ATOM   1538  CB  THR A 105     -21.189  -4.425 -67.168  1.00 34.73           C  
ANISOU 1538  CB  THR A 105     4947   5142   3106   -869   -597   1697       C  
ATOM   1539  OG1 THR A 105     -22.385  -5.017 -67.702  1.00 33.31           O  
ANISOU 1539  OG1 THR A 105     4758   5028   2869   -803   -675   1610       O  
ATOM   1540  CG2 THR A 105     -19.974  -4.864 -67.978  1.00 38.97           C  
ANISOU 1540  CG2 THR A 105     5479   5886   3441   -948   -485   1729       C  
ATOM   1541  H   THR A 105     -21.171  -6.768 -65.966  1.00 35.47           H  
ATOM   1542  HA  THR A 105     -20.334  -4.268 -65.308  1.00 39.73           H  
ATOM   1543  HB  THR A 105     -21.259  -3.460 -67.229  1.00 41.68           H  
ATOM   1544  HG1 THR A 105     -22.476  -4.802 -68.509  1.00 39.97           H  
ATOM   1545 HG21 THR A 105     -20.085  -4.607 -68.907  1.00 46.76           H  
ATOM   1546 HG22 THR A 105     -19.173  -4.443 -67.628  1.00 46.76           H  
ATOM   1547 HG23 THR A 105     -19.872  -5.827 -67.927  1.00 46.76           H  
ATOM   1548  N   GLN A 106     -22.675  -3.207 -64.990  1.00 35.56           N  
ANISOU 1548  N   GLN A 106     5029   4830   3651   -738   -749   1638       N  
ATOM   1549  CA  GLN A 106     -23.894  -2.732 -64.350  1.00 33.52           C  
ANISOU 1549  CA  GLN A 106     4749   4436   3553   -644   -864   1589       C  
ATOM   1550  C   GLN A 106     -25.009  -2.646 -65.385  1.00 34.62           C  
ANISOU 1550  C   GLN A 106     4900   4648   3605   -602   -991   1629       C  
ATOM   1551  O   GLN A 106     -25.879  -1.779 -65.306  1.00 36.15           O  
ANISOU 1551  O   GLN A 106     5098   4736   3900   -536  -1130   1676       O  
ATOM   1552  CB  GLN A 106     -23.664  -1.373 -63.693  1.00 34.56           C  
ANISOU 1552  CB  GLN A 106     4907   4373   3852   -637   -936   1693       C  
ATOM   1553  CG  GLN A 106     -22.592  -1.367 -62.577  1.00 34.29           C  
ANISOU 1553  CG  GLN A 106     4853   4257   3918   -672   -824   1645       C  
ATOM   1554  CD  GLN A 106     -22.343   0.040 -62.045  1.00 38.45           C  
ANISOU 1554  CD  GLN A 106     5413   4587   4611   -670   -914   1750       C  
ATOM   1555  OE1 GLN A 106     -23.115   0.964 -62.320  1.00 37.84           O  
ANISOU 1555  OE1 GLN A 106     5366   4409   4602   -620  -1069   1831       O  
ATOM   1556  NE2 GLN A 106     -21.256   0.215 -61.299  1.00 35.81           N  
ANISOU 1556  NE2 GLN A 106     5072   4190   4344   -721   -830   1746       N  
ATOM   1557  H   GLN A 106     -22.209  -2.584 -65.356  1.00 42.67           H  
ATOM   1558  HA  GLN A 106     -24.162  -3.362 -63.663  1.00 40.23           H  
ATOM   1559  HB2 GLN A 106     -23.382  -0.744 -64.375  1.00 41.47           H  
ATOM   1560  HB3 GLN A 106     -24.499  -1.074 -63.300  1.00 41.47           H  
ATOM   1561  HG2 GLN A 106     -22.894  -1.921 -61.840  1.00 41.15           H  
ATOM   1562  HG3 GLN A 106     -21.757  -1.708 -62.934  1.00 41.15           H  
ATOM   1563 HE21 GLN A 106     -20.733  -0.449 -61.138  1.00 42.97           H  
ATOM   1564 HE22 GLN A 106     -21.075   0.992 -60.977  1.00 42.97           H  
ATOM   1565  N   VAL A 107     -24.981  -3.557 -66.352  1.00 33.94           N  
ANISOU 1565  N   VAL A 107     4816   4748   3333   -632   -950   1598       N  
ATOM   1566  CA  VAL A 107     -25.972  -3.546 -67.423  1.00 37.88           C  
ANISOU 1566  CA  VAL A 107     5325   5342   3725   -596  -1069   1632       C  
ATOM   1567  C   VAL A 107     -27.391  -3.643 -66.870  1.00 37.63           C  
ANISOU 1567  C   VAL A 107     5232   5243   3823   -496  -1163   1507       C  
ATOM   1568  O   VAL A 107     -28.280  -2.967 -67.372  1.00 34.38           O  
ANISOU 1568  O   VAL A 107     4831   4814   3419   -441  -1310   1576       O  
ATOM   1569  CB  VAL A 107     -25.730  -4.687 -68.450  1.00 33.79           C  
ANISOU 1569  CB  VAL A 107     4805   5047   2987   -634  -1004   1570       C  
ATOM   1570  CG1 VAL A 107     -25.769  -6.061 -67.796  1.00 32.62           C  
ANISOU 1570  CG1 VAL A 107     4597   4927   2869   -619   -902   1348       C  
ATOM   1571  CG2 VAL A 107     -26.735  -4.611 -69.579  1.00 39.30           C  
ANISOU 1571  CG2 VAL A 107     5514   5851   3567   -596  -1135   1609       C  
ATOM   1572  H   VAL A 107     -24.402  -4.190 -66.411  1.00 40.73           H  
ATOM   1573  HA  VAL A 107     -25.900  -2.704 -67.899  1.00 45.45           H  
ATOM   1574  HB  VAL A 107     -24.848  -4.572 -68.837  1.00 40.55           H  
ATOM   1575 HG11 VAL A 107     -25.614  -6.738 -68.473  1.00 39.14           H  
ATOM   1576 HG12 VAL A 107     -25.077  -6.107 -67.117  1.00 39.14           H  
ATOM   1577 HG13 VAL A 107     -26.640  -6.192 -67.390  1.00 39.14           H  
ATOM   1578 HG21 VAL A 107     -26.562  -5.332 -70.204  1.00 47.16           H  
ATOM   1579 HG22 VAL A 107     -27.628  -4.698 -69.212  1.00 47.16           H  
ATOM   1580 HG23 VAL A 107     -26.642  -3.755 -70.026  1.00 47.16           H  
ATOM   1581  N   ASP A 108     -27.610  -4.453 -65.835  1.00 37.02           N  
ANISOU 1581  N   ASP A 108     5087   5136   3844   -475  -1085   1331       N  
ATOM   1582  CA  ASP A 108     -28.956  -4.582 -65.276  1.00 44.13           C  
ANISOU 1582  CA  ASP A 108     5908   6001   4856   -393  -1162   1209       C  
ATOM   1583  C   ASP A 108     -29.471  -3.286 -64.649  1.00 48.63           C  
ANISOU 1583  C   ASP A 108     6467   6416   5594   -315  -1274   1263       C  
ATOM   1584  O   ASP A 108     -30.677  -3.122 -64.463  1.00 54.53           O  
ANISOU 1584  O   ASP A 108     7148   7156   6413   -232  -1375   1191       O  
ATOM   1585  CB  ASP A 108     -29.011  -5.694 -64.230  1.00 42.75           C  
ANISOU 1585  CB  ASP A 108     5664   5829   4749   -406  -1049   1031       C  
ATOM   1586  CG  ASP A 108     -29.184  -7.062 -64.845  1.00 44.81           C  
ANISOU 1586  CG  ASP A 108     5912   6231   4885   -446  -1006    925       C  
ATOM   1587  OD1 ASP A 108     -28.881  -7.212 -66.046  1.00 44.85           O  
ANISOU 1587  OD1 ASP A 108     5967   6345   4729   -472  -1024    984       O  
ATOM   1588  OD2 ASP A 108     -29.620  -7.982 -64.124  1.00 45.63           O1+
ANISOU 1588  OD2 ASP A 108     5952   6336   5049   -453   -959    783       O1+
ATOM   1589  H   ASP A 108     -27.010  -4.929 -65.444  1.00 44.43           H  
ATOM   1590  HA  ASP A 108     -29.565  -4.823 -65.992  1.00 52.95           H  
ATOM   1591  HB2 ASP A 108     -28.183  -5.694 -63.725  1.00 51.30           H  
ATOM   1592  HB3 ASP A 108     -29.762  -5.534 -63.638  1.00 51.30           H  
ATOM   1593  N   SER A 109     -28.564  -2.372 -64.318  1.00 43.53           N  
ANISOU 1593  N   SER A 109     5878   5649   5014   -338  -1263   1378       N  
ATOM   1594  CA  SER A 109     -28.953  -1.083 -63.763  1.00 39.90           C  
ANISOU 1594  CA  SER A 109     5419   5020   4720   -259  -1387   1427       C  
ATOM   1595  C   SER A 109     -29.047  -0.007 -64.830  1.00 42.56           C  
ANISOU 1595  C   SER A 109     5843   5314   5015   -252  -1540   1624       C  
ATOM   1596  O   SER A 109     -29.388   1.134 -64.526  1.00 46.56           O  
ANISOU 1596  O   SER A 109     6366   5662   5662   -180  -1675   1679       O  
ATOM   1597  CB  SER A 109     -27.962  -0.654 -62.680  1.00 37.54           C  
ANISOU 1597  CB  SER A 109     5132   4589   4544   -285  -1306   1429       C  
ATOM   1598  OG  SER A 109     -27.960  -1.588 -61.621  1.00 37.45           O  
ANISOU 1598  OG  SER A 109     5041   4612   4576   -282  -1181   1255       O  
ATOM   1599  H   SER A 109     -27.715  -2.475 -64.406  1.00 52.24           H  
ATOM   1600  HA  SER A 109     -29.827  -1.171 -63.350  1.00 47.88           H  
ATOM   1601  HB2 SER A 109     -27.073  -0.607 -63.064  1.00 45.05           H  
ATOM   1602  HB3 SER A 109     -28.223   0.215 -62.337  1.00 45.05           H  
ATOM   1603  HG  SER A 109     -27.415  -1.349 -61.029  1.00 44.94           H  
ATOM   1604  N   GLY A 110     -28.742  -0.372 -66.075  1.00 40.62           N  
ANISOU 1604  N   GLY A 110     5651   5208   4575   -323  -1528   1727       N  
ATOM   1605  CA  GLY A 110     -28.736   0.565 -67.183  1.00 44.38           C  
ANISOU 1605  CA  GLY A 110     6217   5670   4974   -339  -1664   1941       C  
ATOM   1606  C   GLY A 110     -27.367   1.152 -67.490  1.00 44.86           C  
ANISOU 1606  C   GLY A 110     6366   5693   4984   -461  -1611   2136       C  
ATOM   1607  O   GLY A 110     -27.274   2.148 -68.198  1.00 45.99           O  
ANISOU 1607  O   GLY A 110     6588   5776   5110   -484  -1722   2326       O  
ATOM   1608  H   GLY A 110     -28.532  -1.174 -66.302  1.00 48.75           H  
ATOM   1609  HA2 GLY A 110     -29.058   0.116 -67.980  1.00 53.25           H  
ATOM   1610  HA3 GLY A 110     -29.340   1.297 -66.983  1.00 53.25           H  
ATOM   1611  N   PHE A 111     -26.304   0.539 -66.971  1.00 42.85           N  
ANISOU 1611  N   PHE A 111     6093   5476   4711   -540  -1434   2077       N  
ATOM   1612  CA  PHE A 111     -24.946   1.024 -67.222  1.00 44.21           C  
ANISOU 1612  CA  PHE A 111     6327   5638   4831   -666  -1367   2247       C  
ATOM   1613  C   PHE A 111     -23.998  -0.085 -67.688  1.00 42.39           C  
ANISOU 1613  C   PHE A 111     6077   5624   4405   -758  -1188   2205       C  
ATOM   1614  O   PHE A 111     -23.116  -0.500 -66.940  1.00 39.70           O  
ANISOU 1614  O   PHE A 111     5704   5273   4106   -798  -1051   2125       O  
ATOM   1615  CB  PHE A 111     -24.395   1.679 -65.959  1.00 45.05           C  
ANISOU 1615  CB  PHE A 111     6428   5539   5151   -665  -1347   2226       C  
ATOM   1616  CG  PHE A 111     -25.235   2.815 -65.457  1.00 45.86           C  
ANISOU 1616  CG  PHE A 111     6547   5423   5456   -562  -1530   2249       C  
ATOM   1617  CD1 PHE A 111     -25.131   4.076 -66.021  1.00 48.46           C  
ANISOU 1617  CD1 PHE A 111     6937   5639   5837   -577  -1625   2383       C  
ATOM   1618  CD2 PHE A 111     -26.138   2.620 -64.427  1.00 42.91           C  
ANISOU 1618  CD2 PHE A 111     6093   4977   5232   -433  -1555   2046       C  
ATOM   1619  CE1 PHE A 111     -25.908   5.128 -65.558  1.00 48.02           C  
ANISOU 1619  CE1 PHE A 111     6892   5378   5975   -468  -1794   2369       C  
ATOM   1620  CE2 PHE A 111     -26.914   3.663 -63.962  1.00 43.12           C  
ANISOU 1620  CE2 PHE A 111     6124   4819   5443   -321  -1728   2042       C  
ATOM   1621  CZ  PHE A 111     -26.801   4.919 -64.529  1.00 44.90           C  
ANISOU 1621  CZ  PHE A 111     6436   4904   5719   -335  -1870   2221       C  
ATOM   1622  H   PHE A 111     -26.341  -0.160 -66.471  1.00 51.42           H  
ATOM   1623  HA  PHE A 111     -24.978   1.699 -67.918  1.00 53.05           H  
ATOM   1624  HB2 PHE A 111     -24.346   1.012 -65.256  1.00 54.06           H  
ATOM   1625  HB3 PHE A 111     -23.508   2.025 -66.147  1.00 54.06           H  
ATOM   1626  HD1 PHE A 111     -24.528   4.221 -66.715  1.00 58.15           H  
ATOM   1627  HD2 PHE A 111     -26.220   1.778 -64.039  1.00 51.49           H  
ATOM   1628  HE1 PHE A 111     -25.829   5.971 -65.943  1.00 57.62           H  
ATOM   1629  HE2 PHE A 111     -27.516   3.520 -63.268  1.00 51.75           H  
ATOM   1630  HZ  PHE A 111     -27.325   5.621 -64.217  1.00 53.88           H  
ATOM   1631  N   PRO A 112     -24.156  -0.545 -68.943  1.00 38.66           N  
ANISOU 1631  N   PRO A 112     5619   5352   3716   -783  -1193   2249       N  
ATOM   1632  CA  PRO A 112     -23.391  -1.689 -69.456  1.00 40.09           C  
ANISOU 1632  CA  PRO A 112     5773   5760   3700   -845  -1041   2175       C  
ATOM   1633  C   PRO A 112     -21.912  -1.388 -69.687  1.00 43.26           C  
ANISOU 1633  C   PRO A 112     6172   6204   4060   -943   -903   2237       C  
ATOM   1634  O   PRO A 112     -21.149  -2.318 -69.927  1.00 47.92           O  
ANISOU 1634  O   PRO A 112     6726   6967   4515   -981   -771   2152       O  
ATOM   1635  CB  PRO A 112     -24.086  -2.005 -70.787  1.00 38.51           C  
ANISOU 1635  CB  PRO A 112     5582   5737   3315   -817  -1105   2183       C  
ATOM   1636  CG  PRO A 112     -24.617  -0.703 -71.234  1.00 41.04           C  
ANISOU 1636  CG  PRO A 112     5951   5933   3710   -790  -1244   2333       C  
ATOM   1637  CD  PRO A 112     -25.050   0.010 -69.972  1.00 40.06           C  
ANISOU 1637  CD  PRO A 112     5830   5553   3836   -735  -1332   2332       C  
ATOM   1638  HA  PRO A 112     -23.477  -2.449 -68.859  1.00 48.11           H  
ATOM   1639  HB2 PRO A 112     -23.440  -2.352 -71.422  1.00 46.22           H  
ATOM   1640  HB3 PRO A 112     -24.804  -2.640 -70.641  1.00 46.22           H  
ATOM   1641  HG2 PRO A 112     -23.919  -0.204 -71.686  1.00 49.25           H  
ATOM   1642  HG3 PRO A 112     -25.374  -0.844 -71.824  1.00 49.25           H  
ATOM   1643  HD2 PRO A 112     -24.913   0.966 -70.059  1.00 48.07           H  
ATOM   1644  HD3 PRO A 112     -25.975  -0.199 -69.765  1.00 48.07           H  
ATOM   1645  N   ASP A 113     -21.525  -0.116 -69.625  1.00 42.62           N  
ANISOU 1645  N   ASP A 113     6123   5975   4096   -979   -944   2370       N  
ATOM   1646  CA  ASP A 113     -20.133   0.279 -69.819  1.00 43.54           C  
ANISOU 1646  CA  ASP A 113     6227   6130   4188  -1081   -831   2436       C  
ATOM   1647  C   ASP A 113     -19.426   0.578 -68.495  1.00 45.68           C  
ANISOU 1647  C   ASP A 113     6477   6233   4645  -1101   -778   2396       C  
ATOM   1648  O   ASP A 113     -18.316   1.092 -68.493  1.00 46.68           O  
ANISOU 1648  O   ASP A 113     6591   6354   4792  -1183   -709   2452       O  
ATOM   1649  CB  ASP A 113     -20.057   1.499 -70.740  1.00 54.05           C  
ANISOU 1649  CB  ASP A 113     7605   7426   5503  -1130   -912   2618       C  
ATOM   1650  CG  ASP A 113     -20.554   1.201 -72.141  1.00 62.69           C  
ANISOU 1650  CG  ASP A 113     8717   8716   6388  -1121   -945   2663       C  
ATOM   1651  OD1 ASP A 113     -20.321   0.072 -72.621  1.00 63.96           O  
ANISOU 1651  OD1 ASP A 113     8835   9095   6371  -1121   -847   2561       O  
ATOM   1652  OD2 ASP A 113     -21.180   2.089 -72.764  1.00 71.06           O1+
ANISOU 1652  OD2 ASP A 113     9831   9708   7459  -1108  -1074   2792       O1+
ATOM   1653  H   ASP A 113     -22.056   0.542 -69.469  1.00 51.15           H  
ATOM   1654  HA  ASP A 113     -19.659  -0.449 -70.250  1.00 52.25           H  
ATOM   1655  HB2 ASP A 113     -20.605   2.209 -70.371  1.00 64.85           H  
ATOM   1656  HB3 ASP A 113     -19.134   1.791 -70.804  1.00 64.85           H  
ATOM   1657  N   ILE A 114     -20.066   0.257 -67.373  1.00 45.03           N  
ANISOU 1657  N   ILE A 114     6387   6024   4697  -1028   -813   2296       N  
ATOM   1658  CA  ILE A 114     -19.425   0.382 -66.058  1.00 44.68           C  
ANISOU 1658  CA  ILE A 114     6317   5839   4819  -1037   -754   2233       C  
ATOM   1659  C   ILE A 114     -19.343  -0.982 -65.388  1.00 38.04           C  
ANISOU 1659  C   ILE A 114     5434   5087   3933  -1014   -649   2079       C  
ATOM   1660  O   ILE A 114     -20.336  -1.685 -65.310  1.00 38.85           O  
ANISOU 1660  O   ILE A 114     5517   5213   4033   -926   -677   1948       O  
ATOM   1661  CB  ILE A 114     -20.190   1.361 -65.137  1.00 45.82           C  
ANISOU 1661  CB  ILE A 114     6488   5726   5196   -966   -897   2249       C  
ATOM   1662  CG1 ILE A 114     -20.373   2.709 -65.838  1.00 51.75           C  
ANISOU 1662  CG1 ILE A 114     7291   6378   5995   -980  -1022   2397       C  
ATOM   1663  CG2 ILE A 114     -19.437   1.549 -63.808  1.00 48.51           C  
ANISOU 1663  CG2 ILE A 114     6799   5932   5702   -976   -835   2178       C  
ATOM   1664  CD1 ILE A 114     -21.246   3.688 -65.091  1.00 53.10           C  
ANISOU 1664  CD1 ILE A 114     7487   6304   6384   -888  -1187   2395       C  
ATOM   1665  H   ILE A 114     -20.874  -0.036 -67.343  1.00 54.03           H  
ATOM   1666  HA  ILE A 114     -18.523   0.718 -66.174  1.00 53.61           H  
ATOM   1667  HB  ILE A 114     -21.066   0.989 -64.948  1.00 54.99           H  
ATOM   1668 HG12 ILE A 114     -19.501   3.120 -65.953  1.00 62.11           H  
ATOM   1669 HG13 ILE A 114     -20.778   2.555 -66.706  1.00 62.11           H  
ATOM   1670 HG21 ILE A 114     -19.934   2.166 -63.248  1.00 58.22           H  
ATOM   1671 HG22 ILE A 114     -19.359   0.689 -63.365  1.00 58.22           H  
ATOM   1672 HG23 ILE A 114     -18.555   1.907 -63.993  1.00 58.22           H  
ATOM   1673 HD11 ILE A 114     -21.308   4.510 -65.603  1.00 63.72           H  
ATOM   1674 HD12 ILE A 114     -22.128   3.301 -64.979  1.00 63.72           H  
ATOM   1675 HD13 ILE A 114     -20.850   3.867 -64.224  1.00 63.72           H  
ATOM   1676  N   ASP A 115     -18.153  -1.356 -64.917  1.00 35.29           N  
ANISOU 1676  N   ASP A 115     5046   4780   3582  -1064   -511   2019       N  
ATOM   1677  CA  ASP A 115     -17.983  -2.620 -64.202  1.00 36.12           C  
ANISOU 1677  CA  ASP A 115     5099   4942   3684  -1017   -400   1817       C  
ATOM   1678  C   ASP A 115     -18.522  -2.549 -62.782  1.00 36.50           C  
ANISOU 1678  C   ASP A 115     5123   4797   3946   -931   -426   1692       C  
ATOM   1679  O   ASP A 115     -18.627  -1.472 -62.195  1.00 38.00           O  
ANISOU 1679  O   ASP A 115     5332   4814   4293   -926   -505   1762       O  
ATOM   1680  CB  ASP A 115     -16.512  -3.033 -64.141  1.00 37.99           C  
ANISOU 1680  CB  ASP A 115     5299   5292   3843  -1092   -256   1799       C  
ATOM   1681  CG  ASP A 115     -15.988  -3.572 -65.464  1.00 41.59           C  
ANISOU 1681  CG  ASP A 115     5740   5996   4068  -1135   -191   1816       C  
ATOM   1682  OD1 ASP A 115     -16.781  -3.762 -66.412  1.00 39.99           O  
ANISOU 1682  OD1 ASP A 115     5563   5888   3744  -1115   -254   1844       O  
ATOM   1683  OD2 ASP A 115     -14.767  -3.820 -65.537  1.00 42.53           O1+
ANISOU 1683  OD2 ASP A 115     5811   6219   4132  -1176    -79   1778       O1+
ATOM   1684  H   ASP A 115     -17.431  -0.896 -64.997  1.00 42.35           H  
ATOM   1685  HA  ASP A 115     -18.470  -3.315 -64.672  1.00 43.35           H  
ATOM   1686  HB2 ASP A 115     -15.978  -2.260 -63.900  1.00 45.59           H  
ATOM   1687  HB3 ASP A 115     -16.408  -3.729 -63.473  1.00 45.59           H  
ATOM   1688  N   ILE A 116     -18.868  -3.714 -62.247  1.00 31.38           N  
ANISOU 1688  N   ILE A 116     4434   4186   3301   -865   -366   1504       N  
ATOM   1689  CA  ILE A 116     -19.154  -3.865 -60.825  1.00 31.42           C  
ANISOU 1689  CA  ILE A 116     4404   4057   3476   -799   -354   1374       C  
ATOM   1690  C   ILE A 116     -17.855  -4.186 -60.104  1.00 29.69           C  
ANISOU 1690  C   ILE A 116     4161   3842   3278   -835   -234   1324       C  
ATOM   1691  O   ILE A 116     -17.117  -5.067 -60.535  1.00 28.34           O  
ANISOU 1691  O   ILE A 116     3978   3808   2981   -865   -141   1278       O  
ATOM   1692  CB  ILE A 116     -20.158  -4.981 -60.555  1.00 29.62           C  
ANISOU 1692  CB  ILE A 116     4144   3868   3244   -729   -350   1214       C  
ATOM   1693  CG1 ILE A 116     -21.537  -4.605 -61.101  1.00 29.50           C  
ANISOU 1693  CG1 ILE A 116     4135   3841   3233   -681   -478   1245       C  
ATOM   1694  CG2 ILE A 116     -20.258  -5.277 -59.060  1.00 31.19           C  
ANISOU 1694  CG2 ILE A 116     4299   3966   3585   -680   -311   1087       C  
ATOM   1695  CD1 ILE A 116     -22.549  -5.708 -60.978  1.00 32.82           C  
ANISOU 1695  CD1 ILE A 116     4516   4317   3637   -633   -480   1099       C  
ATOM   1696  H   ILE A 116     -18.946  -4.445 -62.694  1.00 37.65           H  
ATOM   1697  HA  ILE A 116     -19.510  -3.034 -60.473  1.00 37.70           H  
ATOM   1698  HB  ILE A 116     -19.855  -5.783 -61.008  1.00 35.55           H  
ATOM   1699 HG12 ILE A 116     -21.871  -3.838 -60.609  1.00 35.40           H  
ATOM   1700 HG13 ILE A 116     -21.452  -4.382 -62.041  1.00 35.40           H  
ATOM   1701 HG21 ILE A 116     -20.902  -5.989 -58.922  1.00 37.42           H  
ATOM   1702 HG22 ILE A 116     -19.387  -5.551 -58.734  1.00 37.42           H  
ATOM   1703 HG23 ILE A 116     -20.548  -4.475 -58.598  1.00 37.42           H  
ATOM   1704 HD11 ILE A 116     -23.395  -5.403 -61.341  1.00 39.39           H  
ATOM   1705 HD12 ILE A 116     -22.235  -6.481 -61.473  1.00 39.39           H  
ATOM   1706 HD13 ILE A 116     -22.654  -5.936 -60.041  1.00 39.39           H  
ATOM   1707  N   GLN A 117     -17.593  -3.468 -59.015  1.00 29.48           N  
ANISOU 1707  N   GLN A 117     4121   3669   3410   -823   -246   1320       N  
ATOM   1708  CA  GLN A 117     -16.510  -3.804 -58.085  1.00 29.88           C  
ANISOU 1708  CA  GLN A 117     4140   3708   3506   -836   -145   1245       C  
ATOM   1709  C   GLN A 117     -17.131  -3.893 -56.693  1.00 27.88           C  
ANISOU 1709  C   GLN A 117     3855   3338   3401   -752   -162   1119       C  
ATOM   1710  O   GLN A 117     -17.755  -2.939 -56.230  1.00 28.86           O  
ANISOU 1710  O   GLN A 117     3979   3337   3648   -713   -255   1143       O  
ATOM   1711  CB  GLN A 117     -15.387  -2.756 -58.133  1.00 33.13           C  
ANISOU 1711  CB  GLN A 117     4559   4074   3954   -921   -140   1372       C  
ATOM   1712  CG  GLN A 117     -14.298  -2.922 -57.060  1.00 28.70           C  
ANISOU 1712  CG  GLN A 117     3957   3484   3464   -929    -54   1292       C  
ATOM   1713  CD  GLN A 117     -13.597  -4.266 -57.133  1.00 24.58           C  
ANISOU 1713  CD  GLN A 117     3405   3113   2823   -923     67   1182       C  
ATOM   1714  OE1 GLN A 117     -14.094  -5.269 -56.625  1.00 24.80           O  
ANISOU 1714  OE1 GLN A 117     3423   3150   2852   -850     91   1048       O  
ATOM   1715  NE2 GLN A 117     -12.432  -4.292 -57.772  1.00 30.37           N  
ANISOU 1715  NE2 GLN A 117     4118   3967   3453  -1002    138   1238       N  
ATOM   1716  H   GLN A 117     -18.036  -2.768 -58.786  1.00 35.37           H  
ATOM   1717  HA  GLN A 117     -16.138  -4.669 -58.315  1.00 35.86           H  
ATOM   1718  HB2 GLN A 117     -14.954  -2.808 -59.000  1.00 39.75           H  
ATOM   1719  HB3 GLN A 117     -15.780  -1.877 -58.018  1.00 39.75           H  
ATOM   1720  HG2 GLN A 117     -13.630  -2.228 -57.179  1.00 34.44           H  
ATOM   1721  HG3 GLN A 117     -14.705  -2.843 -56.183  1.00 34.44           H  
ATOM   1722 HE21 GLN A 117     -12.115  -3.571 -58.117  1.00 36.44           H  
ATOM   1723 HE22 GLN A 117     -11.996  -5.030 -57.840  1.00 36.44           H  
ATOM   1724  N   ILE A 118     -17.018  -5.043 -56.042  1.00 26.12           N  
ANISOU 1724  N   ILE A 118     3604   3161   3160   -719    -82    984       N  
ATOM   1725  CA  ILE A 118     -17.626  -5.179 -54.721  1.00 23.38           C  
ANISOU 1725  CA  ILE A 118     3221   2732   2929   -650    -92    876       C  
ATOM   1726  C   ILE A 118     -16.639  -4.762 -53.631  1.00 27.48           C  
ANISOU 1726  C   ILE A 118     3719   3181   3541   -651    -50    849       C  
ATOM   1727  O   ILE A 118     -17.042  -4.556 -52.487  1.00 26.46           O  
ANISOU 1727  O   ILE A 118     3557   2981   3515   -594    -68    774       O  
ATOM   1728  CB  ILE A 118     -18.158  -6.616 -54.457  1.00 22.96           C  
ANISOU 1728  CB  ILE A 118     3152   2749   2823   -621    -44    756       C  
ATOM   1729  CG1 ILE A 118     -17.030  -7.648 -54.419  1.00 28.03           C  
ANISOU 1729  CG1 ILE A 118     3802   3458   3391   -646     56    703       C  
ATOM   1730  CG2 ILE A 118     -19.255  -6.995 -55.496  1.00 27.27           C  
ANISOU 1730  CG2 ILE A 118     3710   3360   3291   -619   -100    768       C  
ATOM   1731  CD1 ILE A 118     -16.381  -7.839 -53.043  1.00 26.23           C  
ANISOU 1731  CD1 ILE A 118     3547   3176   3242   -621    109    630       C  
ATOM   1732  H   ILE A 118     -16.609  -5.742 -56.331  1.00 31.34           H  
ATOM   1733  HA  ILE A 118     -18.384  -4.577 -54.671  1.00 28.05           H  
ATOM   1734  HB  ILE A 118     -18.576  -6.613 -53.581  1.00 27.55           H  
ATOM   1735 HG12 ILE A 118     -17.388  -8.506 -54.696  1.00 33.64           H  
ATOM   1736 HG13 ILE A 118     -16.335  -7.370 -55.036  1.00 33.64           H  
ATOM   1737 HG21 ILE A 118     -19.570  -7.893 -55.309  1.00 32.72           H  
ATOM   1738 HG22 ILE A 118     -19.989  -6.365 -55.423  1.00 32.72           H  
ATOM   1739 HG23 ILE A 118     -18.873  -6.956 -56.386  1.00 32.72           H  
ATOM   1740 HD11 ILE A 118     -15.681  -8.507 -53.114  1.00 31.47           H  
ATOM   1741 HD12 ILE A 118     -16.003  -6.994 -52.753  1.00 31.47           H  
ATOM   1742 HD13 ILE A 118     -17.057  -8.132 -52.413  1.00 31.47           H  
ATOM   1743  N   HIS A 119     -15.358  -4.621 -53.977  1.00 24.08           N  
ANISOU 1743  N   HIS A 119     3297   2785   3068   -714      5    904       N  
ATOM   1744  CA  HIS A 119     -14.359  -4.181 -52.999  1.00 24.79           C  
ANISOU 1744  CA  HIS A 119     3361   2813   3247   -722     38    879       C  
ATOM   1745  C   HIS A 119     -14.330  -2.655 -52.897  1.00 25.56           C  
ANISOU 1745  C   HIS A 119     3467   2781   3464   -744    -53    972       C  
ATOM   1746  O   HIS A 119     -14.932  -1.957 -53.715  1.00 25.96           O  
ANISOU 1746  O   HIS A 119     3551   2796   3515   -763   -137   1075       O  
ATOM   1747  CB  HIS A 119     -12.974  -4.717 -53.361  1.00 26.75           C  
ANISOU 1747  CB  HIS A 119     3598   3164   3403   -779    135    884       C  
ATOM   1748  CG  HIS A 119     -12.892  -6.214 -53.372  1.00 25.55           C  
ANISOU 1748  CG  HIS A 119     3442   3113   3154   -744    208    777       C  
ATOM   1749  ND1 HIS A 119     -13.068  -6.962 -54.519  1.00 25.21           N  
ANISOU 1749  ND1 HIS A 119     3419   3185   2976   -759    226    784       N  
ATOM   1750  CD2 HIS A 119     -12.660  -7.100 -52.377  1.00 24.74           C  
ANISOU 1750  CD2 HIS A 119     3322   3006   3073   -692    255    659       C  
ATOM   1751  CE1 HIS A 119     -12.953  -8.244 -54.226  1.00 21.89           C  
ANISOU 1751  CE1 HIS A 119     2996   2810   2511   -716    274    668       C  
ATOM   1752  NE2 HIS A 119     -12.703  -8.357 -52.932  1.00 23.96           N  
ANISOU 1752  NE2 HIS A 119     3239   2998   2867   -678    292    601       N  
ATOM   1753  H   HIS A 119     -15.043  -4.773 -54.762  1.00 28.90           H  
ATOM   1754  HA  HIS A 119     -14.596  -4.533 -52.127  1.00 29.75           H  
ATOM   1755  HB2 HIS A 119     -12.738  -4.400 -54.247  1.00 32.11           H  
ATOM   1756  HB3 HIS A 119     -12.332  -4.389 -52.712  1.00 32.11           H  
ATOM   1757  HD1 HIS A 119     -13.234  -6.643 -55.300  1.00 30.26           H  
ATOM   1758  HD2 HIS A 119     -12.505  -6.897 -51.483  1.00 29.69           H  
ATOM   1759  N   ASN A 120     -13.621  -2.165 -51.877  1.00 23.46           N  
ANISOU 1759  N   ASN A 120     3173   2439   3303   -738    -45    930       N  
ATOM   1760  CA  ASN A 120     -13.530  -0.738 -51.509  1.00 25.15           C  
ANISOU 1760  CA  ASN A 120     3392   2501   3664   -749   -142    983       C  
ATOM   1761  C   ASN A 120     -14.881  -0.022 -51.570  1.00 28.57           C  
ANISOU 1761  C   ASN A 120     3845   2834   4177   -681   -270    995       C  
ATOM   1762  O   ASN A 120     -15.035   1.049 -52.180  1.00 30.20           O  
ANISOU 1762  O   ASN A 120     4091   2941   4442   -716   -374   1113       O  
ATOM   1763  CB  ASN A 120     -12.479   0.003 -52.360  1.00 30.44           C  
ANISOU 1763  CB  ASN A 120     4083   3164   4319   -875   -146   1137       C  
ATOM   1764  CG  ASN A 120     -12.626  -0.240 -53.852  1.00 47.57           C  
ANISOU 1764  CG  ASN A 120     6290   5442   6341   -944   -136   1265       C  
ATOM   1765  OD1 ASN A 120     -13.379   0.454 -54.547  1.00 51.86           O  
ANISOU 1765  OD1 ASN A 120     6880   5925   6901   -953   -237   1371       O  
ATOM   1766  ND2 ASN A 120     -11.881  -1.216 -54.357  1.00 51.14           N  
ANISOU 1766  ND2 ASN A 120     6721   6062   6647   -986    -20   1250       N  
ATOM   1767  H   ASN A 120     -13.158  -2.666 -51.353  1.00 28.16           H  
ATOM   1768  HA  ASN A 120     -13.229  -0.689 -50.588  1.00 30.18           H  
ATOM   1769  HB2 ASN A 120     -12.565   0.956 -52.204  1.00 36.53           H  
ATOM   1770  HB3 ASN A 120     -11.595  -0.296 -52.097  1.00 36.53           H  
ATOM   1771 HD21 ASN A 120     -11.923  -1.399 -55.196  1.00 61.36           H  
ATOM   1772 HD22 ASN A 120     -11.357  -1.666 -53.845  1.00 61.36           H  
ATOM   1773  N   SER A 121     -15.854  -0.636 -50.915  1.00 25.59           N  
ANISOU 1773  N   SER A 121     3436   2487   3801   -585   -264    871       N  
ATOM   1774  CA  SER A 121     -17.175  -0.049 -50.754  1.00 26.81           C  
ANISOU 1774  CA  SER A 121     3581   2570   4034   -497   -378    840       C  
ATOM   1775  C   SER A 121     -17.950  -0.797 -49.687  1.00 24.39           C  
ANISOU 1775  C   SER A 121     3213   2327   3729   -406   -339    682       C  
ATOM   1776  O   SER A 121     -17.512  -1.830 -49.184  1.00 25.34           O  
ANISOU 1776  O   SER A 121     3312   2536   3781   -419   -231    618       O  
ATOM   1777  CB  SER A 121     -17.971  -0.097 -52.065  1.00 27.67           C  
ANISOU 1777  CB  SER A 121     3732   2718   4064   -516   -431    940       C  
ATOM   1778  OG  SER A 121     -18.567  -1.379 -52.225  1.00 30.20           O  
ANISOU 1778  OG  SER A 121     4030   3174   4270   -498   -358    873       O  
ATOM   1779  H   SER A 121     -15.772  -1.409 -50.546  1.00 30.71           H  
ATOM   1780  HA  SER A 121     -17.087   0.877 -50.480  1.00 32.17           H  
ATOM   1781  HB2 SER A 121     -18.668   0.577 -52.039  1.00 33.21           H  
ATOM   1782  HB3 SER A 121     -17.371   0.070 -52.808  1.00 33.21           H  
ATOM   1783  HG  SER A 121     -17.972  -1.971 -52.245  1.00 36.24           H  
ATOM   1784  N   TRP A 122     -19.149  -0.304 -49.404  1.00 26.06           N  
ANISOU 1784  N   TRP A 122     3392   2502   4009   -317   -433    627       N  
ATOM   1785  CA  TRP A 122     -20.002  -0.938 -48.437  1.00 24.33           C  
ANISOU 1785  CA  TRP A 122     3098   2365   3780   -240   -400    487       C  
ATOM   1786  C   TRP A 122     -20.495  -2.322 -48.870  1.00 24.23           C  
ANISOU 1786  C   TRP A 122     3081   2490   3635   -276   -318    482       C  
ATOM   1787  O   TRP A 122     -21.137  -3.005 -48.081  1.00 23.97           O  
ANISOU 1787  O   TRP A 122     2987   2539   3580   -240   -277    385       O  
ATOM   1788  CB  TRP A 122     -21.191  -0.032 -48.119  1.00 24.45           C  
ANISOU 1788  CB  TRP A 122     3064   2328   3896   -130   -526    421       C  
ATOM   1789  CG  TRP A 122     -22.110   0.283 -49.259  1.00 25.81           C  
ANISOU 1789  CG  TRP A 122     3263   2487   4057   -118   -622    497       C  
ATOM   1790  CD1 TRP A 122     -22.028  -0.145 -50.558  1.00 25.11           C  
ANISOU 1790  CD1 TRP A 122     3237   2436   3869   -198   -608    621       C  
ATOM   1791  CD2 TRP A 122     -23.272   1.100 -49.172  1.00 26.84           C  
ANISOU 1791  CD2 TRP A 122     3350   2574   4276     -7   -755    441       C  
ATOM   1792  NE1 TRP A 122     -23.092   0.368 -51.288  1.00 30.70           N  
ANISOU 1792  NE1 TRP A 122     3948   3123   4596   -147   -728    655       N  
ATOM   1793  CE2 TRP A 122     -23.865   1.135 -50.454  1.00 28.43           C  
ANISOU 1793  CE2 TRP A 122     3593   2780   4428    -27   -822    545       C  
ATOM   1794  CE3 TRP A 122     -23.873   1.808 -48.131  1.00 28.03           C  
ANISOU 1794  CE3 TRP A 122     3422   2692   4538    117   -829    300       C  
ATOM   1795  CZ2 TRP A 122     -25.027   1.856 -50.716  1.00 29.23           C  
ANISOU 1795  CZ2 TRP A 122     3665   2844   4596     74   -965    519       C  
ATOM   1796  CZ3 TRP A 122     -25.033   2.531 -48.397  1.00 31.32           C  
ANISOU 1796  CZ3 TRP A 122     3803   3075   5023    224   -971    263       C  
ATOM   1797  CH2 TRP A 122     -25.592   2.552 -49.679  1.00 28.26           C  
ANISOU 1797  CH2 TRP A 122     3463   2682   4592    202  -1040    375       C  
ATOM   1798  H   TRP A 122     -19.485   0.401 -49.765  1.00 31.27           H  
ATOM   1799  HA  TRP A 122     -19.499  -1.055 -47.616  1.00 29.19           H  
ATOM   1800  HB2 TRP A 122     -21.723  -0.459 -47.430  1.00 29.33           H  
ATOM   1801  HB3 TRP A 122     -20.848   0.812 -47.784  1.00 29.33           H  
ATOM   1802  HD1 TRP A 122     -21.366  -0.702 -50.897  1.00 30.14           H  
ATOM   1803  HE1 TRP A 122     -23.240   0.231 -52.124  1.00 36.85           H  
ATOM   1804  HE3 TRP A 122     -23.503   1.801 -47.277  1.00 33.64           H  
ATOM   1805  HZ2 TRP A 122     -25.401   1.873 -51.567  1.00 35.07           H  
ATOM   1806  HZ3 TRP A 122     -25.443   3.007 -47.711  1.00 37.59           H  
ATOM   1807  HH2 TRP A 122     -26.371   3.038 -49.828  1.00 33.91           H  
ATOM   1808  N   LEU A 123     -20.180  -2.751 -50.095  1.00 23.41           N  
ANISOU 1808  N   LEU A 123     3037   2418   3439   -351   -296    584       N  
ATOM   1809  CA  LEU A 123     -20.556  -4.103 -50.531  1.00 23.18           C  
ANISOU 1809  CA  LEU A 123     3010   2507   3292   -386   -228    566       C  
ATOM   1810  C   LEU A 123     -19.542  -5.156 -50.032  1.00 26.24           C  
ANISOU 1810  C   LEU A 123     3407   2942   3621   -428   -110    528       C  
ATOM   1811  O   LEU A 123     -19.794  -6.366 -50.092  1.00 20.06           O  
ANISOU 1811  O   LEU A 123     2625   2237   2762   -450    -57    490       O  
ATOM   1812  CB  LEU A 123     -20.671  -4.183 -52.056  1.00 22.87           C  
ANISOU 1812  CB  LEU A 123     3024   2499   3165   -435   -259    669       C  
ATOM   1813  CG  LEU A 123     -21.637  -3.251 -52.780  1.00 26.26           C  
ANISOU 1813  CG  LEU A 123     3459   2887   3631   -398   -386    728       C  
ATOM   1814  CD1 LEU A 123     -21.655  -3.602 -54.273  1.00 27.36           C  
ANISOU 1814  CD1 LEU A 123     3654   3096   3648   -456   -396    825       C  
ATOM   1815  CD2 LEU A 123     -23.055  -3.328 -52.204  1.00 26.75           C  
ANISOU 1815  CD2 LEU A 123     3447   2979   3740   -318   -437    627       C  
ATOM   1816  H   LEU A 123     -19.757  -2.289 -50.684  1.00 28.09           H  
ATOM   1817  HA  LEU A 123     -21.423  -4.324 -50.156  1.00 27.82           H  
ATOM   1818  HB2 LEU A 123     -19.791  -4.013 -52.426  1.00 27.44           H  
ATOM   1819  HB3 LEU A 123     -20.936  -5.088 -52.283  1.00 27.44           H  
ATOM   1820  HG  LEU A 123     -21.324  -2.338 -52.689  1.00 31.51           H  
ATOM   1821 HD11 LEU A 123     -22.271  -3.007 -54.729  1.00 32.84           H  
ATOM   1822 HD12 LEU A 123     -20.761  -3.494 -54.633  1.00 32.84           H  
ATOM   1823 HD13 LEU A 123     -21.945  -4.522 -54.377  1.00 32.84           H  
ATOM   1824 HD21 LEU A 123     -23.628  -2.719 -52.697  1.00 32.10           H  
ATOM   1825 HD22 LEU A 123     -23.382  -4.237 -52.293  1.00 32.10           H  
ATOM   1826 HD23 LEU A 123     -23.029  -3.075 -51.268  1.00 32.10           H  
ATOM   1827  N   PHE A 124     -18.407  -4.694 -49.514  1.00 23.24           N  
ANISOU 1827  N   PHE A 124     3035   2509   3287   -438    -81    534       N  
ATOM   1828  CA  PHE A 124     -17.322  -5.595 -49.118  1.00 21.08           C  
ANISOU 1828  CA  PHE A 124     2772   2277   2961   -470     17    503       C  
ATOM   1829  C   PHE A 124     -17.791  -6.738 -48.217  1.00 20.85           C  
ANISOU 1829  C   PHE A 124     2714   2305   2902   -446     67    412       C  
ATOM   1830  O   PHE A 124     -17.615  -7.906 -48.557  1.00 22.53           O  
ANISOU 1830  O   PHE A 124     2955   2572   3034   -478    117    402       O  
ATOM   1831  CB  PHE A 124     -16.211  -4.787 -48.429  1.00 22.27           C  
ANISOU 1831  CB  PHE A 124     2913   2361   3189   -469     25    500       C  
ATOM   1832  CG  PHE A 124     -15.117  -5.630 -47.831  1.00 27.18           C  
ANISOU 1832  CG  PHE A 124     3532   3024   3770   -481    114    452       C  
ATOM   1833  CD1 PHE A 124     -14.164  -6.231 -48.641  1.00 26.24           C  
ANISOU 1833  CD1 PHE A 124     3443   2960   3567   -535    172    489       C  
ATOM   1834  CD2 PHE A 124     -15.027  -5.797 -46.458  1.00 24.63           C  
ANISOU 1834  CD2 PHE A 124     3172   2698   3490   -432    135    363       C  
ATOM   1835  CE1 PHE A 124     -13.144  -7.003 -48.097  1.00 25.44           C  
ANISOU 1835  CE1 PHE A 124     3336   2896   3435   -531    242    434       C  
ATOM   1836  CE2 PHE A 124     -14.012  -6.568 -45.898  1.00 23.06           C  
ANISOU 1836  CE2 PHE A 124     2975   2533   3255   -436    205    322       C  
ATOM   1837  CZ  PHE A 124     -13.069  -7.171 -46.715  1.00 23.56           C  
ANISOU 1837  CZ  PHE A 124     3068   2637   3246   -481    254    355       C  
ATOM   1838  H   PHE A 124     -18.238  -3.861 -49.380  1.00 27.89           H  
ATOM   1839  HA  PHE A 124     -16.943  -5.991 -49.919  1.00 25.30           H  
ATOM   1840  HB2 PHE A 124     -15.805  -4.196 -49.082  1.00 26.73           H  
ATOM   1841  HB3 PHE A 124     -16.604  -4.264 -47.714  1.00 26.73           H  
ATOM   1842  HD1 PHE A 124     -14.213  -6.121 -49.563  1.00 31.49           H  
ATOM   1843  HD2 PHE A 124     -15.658  -5.396 -45.904  1.00 29.56           H  
ATOM   1844  HE1 PHE A 124     -12.516  -7.404 -48.652  1.00 30.53           H  
ATOM   1845  HE2 PHE A 124     -13.965  -6.678 -44.976  1.00 27.68           H  
ATOM   1846  HZ  PHE A 124     -12.390  -7.686 -46.344  1.00 28.27           H  
ATOM   1847  N   PHE A 125     -18.383  -6.409 -47.071  1.00 19.87           N  
ANISOU 1847  N   PHE A 125     2535   2173   2842   -391     49    344       N  
ATOM   1848  CA  PHE A 125     -18.747  -7.436 -46.094  1.00 18.18           C  
ANISOU 1848  CA  PHE A 125     2290   2024   2594   -384    100    276       C  
ATOM   1849  C   PHE A 125     -19.882  -8.355 -46.557  1.00 20.56           C  
ANISOU 1849  C   PHE A 125     2586   2390   2836   -412     95    276       C  
ATOM   1850  O   PHE A 125     -19.761  -9.576 -46.468  1.00 20.57           O  
ANISOU 1850  O   PHE A 125     2613   2425   2779   -453    142    267       O  
ATOM   1851  CB  PHE A 125     -19.131  -6.786 -44.761  1.00 19.87           C  
ANISOU 1851  CB  PHE A 125     2432   2245   2873   -318     82    201       C  
ATOM   1852  CG  PHE A 125     -17.963  -6.483 -43.860  1.00 19.14           C  
ANISOU 1852  CG  PHE A 125     2339   2120   2814   -297    112    168       C  
ATOM   1853  CD1 PHE A 125     -17.396  -7.478 -43.086  1.00 22.52           C  
ANISOU 1853  CD1 PHE A 125     2775   2593   3189   -311    180    142       C  
ATOM   1854  CD2 PHE A 125     -17.459  -5.195 -43.756  1.00 21.59           C  
ANISOU 1854  CD2 PHE A 125     2640   2347   3215   -264     60    162       C  
ATOM   1855  CE1 PHE A 125     -16.333  -7.207 -42.232  1.00 21.16           C  
ANISOU 1855  CE1 PHE A 125     2596   2401   3044   -285    202    105       C  
ATOM   1856  CE2 PHE A 125     -16.374  -4.914 -42.896  1.00 22.90           C  
ANISOU 1856  CE2 PHE A 125     2798   2488   3416   -247     82    121       C  
ATOM   1857  CZ  PHE A 125     -15.822  -5.926 -42.142  1.00 22.88           C  
ANISOU 1857  CZ  PHE A 125     2797   2548   3350   -254    155     90       C  
ATOM   1858  H   PHE A 125     -18.585  -5.607 -46.835  1.00 23.84           H  
ATOM   1859  HA  PHE A 125     -17.970  -7.994 -45.933  1.00 21.81           H  
ATOM   1860  HB2 PHE A 125     -19.588  -5.950 -44.943  1.00 23.84           H  
ATOM   1861  HB3 PHE A 125     -19.725  -7.385 -44.282  1.00 23.84           H  
ATOM   1862  HD1 PHE A 125     -17.731  -8.344 -43.138  1.00 27.03           H  
ATOM   1863  HD2 PHE A 125     -17.831  -4.512 -44.266  1.00 25.91           H  
ATOM   1864  HE1 PHE A 125     -15.959  -7.892 -41.726  1.00 25.40           H  
ATOM   1865  HE2 PHE A 125     -16.037  -4.049 -42.838  1.00 27.48           H  
ATOM   1866  HZ  PHE A 125     -15.108  -5.747 -41.573  1.00 27.46           H  
ATOM   1867  N   PRO A 126     -20.999  -7.779 -47.060  1.00 21.42           N  
ANISOU 1867  N   PRO A 126     2660   2509   2967   -392     28    283       N  
ATOM   1868  CA  PRO A 126     -22.097  -8.690 -47.403  1.00 19.32           C  
ANISOU 1868  CA  PRO A 126     2375   2315   2650   -426     23    272       C  
ATOM   1869  C   PRO A 126     -21.794  -9.580 -48.609  1.00 21.22           C  
ANISOU 1869  C   PRO A 126     2688   2559   2815   -486     35    316       C  
ATOM   1870  O   PRO A 126     -22.258 -10.720 -48.648  1.00 23.79           O  
ANISOU 1870  O   PRO A 126     3018   2927   3095   -531     53    296       O  
ATOM   1871  CB  PRO A 126     -23.259  -7.739 -47.706  1.00 21.05           C  
ANISOU 1871  CB  PRO A 126     2536   2547   2916   -375    -62    263       C  
ATOM   1872  CG  PRO A 126     -22.584  -6.462 -48.145  1.00 23.28           C  
ANISOU 1872  CG  PRO A 126     2855   2734   3257   -337   -114    310       C  
ATOM   1873  CD  PRO A 126     -21.377  -6.372 -47.247  1.00 21.81           C  
ANISOU 1873  CD  PRO A 126     2685   2507   3097   -334    -56    292       C  
ATOM   1874  HA  PRO A 126     -22.326  -9.245 -46.641  1.00 23.18           H  
ATOM   1875  HB2 PRO A 126     -23.806  -8.104 -48.419  1.00 25.26           H  
ATOM   1876  HB3 PRO A 126     -23.785  -7.595 -46.904  1.00 25.26           H  
ATOM   1877  HG2 PRO A 126     -22.321  -6.530 -49.076  1.00 27.94           H  
ATOM   1878  HG3 PRO A 126     -23.179  -5.708 -48.005  1.00 27.94           H  
ATOM   1879  HD2 PRO A 126     -20.663  -5.884 -47.686  1.00 26.18           H  
ATOM   1880  HD3 PRO A 126     -21.615  -5.969 -46.397  1.00 26.18           H  
ATOM   1881  N   PHE A 127     -21.026  -9.081 -49.577  1.00 23.19           N  
ANISOU 1881  N   PHE A 127     2992   2771   3047   -491     22    373       N  
ATOM   1882  CA  PHE A 127     -20.652  -9.940 -50.700  1.00 19.84           C  
ANISOU 1882  CA  PHE A 127     2628   2376   2536   -537     38    396       C  
ATOM   1883  C   PHE A 127     -19.858 -11.162 -50.237  1.00 21.34           C  
ANISOU 1883  C   PHE A 127     2850   2568   2690   -561    106    353       C  
ATOM   1884  O   PHE A 127     -20.130 -12.283 -50.649  1.00 21.08           O  
ANISOU 1884  O   PHE A 127     2844   2560   2607   -592    107    326       O  
ATOM   1885  CB  PHE A 127     -19.822  -9.213 -51.746  1.00 20.98           C  
ANISOU 1885  CB  PHE A 127     2815   2509   2648   -547     27    470       C  
ATOM   1886  CG  PHE A 127     -19.234 -10.158 -52.751  1.00 20.61           C  
ANISOU 1886  CG  PHE A 127     2818   2517   2496   -583     60    469       C  
ATOM   1887  CD1 PHE A 127     -19.989 -10.581 -53.848  1.00 21.95           C  
ANISOU 1887  CD1 PHE A 127     3002   2743   2595   -600     17    474       C  
ATOM   1888  CD2 PHE A 127     -17.975 -10.701 -52.561  1.00 22.99           C  
ANISOU 1888  CD2 PHE A 127     3143   2824   2768   -591    127    444       C  
ATOM   1889  CE1 PHE A 127     -19.477 -11.470 -54.739  1.00 23.77           C  
ANISOU 1889  CE1 PHE A 127     3272   3033   2726   -622     40    450       C  
ATOM   1890  CE2 PHE A 127     -17.458 -11.604 -53.454  1.00 26.60           C  
ANISOU 1890  CE2 PHE A 127     3635   3343   3128   -607    150    417       C  
ATOM   1891  CZ  PHE A 127     -18.211 -11.996 -54.550  1.00 25.90           C  
ANISOU 1891  CZ  PHE A 127     3563   3311   2968   -622    107    417       C  
ATOM   1892  H   PHE A 127     -20.718  -8.279 -49.608  1.00 27.82           H  
ATOM   1893  HA  PHE A 127     -21.461 -10.258 -51.132  1.00 23.81           H  
ATOM   1894  HB2 PHE A 127     -20.386  -8.582 -52.219  1.00 25.18           H  
ATOM   1895  HB3 PHE A 127     -19.093  -8.747 -51.307  1.00 25.18           H  
ATOM   1896  HD1 PHE A 127     -20.842 -10.236 -53.980  1.00 26.34           H  
ATOM   1897  HD2 PHE A 127     -17.469 -10.443 -51.824  1.00 27.59           H  
ATOM   1898  HE1 PHE A 127     -19.982 -11.732 -55.474  1.00 28.52           H  
ATOM   1899  HE2 PHE A 127     -16.604 -11.950 -53.327  1.00 31.92           H  
ATOM   1900  HZ  PHE A 127     -17.861 -12.600 -55.164  1.00 31.08           H  
ATOM   1901  N   HIS A 128     -18.838 -10.952 -49.408  1.00 19.37           N  
ANISOU 1901  N   HIS A 128     2602   2285   2471   -542    151    343       N  
ATOM   1902  CA  HIS A 128     -18.025 -12.081 -48.973  1.00 21.90           C  
ANISOU 1902  CA  HIS A 128     2957   2602   2762   -551    202    303       C  
ATOM   1903  C   HIS A 128     -18.821 -12.995 -48.032  1.00 20.12           C  
ANISOU 1903  C   HIS A 128     2716   2381   2549   -568    204    268       C  
ATOM   1904  O   HIS A 128     -18.614 -14.210 -48.028  1.00 19.32           O  
ANISOU 1904  O   HIS A 128     2658   2267   2415   -592    214    244       O  
ATOM   1905  CB  HIS A 128     -16.729 -11.590 -48.321  1.00 18.87           C  
ANISOU 1905  CB  HIS A 128     2570   2191   2407   -524    243    299       C  
ATOM   1906  CG  HIS A 128     -15.792 -10.926 -49.282  1.00 19.66           C  
ANISOU 1906  CG  HIS A 128     2685   2301   2482   -532    251    341       C  
ATOM   1907  ND1 HIS A 128     -15.813  -9.568 -49.519  1.00 20.51           N  
ANISOU 1907  ND1 HIS A 128     2773   2386   2636   -534    220    400       N  
ATOM   1908  CD2 HIS A 128     -14.824 -11.431 -50.090  1.00 21.41           C  
ANISOU 1908  CD2 HIS A 128     2937   2565   2634   -545    283    336       C  
ATOM   1909  CE1 HIS A 128     -14.886  -9.261 -50.410  1.00 24.26           C  
ANISOU 1909  CE1 HIS A 128     3264   2887   3066   -564    238    446       C  
ATOM   1910  NE2 HIS A 128     -14.275 -10.372 -50.778  1.00 18.95           N  
ANISOU 1910  NE2 HIS A 128     2615   2270   2316   -567    282    403       N  
ATOM   1911  H   HIS A 128     -18.601 -10.188 -49.092  1.00 23.24           H  
ATOM   1912  HA  HIS A 128     -17.781 -12.605 -49.753  1.00 26.28           H  
ATOM   1913  HB2 HIS A 128     -16.950 -10.948 -47.629  1.00 22.64           H  
ATOM   1914  HB3 HIS A 128     -16.267 -12.349 -47.931  1.00 22.64           H  
ATOM   1915  HD1 HIS A 128     -16.337  -9.005 -49.134  1.00 24.62           H  
ATOM   1916  HD2 HIS A 128     -14.572 -12.324 -50.159  1.00 25.70           H  
ATOM   1917  HE1 HIS A 128     -14.703  -8.408 -50.733  1.00 29.11           H  
ATOM   1918  N   ARG A 129     -19.760 -12.428 -47.272  1.00 21.11           N  
ANISOU 1918  N   ARG A 129     2776   2526   2717   -558    188    265       N  
ATOM   1919  CA  ARG A 129     -20.650 -13.243 -46.457  1.00 22.89           C  
ANISOU 1919  CA  ARG A 129     2971   2785   2939   -593    192    247       C  
ATOM   1920  C   ARG A 129     -21.430 -14.228 -47.326  1.00 22.01           C  
ANISOU 1920  C   ARG A 129     2884   2686   2791   -653    161    249       C  
ATOM   1921  O   ARG A 129     -21.481 -15.425 -47.028  1.00 21.37           O  
ANISOU 1921  O   ARG A 129     2837   2589   2694   -704    166    244       O  
ATOM   1922  CB  ARG A 129     -21.620 -12.374 -45.640  1.00 22.94           C  
ANISOU 1922  CB  ARG A 129     2882   2848   2985   -566    179    231       C  
ATOM   1923  CG  ARG A 129     -22.554 -13.182 -44.771  1.00 24.64           C  
ANISOU 1923  CG  ARG A 129     3048   3132   3181   -617    194    221       C  
ATOM   1924  CD  ARG A 129     -23.200 -12.347 -43.659  1.00 23.11           C  
ANISOU 1924  CD  ARG A 129     2747   3021   3011   -574    200    184       C  
ATOM   1925  NE  ARG A 129     -22.256 -12.100 -42.573  1.00 21.83           N  
ANISOU 1925  NE  ARG A 129     2590   2849   2854   -532    240    167       N  
ATOM   1926  CZ  ARG A 129     -22.562 -11.499 -41.423  1.00 21.97           C  
ANISOU 1926  CZ  ARG A 129     2522   2946   2878   -487    253    121       C  
ATOM   1927  NH1 ARG A 129     -23.787 -11.062 -41.205  1.00 20.65           N1+
ANISOU 1927  NH1 ARG A 129     2252   2880   2715   -472    233     82       N1+
ATOM   1928  NH2 ARG A 129     -21.630 -11.325 -40.487  1.00 23.45           N  
ANISOU 1928  NH2 ARG A 129     2720   3124   3065   -448    283    102       N  
ATOM   1929  H   ARG A 129     -19.899 -11.582 -47.214  1.00 25.33           H  
ATOM   1930  HA  ARG A 129     -20.116 -13.758 -45.832  1.00 27.46           H  
ATOM   1931  HB2 ARG A 129     -21.107 -11.788 -45.063  1.00 27.52           H  
ATOM   1932  HB3 ARG A 129     -22.160 -11.847 -46.250  1.00 27.52           H  
ATOM   1933  HG2 ARG A 129     -23.264 -13.546 -45.323  1.00 29.57           H  
ATOM   1934  HG3 ARG A 129     -22.055 -13.902 -44.355  1.00 29.57           H  
ATOM   1935  HD2 ARG A 129     -23.480 -11.492 -44.020  1.00 27.73           H  
ATOM   1936  HD3 ARG A 129     -23.962 -12.827 -43.298  1.00 27.73           H  
ATOM   1937  HE  ARG A 129     -21.444 -12.362 -42.682  1.00 26.19           H  
ATOM   1938 HH11 ARG A 129     -24.395 -11.171 -41.803  1.00 24.78           H  
ATOM   1939 HH12 ARG A 129     -23.978 -10.673 -40.463  1.00 24.78           H  
ATOM   1940 HH21 ARG A 129     -20.828 -11.603 -40.621  1.00 28.14           H  
ATOM   1941 HH22 ARG A 129     -21.831 -10.932 -39.749  1.00 28.14           H  
ATOM   1942  N   TRP A 130     -22.025 -13.733 -48.408  1.00 18.92           N  
ANISOU 1942  N   TRP A 130     2481   2316   2390   -649    116    259       N  
ATOM   1943  CA  TRP A 130     -22.805 -14.591 -49.276  1.00 21.28           C  
ANISOU 1943  CA  TRP A 130     2796   2635   2656   -702     76    249       C  
ATOM   1944  C   TRP A 130     -21.911 -15.599 -49.997  1.00 20.95           C  
ANISOU 1944  C   TRP A 130     2843   2550   2568   -717     81    231       C  
ATOM   1945  O   TRP A 130     -22.259 -16.767 -50.140  1.00 22.45           O  
ANISOU 1945  O   TRP A 130     3062   2721   2746   -769     58    205       O  
ATOM   1946  CB  TRP A 130     -23.575 -13.747 -50.291  1.00 19.70           C  
ANISOU 1946  CB  TRP A 130     2563   2475   2448   -681     20    264       C  
ATOM   1947  CG  TRP A 130     -24.842 -13.174 -49.764  1.00 21.59           C  
ANISOU 1947  CG  TRP A 130     2704   2771   2728   -673     -9    254       C  
ATOM   1948  CD1 TRP A 130     -25.189 -11.854 -49.706  1.00 23.29           C  
ANISOU 1948  CD1 TRP A 130     2865   2999   2983   -607    -42    262       C  
ATOM   1949  CD2 TRP A 130     -25.950 -13.907 -49.222  1.00 21.57           C  
ANISOU 1949  CD2 TRP A 130     2638   2828   2731   -733    -14    229       C  
ATOM   1950  NE1 TRP A 130     -26.459 -11.724 -49.169  1.00 26.87           N  
ANISOU 1950  NE1 TRP A 130     3217   3529   3463   -606    -67    226       N  
ATOM   1951  CE2 TRP A 130     -26.943 -12.970 -48.870  1.00 24.73           C  
ANISOU 1951  CE2 TRP A 130     2933   3298   3166   -691    -43    211       C  
ATOM   1952  CE3 TRP A 130     -26.202 -15.267 -49.016  1.00 21.48           C  
ANISOU 1952  CE3 TRP A 130     2645   2813   2701   -822     -4    221       C  
ATOM   1953  CZ2 TRP A 130     -28.164 -13.350 -48.322  1.00 25.50           C  
ANISOU 1953  CZ2 TRP A 130     2931   3492   3268   -738    -49    182       C  
ATOM   1954  CZ3 TRP A 130     -27.416 -15.643 -48.468  1.00 24.27           C  
ANISOU 1954  CZ3 TRP A 130     2910   3246   3066   -886    -13    211       C  
ATOM   1955  CH2 TRP A 130     -28.380 -14.686 -48.128  1.00 26.04           C  
ANISOU 1955  CH2 TRP A 130     3015   3568   3312   -845    -29    190       C  
ATOM   1956  H   TRP A 130     -21.990 -12.910 -48.656  1.00 22.70           H  
ATOM   1957  HA  TRP A 130     -23.448 -15.084 -48.743  1.00 25.54           H  
ATOM   1958  HB2 TRP A 130     -23.012 -13.010 -50.574  1.00 23.64           H  
ATOM   1959  HB3 TRP A 130     -23.796 -14.303 -51.054  1.00 23.64           H  
ATOM   1960  HD1 TRP A 130     -24.656 -11.148 -49.995  1.00 27.94           H  
ATOM   1961  HE1 TRP A 130     -26.875 -10.982 -49.044  1.00 32.24           H  
ATOM   1962  HE3 TRP A 130     -25.570 -15.907 -49.252  1.00 25.77           H  
ATOM   1963  HZ2 TRP A 130     -28.803 -12.718 -48.083  1.00 30.61           H  
ATOM   1964  HZ3 TRP A 130     -27.595 -16.544 -48.327  1.00 29.13           H  
ATOM   1965  HH2 TRP A 130     -29.184 -14.965 -47.754  1.00 31.25           H  
ATOM   1966  N   TYR A 131     -20.759 -15.120 -50.447  1.00 19.73           N  
ANISOU 1966  N   TYR A 131     2724   2381   2390   -672    105    238       N  
ATOM   1967  CA  TYR A 131     -19.769 -15.960 -51.112  1.00 26.21           C  
ANISOU 1967  CA  TYR A 131     3614   3185   3160   -665    115    202       C  
ATOM   1968  C   TYR A 131     -19.490 -17.180 -50.241  1.00 23.75           C  
ANISOU 1968  C   TYR A 131     3339   2811   2872   -683    123    167       C  
ATOM   1969  O   TYR A 131     -19.578 -18.319 -50.700  1.00 19.58           O  
ANISOU 1969  O   TYR A 131     2860   2253   2325   -706     87    123       O  
ATOM   1970  CB  TYR A 131     -18.511 -15.125 -51.359  1.00 25.91           C  
ANISOU 1970  CB  TYR A 131     3582   3161   3102   -620    156    223       C  
ATOM   1971  CG  TYR A 131     -17.368 -15.739 -52.148  1.00 24.85           C  
ANISOU 1971  CG  TYR A 131     3494   3049   2900   -599    175    179       C  
ATOM   1972  CD1 TYR A 131     -17.487 -16.954 -52.817  1.00 23.49           C  
ANISOU 1972  CD1 TYR A 131     3365   2877   2683   -604    142    111       C  
ATOM   1973  CD2 TYR A 131     -16.137 -15.075 -52.205  1.00 24.53           C  
ANISOU 1973  CD2 TYR A 131     3444   3034   2842   -571    222    195       C  
ATOM   1974  CE1 TYR A 131     -16.396 -17.486 -53.522  1.00 21.64           C  
ANISOU 1974  CE1 TYR A 131     3160   2680   2382   -566    156     48       C  
ATOM   1975  CE2 TYR A 131     -15.065 -15.587 -52.897  1.00 21.27           C  
ANISOU 1975  CE2 TYR A 131     3051   2670   2359   -546    246    145       C  
ATOM   1976  CZ  TYR A 131     -15.195 -16.780 -53.566  1.00 23.57           C  
ANISOU 1976  CZ  TYR A 131     3382   2974   2600   -536    214     66       C  
ATOM   1977  OH  TYR A 131     -14.084 -17.250 -54.235  1.00 21.94           O  
ANISOU 1977  OH  TYR A 131     3183   2834   2318   -494    236     -4       O  
ATOM   1978  H   TYR A 131     -20.522 -14.296 -50.379  1.00 23.67           H  
ATOM   1979  HA  TYR A 131     -20.116 -16.260 -51.967  1.00 31.45           H  
ATOM   1980  HB2 TYR A 131     -18.778 -14.322 -51.833  1.00 31.09           H  
ATOM   1981  HB3 TYR A 131     -18.150 -14.873 -50.494  1.00 31.09           H  
ATOM   1982  HD1 TYR A 131     -18.293 -17.419 -52.792  1.00 28.19           H  
ATOM   1983  HD2 TYR A 131     -16.042 -14.262 -51.763  1.00 29.43           H  
ATOM   1984  HE1 TYR A 131     -16.479 -18.295 -53.973  1.00 25.97           H  
ATOM   1985  HE2 TYR A 131     -14.260 -15.122 -52.922  1.00 25.52           H  
ATOM   1986  HH  TYR A 131     -14.254 -17.992 -54.589  1.00 26.32           H  
ATOM   1987  N   LEU A 132     -19.176 -16.930 -48.970  1.00 20.47           N  
ANISOU 1987  N   LEU A 132     2904   2374   2499   -672    160    188       N  
ATOM   1988  CA  LEU A 132     -18.884 -18.007 -48.026  1.00 20.83           C  
ANISOU 1988  CA  LEU A 132     2989   2361   2564   -689    162    176       C  
ATOM   1989  C   LEU A 132     -20.082 -18.871 -47.643  1.00 21.17           C  
ANISOU 1989  C   LEU A 132     3028   2391   2626   -772    125    193       C  
ATOM   1990  O   LEU A 132     -19.932 -20.072 -47.359  1.00 21.94           O  
ANISOU 1990  O   LEU A 132     3186   2416   2734   -806     96    185       O  
ATOM   1991  CB  LEU A 132     -18.280 -17.412 -46.763  1.00 22.28           C  
ANISOU 1991  CB  LEU A 132     3144   2546   2774   -654    209    197       C  
ATOM   1992  CG  LEU A 132     -16.872 -16.843 -46.885  1.00 25.78           C  
ANISOU 1992  CG  LEU A 132     3598   2988   3210   -586    245    177       C  
ATOM   1993  CD1 LEU A 132     -16.327 -16.531 -45.490  1.00 27.28           C  
ANISOU 1993  CD1 LEU A 132     3765   3171   3428   -557    278    185       C  
ATOM   1994  CD2 LEU A 132     -15.938 -17.754 -47.604  1.00 31.41           C  
ANISOU 1994  CD2 LEU A 132     4375   3670   3889   -560    233    126       C  
ATOM   1995  H   LEU A 132     -19.125 -16.142 -48.630  1.00 24.56           H  
ATOM   1996  HA  LEU A 132     -18.219 -18.591 -48.422  1.00 25.00           H  
ATOM   1997  HB2 LEU A 132     -18.856 -16.692 -46.461  1.00 26.73           H  
ATOM   1998  HB3 LEU A 132     -18.252 -18.105 -46.085  1.00 26.73           H  
ATOM   1999  HG  LEU A 132     -16.913 -16.010 -47.381  1.00 30.94           H  
ATOM   2000 HD11 LEU A 132     -15.431 -16.170 -45.575  1.00 32.73           H  
ATOM   2001 HD12 LEU A 132     -16.907 -15.882 -45.063  1.00 32.73           H  
ATOM   2002 HD13 LEU A 132     -16.306 -17.350 -44.969  1.00 32.73           H  
ATOM   2003 HD21 LEU A 132     -15.063 -17.338 -47.648  1.00 37.69           H  
ATOM   2004 HD22 LEU A 132     -15.881 -18.593 -47.120  1.00 37.69           H  
ATOM   2005 HD23 LEU A 132     -16.277 -17.911 -48.499  1.00 37.69           H  
ATOM   2006  N   TYR A 133     -21.270 -18.270 -47.615  1.00 19.01           N  
ANISOU 2006  N   TYR A 133     2679   2183   2360   -807    119    218       N  
ATOM   2007  CA  TYR A 133     -22.483 -19.004 -47.292  1.00 21.77           C  
ANISOU 2007  CA  TYR A 133     3002   2547   2724   -900     89    236       C  
ATOM   2008  C   TYR A 133     -22.645 -20.195 -48.230  1.00 24.24           C  
ANISOU 2008  C   TYR A 133     3384   2795   3031   -948     25    203       C  
ATOM   2009  O   TYR A 133     -22.875 -21.330 -47.793  1.00 23.02           O  
ANISOU 2009  O   TYR A 133     3269   2577   2900  -1022     -7    217       O  
ATOM   2010  CB  TYR A 133     -23.692 -18.061 -47.387  1.00 19.76           C  
ANISOU 2010  CB  TYR A 133     2641   2392   2473   -909     85    245       C  
ATOM   2011  CG  TYR A 133     -25.044 -18.712 -47.246  1.00 21.36           C  
ANISOU 2011  CG  TYR A 133     2791   2641   2684  -1011     53    257       C  
ATOM   2012  CD1 TYR A 133     -25.822 -18.978 -48.366  1.00 20.49           C  
ANISOU 2012  CD1 TYR A 133     2674   2545   2568  -1046     -5    231       C  
ATOM   2013  CD2 TYR A 133     -25.561 -19.027 -45.995  1.00 26.10           C  
ANISOU 2013  CD2 TYR A 133     3338   3289   3290  -1077     81    297       C  
ATOM   2014  CE1 TYR A 133     -27.045 -19.546 -48.260  1.00 26.53           C  
ANISOU 2014  CE1 TYR A 133     3378   3357   3344  -1146    -37    238       C  
ATOM   2015  CE2 TYR A 133     -26.800 -19.615 -45.871  1.00 27.50           C  
ANISOU 2015  CE2 TYR A 133     3452   3525   3471  -1188     57    315       C  
ATOM   2016  CZ  TYR A 133     -27.540 -19.873 -47.010  1.00 30.26           C  
ANISOU 2016  CZ  TYR A 133     3793   3876   3826  -1224     -4    283       C  
ATOM   2017  OH  TYR A 133     -28.776 -20.433 -46.906  1.00 32.02           O  
ANISOU 2017  OH  TYR A 133     3943   4165   4058  -1341    -32    298       O  
ATOM   2018  H   TYR A 133     -21.396 -17.435 -47.781  1.00 22.81           H  
ATOM   2019  HA  TYR A 133     -22.426 -19.336 -46.382  1.00 26.13           H  
ATOM   2020  HB2 TYR A 133     -23.616 -17.395 -46.686  1.00 23.71           H  
ATOM   2021  HB3 TYR A 133     -23.670 -17.622 -48.252  1.00 23.71           H  
ATOM   2022  HD1 TYR A 133     -25.492 -18.764 -49.209  1.00 24.59           H  
ATOM   2023  HD2 TYR A 133     -25.056 -18.856 -45.234  1.00 31.32           H  
ATOM   2024  HE1 TYR A 133     -27.548 -19.721 -49.023  1.00 31.83           H  
ATOM   2025  HE2 TYR A 133     -27.139 -19.827 -45.031  1.00 33.00           H  
ATOM   2026  HH  TYR A 133     -28.957 -20.583 -46.099  1.00 38.42           H  
ATOM   2027  N   PHE A 134     -22.519 -19.929 -49.530  1.00 23.83           N  
ANISOU 2027  N   PHE A 134     3348   2759   2948   -907      0    160       N  
ATOM   2028  CA  PHE A 134     -22.735 -20.952 -50.539  1.00 22.57           C  
ANISOU 2028  CA  PHE A 134     3243   2556   2776   -939    -68    105       C  
ATOM   2029  C   PHE A 134     -21.556 -21.919 -50.591  1.00 22.93           C  
ANISOU 2029  C   PHE A 134     3386   2505   2823   -902    -84     56       C  
ATOM   2030  O   PHE A 134     -21.753 -23.128 -50.723  1.00 27.15           O  
ANISOU 2030  O   PHE A 134     3978   2953   3385   -949   -150     21       O  
ATOM   2031  CB  PHE A 134     -22.986 -20.301 -51.917  1.00 23.35           C  
ANISOU 2031  CB  PHE A 134     3321   2731   2822   -901    -91     74       C  
ATOM   2032  CG  PHE A 134     -24.327 -19.617 -52.011  1.00 22.66           C  
ANISOU 2032  CG  PHE A 134     3143   2724   2742   -939   -109    106       C  
ATOM   2033  CD1 PHE A 134     -25.488 -20.362 -52.037  1.00 27.94           C  
ANISOU 2033  CD1 PHE A 134     3783   3395   3436  -1029   -163     94       C  
ATOM   2034  CD2 PHE A 134     -24.423 -18.232 -52.025  1.00 22.78           C  
ANISOU 2034  CD2 PHE A 134     3100   2809   2748   -885    -80    144       C  
ATOM   2035  CE1 PHE A 134     -26.735 -19.741 -52.089  1.00 29.13           C  
ANISOU 2035  CE1 PHE A 134     3836   3639   3595  -1058   -181    112       C  
ATOM   2036  CE2 PHE A 134     -25.667 -17.612 -52.077  1.00 24.76           C  
ANISOU 2036  CE2 PHE A 134     3262   3132   3012   -902   -109    160       C  
ATOM   2037  CZ  PHE A 134     -26.813 -18.363 -52.106  1.00 25.67           C  
ANISOU 2037  CZ  PHE A 134     3338   3270   3144   -985   -155    140       C  
ATOM   2038  H   PHE A 134     -22.308 -19.159 -49.850  1.00 28.60           H  
ATOM   2039  HA  PHE A 134     -23.526 -21.461 -50.304  1.00 27.08           H  
ATOM   2040  HB2 PHE A 134     -22.299 -19.636 -52.081  1.00 28.02           H  
ATOM   2041  HB3 PHE A 134     -22.952 -20.988 -52.601  1.00 28.02           H  
ATOM   2042  HD1 PHE A 134     -25.439 -21.291 -52.018  1.00 33.52           H  
ATOM   2043  HD2 PHE A 134     -23.650 -17.715 -51.997  1.00 27.34           H  
ATOM   2044  HE1 PHE A 134     -27.512 -20.252 -52.114  1.00 34.96           H  
ATOM   2045  HE2 PHE A 134     -25.722 -16.684 -52.093  1.00 29.71           H  
ATOM   2046  HZ  PHE A 134     -27.642 -17.944 -52.151  1.00 30.80           H  
ATOM   2047  N   TYR A 135     -20.348 -21.379 -50.460  1.00 21.46           N  
ANISOU 2047  N   TYR A 135     3213   2328   2614   -816    -31     48       N  
ATOM   2048  CA  TYR A 135     -19.117 -22.179 -50.435  1.00 23.38           C  
ANISOU 2048  CA  TYR A 135     3532   2496   2856   -758    -42     -9       C  
ATOM   2049  C   TYR A 135     -19.204 -23.275 -49.359  1.00 21.49           C  
ANISOU 2049  C   TYR A 135     3347   2141   2679   -809    -81     16       C  
ATOM   2050  O   TYR A 135     -18.964 -24.452 -49.623  1.00 24.07           O  
ANISOU 2050  O   TYR A 135     3750   2366   3028   -809   -153    -40       O  
ATOM   2051  CB  TYR A 135     -17.920 -21.245 -50.189  1.00 25.05           C  
ANISOU 2051  CB  TYR A 135     3720   2756   3041   -675     32     -2       C  
ATOM   2052  CG  TYR A 135     -16.559 -21.895 -50.112  1.00 23.20           C  
ANISOU 2052  CG  TYR A 135     3541   2473   2801   -599     29    -68       C  
ATOM   2053  CD1 TYR A 135     -15.897 -22.332 -51.258  1.00 25.39           C  
ANISOU 2053  CD1 TYR A 135     3846   2775   3027   -540      5   -166       C  
ATOM   2054  CD2 TYR A 135     -15.904 -22.027 -48.891  1.00 24.72           C  
ANISOU 2054  CD2 TYR A 135     3748   2613   3031   -577     50    -41       C  
ATOM   2055  CE1 TYR A 135     -14.626 -22.908 -51.175  1.00 25.20           C  
ANISOU 2055  CE1 TYR A 135     3856   2721   2996   -455      0   -244       C  
ATOM   2056  CE2 TYR A 135     -14.645 -22.592 -48.805  1.00 24.02           C  
ANISOU 2056  CE2 TYR A 135     3701   2484   2940   -495     40   -108       C  
ATOM   2057  CZ  TYR A 135     -14.013 -23.028 -49.945  1.00 23.88           C  
ANISOU 2057  CZ  TYR A 135     3704   2491   2879   -432     15   -213       C  
ATOM   2058  OH  TYR A 135     -12.762 -23.594 -49.844  1.00 24.02           O  
ANISOU 2058  OH  TYR A 135     3751   2483   2894   -338      1   -295       O  
ATOM   2059  H   TYR A 135     -20.208 -20.534 -50.382  1.00 25.76           H  
ATOM   2060  HA  TYR A 135     -18.997 -22.608 -51.297  1.00 28.06           H  
ATOM   2061  HB2 TYR A 135     -17.889 -20.597 -50.909  1.00 30.06           H  
ATOM   2062  HB3 TYR A 135     -18.065 -20.783 -49.348  1.00 30.06           H  
ATOM   2063  HD1 TYR A 135     -16.309 -22.248 -52.087  1.00 30.47           H  
ATOM   2064  HD2 TYR A 135     -16.324 -21.731 -48.115  1.00 29.66           H  
ATOM   2065  HE1 TYR A 135     -14.195 -23.204 -51.944  1.00 30.24           H  
ATOM   2066  HE2 TYR A 135     -14.228 -22.679 -47.978  1.00 28.82           H  
ATOM   2067  HH  TYR A 135     -12.514 -23.602 -49.042  1.00 28.83           H  
ATOM   2068  N   GLU A 136     -19.558 -22.859 -48.151  1.00 23.47           N  
ANISOU 2068  N   GLU A 136     3555   2409   2952   -851    -38    102       N  
ATOM   2069  CA  GLU A 136     -19.736 -23.753 -47.014  1.00 25.27           C  
ANISOU 2069  CA  GLU A 136     3824   2554   3223   -917    -66    159       C  
ATOM   2070  C   GLU A 136     -20.795 -24.819 -47.273  1.00 27.26           C  
ANISOU 2070  C   GLU A 136     4106   2739   3511  -1031   -147    170       C  
ATOM   2071  O   GLU A 136     -20.595 -26.006 -46.998  1.00 27.13           O  
ANISOU 2071  O   GLU A 136     4177   2592   3539  -1066   -219    174       O  
ATOM   2072  CB  GLU A 136     -20.118 -22.912 -45.792  1.00 28.59           C  
ANISOU 2072  CB  GLU A 136     4165   3061   3636   -945      4    243       C  
ATOM   2073  CG  GLU A 136     -20.255 -23.642 -44.454  1.00 26.87           C  
ANISOU 2073  CG  GLU A 136     3974   2798   3437  -1015     -6    325       C  
ATOM   2074  CD  GLU A 136     -20.366 -22.641 -43.319  1.00 28.80           C  
ANISOU 2074  CD  GLU A 136     4131   3159   3653  -1004     73    377       C  
ATOM   2075  OE1 GLU A 136     -21.294 -21.801 -43.373  1.00 25.17           O  
ANISOU 2075  OE1 GLU A 136     3573   2813   3180  -1029    108    383       O  
ATOM   2076  OE2 GLU A 136     -19.506 -22.664 -42.398  1.00 25.39           O1+
ANISOU 2076  OE2 GLU A 136     3726   2709   3211   -958     93    398       O1+
ATOM   2077  H   GLU A 136     -19.706 -22.034 -47.958  1.00 28.16           H  
ATOM   2078  HA  GLU A 136     -18.896 -24.200 -46.824  1.00 30.32           H  
ATOM   2079  HB2 GLU A 136     -19.441 -22.227 -45.674  1.00 34.31           H  
ATOM   2080  HB3 GLU A 136     -20.971 -22.488 -45.973  1.00 34.31           H  
ATOM   2081  HG2 GLU A 136     -21.057 -24.187 -44.464  1.00 32.24           H  
ATOM   2082  HG3 GLU A 136     -19.471 -24.193 -44.304  1.00 32.24           H  
ATOM   2083  N   ARG A 137     -21.926 -24.404 -47.826  1.00 27.54           N  
ANISOU 2083  N   ARG A 137     4070   2856   3536  -1090   -147    174       N  
ATOM   2084  CA  ARG A 137     -23.013 -25.346 -48.043  1.00 27.82           C  
ANISOU 2084  CA  ARG A 137     4117   2844   3611  -1214   -223    186       C  
ATOM   2085  C   ARG A 137     -22.640 -26.319 -49.162  1.00 25.76           C  
ANISOU 2085  C   ARG A 137     3948   2471   3369  -1185   -318     83       C  
ATOM   2086  O   ARG A 137     -23.019 -27.494 -49.131  1.00 28.54           O  
ANISOU 2086  O   ARG A 137     4362   2702   3779  -1271   -409     83       O  
ATOM   2087  CB  ARG A 137     -24.308 -24.588 -48.329  1.00 30.80           C  
ANISOU 2087  CB  ARG A 137     4377   3355   3969  -1272   -201    205       C  
ATOM   2088  CG  ARG A 137     -24.832 -23.863 -47.084  1.00 33.08           C  
ANISOU 2088  CG  ARG A 137     4570   3752   4248  -1313   -125    294       C  
ATOM   2089  CD  ARG A 137     -25.903 -22.835 -47.378  1.00 35.71           C  
ANISOU 2089  CD  ARG A 137     4775   4234   4558  -1319    -97    289       C  
ATOM   2090  NE  ARG A 137     -27.166 -23.452 -47.741  1.00 38.35           N  
ANISOU 2090  NE  ARG A 137     5066   4592   4914  -1442   -154    292       N  
ATOM   2091  CZ  ARG A 137     -28.062 -23.902 -46.869  1.00 42.21           C  
ANISOU 2091  CZ  ARG A 137     5492   5128   5418  -1574   -150    361       C  
ATOM   2092  NH1 ARG A 137     -27.844 -23.808 -45.558  1.00 42.30           N1+
ANISOU 2092  NH1 ARG A 137     5482   5176   5414  -1596    -89    435       N1+
ATOM   2093  NH2 ARG A 137     -29.179 -24.459 -47.313  1.00 40.76           N  
ANISOU 2093  NH2 ARG A 137     5262   4966   5257  -1691   -207    356       N  
ATOM   2094  H   ARG A 137     -22.088 -23.599 -48.080  1.00 33.04           H  
ATOM   2095  HA  ARG A 137     -23.145 -25.863 -47.233  1.00 33.39           H  
ATOM   2096  HB2 ARG A 137     -24.144 -23.926 -49.019  1.00 36.96           H  
ATOM   2097  HB3 ARG A 137     -24.987 -25.216 -48.623  1.00 36.96           H  
ATOM   2098  HG2 ARG A 137     -25.209 -24.519 -46.477  1.00 39.70           H  
ATOM   2099  HG3 ARG A 137     -24.092 -23.406 -46.654  1.00 39.70           H  
ATOM   2100  HD2 ARG A 137     -26.049 -22.291 -46.588  1.00 42.85           H  
ATOM   2101  HD3 ARG A 137     -25.615 -22.278 -48.119  1.00 42.85           H  
ATOM   2102  HE  ARG A 137     -27.346 -23.532 -48.578  1.00 46.02           H  
ATOM   2103 HH11 ARG A 137     -27.118 -23.450 -45.268  1.00 50.76           H  
ATOM   2104 HH12 ARG A 137     -28.430 -24.102 -45.003  1.00 50.76           H  
ATOM   2105 HH21 ARG A 137     -29.322 -24.520 -48.159  1.00 48.91           H  
ATOM   2106 HH22 ARG A 137     -29.766 -24.751 -46.756  1.00 48.91           H  
ATOM   2107  N   ILE A 138     -21.853 -25.849 -50.125  1.00 26.22           N  
ANISOU 2107  N   ILE A 138     4015   2570   3378  -1064   -302     -7       N  
ATOM   2108  CA  ILE A 138     -21.361 -26.721 -51.183  1.00 28.69           C  
ANISOU 2108  CA  ILE A 138     4406   2805   3691  -1011   -385   -129       C  
ATOM   2109  C   ILE A 138     -20.422 -27.770 -50.589  1.00 30.23           C  
ANISOU 2109  C   ILE A 138     4704   2843   3940   -975   -440   -151       C  
ATOM   2110  O   ILE A 138     -20.572 -28.966 -50.853  1.00 30.67           O  
ANISOU 2110  O   ILE A 138     4839   2761   4055  -1009   -552   -205       O  
ATOM   2111  CB  ILE A 138     -20.647 -25.922 -52.283  1.00 28.75           C  
ANISOU 2111  CB  ILE A 138     4386   2928   3611   -891   -341   -210       C  
ATOM   2112  CG1 ILE A 138     -21.691 -25.199 -53.144  1.00 28.32           C  
ANISOU 2112  CG1 ILE A 138     4256   2995   3510   -929   -336   -204       C  
ATOM   2113  CG2 ILE A 138     -19.780 -26.845 -53.161  1.00 27.38           C  
ANISOU 2113  CG2 ILE A 138     4290   2691   3424   -803   -414   -353       C  
ATOM   2114  CD1 ILE A 138     -21.122 -24.069 -53.993  1.00 28.02           C  
ANISOU 2114  CD1 ILE A 138     4176   3095   3377   -837   -273   -223       C  
ATOM   2115  H   ILE A 138     -21.590 -25.032 -50.187  1.00 31.47           H  
ATOM   2116  HA  ILE A 138     -22.112 -27.184 -51.587  1.00 34.43           H  
ATOM   2117  HB  ILE A 138     -20.074 -25.260 -51.865  1.00 34.50           H  
ATOM   2118 HG12 ILE A 138     -22.100 -25.842 -53.744  1.00 33.99           H  
ATOM   2119 HG13 ILE A 138     -22.367 -24.819 -52.561  1.00 33.99           H  
ATOM   2120 HG21 ILE A 138     -19.344 -26.312 -53.843  1.00 32.86           H  
ATOM   2121 HG22 ILE A 138     -19.115 -27.277 -52.603  1.00 32.86           H  
ATOM   2122 HG23 ILE A 138     -20.349 -27.512 -53.575  1.00 32.86           H  
ATOM   2123 HD11 ILE A 138     -21.841 -23.666 -54.504  1.00 33.63           H  
ATOM   2124 HD12 ILE A 138     -20.719 -23.408 -53.409  1.00 33.63           H  
ATOM   2125 HD13 ILE A 138     -20.452 -24.432 -54.593  1.00 33.63           H  
ATOM   2126  N   LEU A 139     -19.473 -27.324 -49.769  1.00 26.24           N  
ANISOU 2126  N   LEU A 139     4198   2350   3420   -907   -372   -112       N  
ATOM   2127  CA  LEU A 139     -18.525 -28.253 -49.136  1.00 26.56           C  
ANISOU 2127  CA  LEU A 139     4334   2247   3510   -858   -428   -129       C  
ATOM   2128  C   LEU A 139     -19.248 -29.340 -48.346  1.00 29.94           C  
ANISOU 2128  C   LEU A 139     4829   2525   4022   -987   -517    -44       C  
ATOM   2129  O   LEU A 139     -18.928 -30.518 -48.472  1.00 31.45           O  
ANISOU 2129  O   LEU A 139     5123   2549   4278   -975   -633    -98       O  
ATOM   2130  CB  LEU A 139     -17.550 -27.502 -48.221  1.00 26.75           C  
ANISOU 2130  CB  LEU A 139     4332   2327   3506   -782   -338    -81       C  
ATOM   2131  CG  LEU A 139     -16.426 -26.719 -48.915  1.00 27.38           C  
ANISOU 2131  CG  LEU A 139     4372   2513   3519   -646   -273   -173       C  
ATOM   2132  CD1 LEU A 139     -15.634 -25.943 -47.896  1.00 29.78           C  
ANISOU 2132  CD1 LEU A 139     4639   2868   3808   -598   -190   -114       C  
ATOM   2133  CD2 LEU A 139     -15.494 -27.638 -49.717  1.00 29.15           C  
ANISOU 2133  CD2 LEU A 139     4663   2667   3745   -537   -352   -321       C  
ATOM   2134  H   LEU A 139     -19.354 -26.498 -49.562  1.00 31.48           H  
ATOM   2135  HA  LEU A 139     -18.005 -28.688 -49.830  1.00 31.87           H  
ATOM   2136  HB2 LEU A 139     -18.058 -26.868 -47.692  1.00 32.10           H  
ATOM   2137  HB3 LEU A 139     -17.129 -28.147 -47.631  1.00 32.10           H  
ATOM   2138  HG  LEU A 139     -16.821 -26.084 -49.532  1.00 32.86           H  
ATOM   2139 HD11 LEU A 139     -14.929 -25.455 -48.350  1.00 35.74           H  
ATOM   2140 HD12 LEU A 139     -16.226 -25.323 -47.442  1.00 35.74           H  
ATOM   2141 HD13 LEU A 139     -15.249 -26.563 -47.257  1.00 35.74           H  
ATOM   2142 HD21 LEU A 139     -14.804 -27.099 -50.136  1.00 34.98           H  
ATOM   2143 HD22 LEU A 139     -15.092 -28.283 -49.115  1.00 34.98           H  
ATOM   2144 HD23 LEU A 139     -16.013 -28.097 -50.396  1.00 34.98           H  
ATOM   2145  N   GLY A 140     -20.227 -28.943 -47.541  1.00 32.40           N  
ANISOU 2145  N   GLY A 140     5078   2899   4334  -1113   -467     87       N  
ATOM   2146  CA  GLY A 140     -20.989 -29.893 -46.751  1.00 31.43           C  
ANISOU 2146  CA  GLY A 140     5001   2665   4276  -1264   -538    194       C  
ATOM   2147  C   GLY A 140     -21.688 -30.934 -47.607  1.00 37.01           C  
ANISOU 2147  C   GLY A 140     5762   3251   5049  -1345   -664    136       C  
ATOM   2148  O   GLY A 140     -21.729 -32.115 -47.253  1.00 37.22           O  
ANISOU 2148  O   GLY A 140     5864   3128   5149  -1388   -760    166       O  
ATOM   2149  H   GLY A 140     -20.468 -28.125 -47.435  1.00 38.88           H  
ATOM   2150  HA2 GLY A 140     -20.395 -30.350 -46.135  1.00 37.72           H  
ATOM   2151  HA3 GLY A 140     -21.660 -29.419 -46.235  1.00 37.72           H  
ATOM   2152  N   SER A 141     -22.240 -30.507 -48.741  1.00 34.15           N  
ANISOU 2152  N   SER A 141     5337   2983   4655  -1335   -655     48       N  
ATOM   2153  CA  SER A 141     -23.003 -31.418 -49.584  1.00 32.38           C  
ANISOU 2153  CA  SER A 141     5150   2664   4489  -1416   -776    -18       C  
ATOM   2154  C   SER A 141     -22.092 -32.478 -50.186  1.00 29.91           C  
ANISOU 2154  C   SER A 141     4964   2172   4230  -1316   -901   -154       C  
ATOM   2155  O   SER A 141     -22.491 -33.629 -50.355  1.00 31.04           O  
ANISOU 2155  O   SER A 141     5152   2188   4454  -1361  -1010   -175       O  
ATOM   2156  CB  SER A 141     -23.723 -30.653 -50.698  1.00 38.26           C  
ANISOU 2156  CB  SER A 141     5796   3568   5172  -1406   -741    -90       C  
ATOM   2157  OG  SER A 141     -22.789 -30.110 -51.613  1.00 43.01           O  
ANISOU 2157  OG  SER A 141     6398   4243   5702  -1237   -707   -212       O  
ATOM   2158  H   SER A 141     -22.188 -29.702 -49.040  1.00 40.98           H  
ATOM   2159  HA  SER A 141     -23.673 -31.866 -49.044  1.00 38.86           H  
ATOM   2160  HB2 SER A 141     -24.311 -31.262 -51.171  1.00 45.91           H  
ATOM   2161  HB3 SER A 141     -24.238 -29.931 -50.305  1.00 45.91           H  
ATOM   2162  HG  SER A 141     -22.271 -29.581 -51.216  1.00 51.62           H  
ATOM   2163  N   LEU A 142     -20.861 -32.085 -50.504  1.00 31.20           N  
ANISOU 2163  N   LEU A 142     5140   2377   4338  -1138   -858   -249       N  
ATOM   2164  CA  LEU A 142     -19.923 -32.989 -51.158  1.00 34.43           C  
ANISOU 2164  CA  LEU A 142     5647   2653   4781  -1011   -970   -410       C  
ATOM   2165  C   LEU A 142     -19.521 -34.171 -50.274  1.00 38.24           C  
ANISOU 2165  C   LEU A 142     6237   2924   5369  -1020  -1074   -362       C  
ATOM   2166  O   LEU A 142     -19.138 -35.219 -50.794  1.00 44.34           O  
ANISOU 2166  O   LEU A 142     7069   3581   6198   -937  -1185   -479       O  
ATOM   2167  CB  LEU A 142     -18.673 -32.222 -51.603  1.00 33.18           C  
ANISOU 2167  CB  LEU A 142     5451   2630   4527   -824   -880   -509       C  
ATOM   2168  CG  LEU A 142     -18.892 -31.200 -52.719  1.00 36.37           C  
ANISOU 2168  CG  LEU A 142     5753   3248   4819   -783   -793   -573       C  
ATOM   2169  CD1 LEU A 142     -17.597 -30.476 -53.043  1.00 35.95           C  
ANISOU 2169  CD1 LEU A 142     5661   3324   4673   -623   -704   -645       C  
ATOM   2170  CD2 LEU A 142     -19.456 -31.858 -53.962  1.00 33.41           C  
ANISOU 2170  CD2 LEU A 142     5397   2849   4448   -789   -900   -711       C  
ATOM   2171  H   LEU A 142     -20.546 -31.300 -50.351  1.00 37.44           H  
ATOM   2172  HA  LEU A 142     -20.345 -33.349 -51.954  1.00 41.31           H  
ATOM   2173  HB2 LEU A 142     -18.317 -31.745 -50.838  1.00 39.82           H  
ATOM   2174  HB3 LEU A 142     -18.017 -32.863 -51.920  1.00 39.82           H  
ATOM   2175  HG  LEU A 142     -19.534 -30.539 -52.416  1.00 43.64           H  
ATOM   2176 HD11 LEU A 142     -17.762 -29.835 -53.752  1.00 43.14           H  
ATOM   2177 HD12 LEU A 142     -17.285 -30.017 -52.247  1.00 43.14           H  
ATOM   2178 HD13 LEU A 142     -16.936 -31.125 -53.330  1.00 43.14           H  
ATOM   2179 HD21 LEU A 142     -19.582 -31.182 -54.647  1.00 40.09           H  
ATOM   2180 HD22 LEU A 142     -18.832 -32.532 -54.273  1.00 40.09           H  
ATOM   2181 HD23 LEU A 142     -20.307 -32.269 -53.743  1.00 40.09           H  
ATOM   2182  N   ILE A 143     -19.616 -34.006 -48.954  1.00 38.87           N  
ANISOU 2182  N   ILE A 143     6302   3009   5457  -1091  -1012   -184       N  
ATOM   2183  CA  ILE A 143     -19.271 -35.074 -48.012  1.00 37.36           C  
ANISOU 2183  CA  ILE A 143     6177   2681   5338  -1085  -1080   -104       C  
ATOM   2184  C   ILE A 143     -20.501 -35.540 -47.240  1.00 37.22           C  
ANISOU 2184  C   ILE A 143     6124   2664   5356  -1265  -1081     67       C  
ATOM   2185  O   ILE A 143     -20.385 -36.297 -46.282  1.00 37.65           O  
ANISOU 2185  O   ILE A 143     6224   2631   5450  -1295  -1123    174       O  
ATOM   2186  CB  ILE A 143     -18.174 -34.630 -47.009  1.00 38.48           C  
ANISOU 2186  CB  ILE A 143     6341   2833   5445   -999  -1023    -46       C  
ATOM   2187  CG1 ILE A 143     -18.644 -33.441 -46.160  1.00 35.34           C  
ANISOU 2187  CG1 ILE A 143     5857   2595   4975  -1093   -880    101       C  
ATOM   2188  CG2 ILE A 143     -16.899 -34.279 -47.754  1.00 39.00           C  
ANISOU 2188  CG2 ILE A 143     6439   2902   5479   -812  -1029   -227       C  
ATOM   2189  CD1 ILE A 143     -17.679 -33.038 -45.021  1.00 35.85           C  
ANISOU 2189  CD1 ILE A 143     5940   2675   5007  -1026   -826    175       C  
ATOM   2190  H   ILE A 143     -19.881 -33.281 -48.576  1.00 46.64           H  
ATOM   2191  HA  ILE A 143     -18.928 -35.832 -48.511  1.00 44.84           H  
ATOM   2192  HB  ILE A 143     -17.986 -35.373 -46.414  1.00 46.17           H  
ATOM   2193 HG12 ILE A 143     -18.751 -32.670 -46.739  1.00 42.41           H  
ATOM   2194 HG13 ILE A 143     -19.497 -33.666 -45.756  1.00 42.41           H  
ATOM   2195 HG21 ILE A 143     -16.225 -34.004 -47.113  1.00 46.80           H  
ATOM   2196 HG22 ILE A 143     -16.594 -35.060 -48.241  1.00 46.80           H  
ATOM   2197 HG23 ILE A 143     -17.084 -33.554 -48.372  1.00 46.80           H  
ATOM   2198 HD11 ILE A 143     -18.054 -32.284 -44.541  1.00 43.02           H  
ATOM   2199 HD12 ILE A 143     -17.569 -33.792 -44.419  1.00 43.02           H  
ATOM   2200 HD13 ILE A 143     -16.822 -32.794 -45.405  1.00 43.02           H  
ATOM   2201  N   ASP A 144     -21.676 -35.087 -47.668  1.00 43.49           N  
ANISOU 2201  N   ASP A 144     6832   3565   6128  -1381  -1037     88       N  
ATOM   2202  CA  ASP A 144     -22.941 -35.453 -47.032  1.00 49.91           C  
ANISOU 2202  CA  ASP A 144     7588   4412   6963  -1553  -1027    232       C  
ATOM   2203  C   ASP A 144     -22.928 -35.164 -45.532  1.00 46.52           C  
ANISOU 2203  C   ASP A 144     7127   4055   6492  -1605   -944    407       C  
ATOM   2204  O   ASP A 144     -23.283 -36.022 -44.722  1.00 44.73           O  
ANISOU 2204  O   ASP A 144     6927   3768   6301  -1691   -988    521       O  
ATOM   2205  CB  ASP A 144     -23.254 -36.932 -47.275  1.00 59.96           C  
ANISOU 2205  CB  ASP A 144     8936   5510   8338  -1597  -1170    213       C  
ATOM   2206  CG  ASP A 144     -23.493 -37.245 -48.742  1.00 70.69           C  
ANISOU 2206  CG  ASP A 144    10305   6821   9732  -1561  -1253     36       C  
ATOM   2207  OD1 ASP A 144     -23.949 -36.340 -49.477  1.00 70.96           O  
ANISOU 2207  OD1 ASP A 144    10262   6989   9710  -1572  -1193    -25       O  
ATOM   2208  OD2 ASP A 144     -23.226 -38.394 -49.160  1.00 76.87           O1+
ANISOU 2208  OD2 ASP A 144    11174   7438  10596  -1519  -1383    -44       O1+
ATOM   2209  H   ASP A 144     -21.770 -34.555 -48.338  1.00 52.19           H  
ATOM   2210  HA  ASP A 144     -23.654 -34.930 -47.429  1.00 59.89           H  
ATOM   2211  HB2 ASP A 144     -22.505 -37.469 -46.971  1.00 71.96           H  
ATOM   2212  HB3 ASP A 144     -24.056 -37.171 -46.783  1.00 71.96           H  
ATOM   2213  N   GLU A 145     -22.509 -33.954 -45.178  1.00 40.96           N  
ANISOU 2213  N   GLU A 145     6369   3486   5708  -1554   -828    424       N  
ATOM   2214  CA  GLU A 145     -22.505 -33.503 -43.789  1.00 40.70           C  
ANISOU 2214  CA  GLU A 145     6289   3557   5618  -1591   -738    570       C  
ATOM   2215  C   GLU A 145     -23.436 -32.299 -43.686  1.00 40.06           C  
ANISOU 2215  C   GLU A 145     6064   3693   5464  -1659   -614    608       C  
ATOM   2216  O   GLU A 145     -23.021 -31.173 -43.965  1.00 38.83           O  
ANISOU 2216  O   GLU A 145     5869   3628   5256  -1587   -537    555       O  
ATOM   2217  CB  GLU A 145     -21.091 -33.134 -43.324  1.00 34.70           C  
ANISOU 2217  CB  GLU A 145     5590   2763   4831  -1453   -716    550       C  
ATOM   2218  H   GLU A 145     -22.217 -33.365 -45.733  1.00 49.15           H  
ATOM   2219  HA  GLU A 145     -22.845 -34.208 -43.217  1.00 48.84           H  
ATOM   2220  N   PRO A 146     -24.700 -32.527 -43.295  1.00 45.54           N  
ANISOU 2220  N   PRO A 146     6676   4472   6153  -1796   -597    695       N  
ATOM   2221  CA  PRO A 146     -25.690 -31.445 -43.321  1.00 45.80           C  
ANISOU 2221  CA  PRO A 146     6561   4714   6125  -1851   -496    707       C  
ATOM   2222  C   PRO A 146     -25.352 -30.307 -42.371  1.00 42.34           C  
ANISOU 2222  C   PRO A 146     6052   4434   5603  -1801   -377    757       C  
ATOM   2223  O   PRO A 146     -25.825 -29.193 -42.574  1.00 39.62           O  
ANISOU 2223  O   PRO A 146     5598   4246   5211  -1794   -298    728       O  
ATOM   2224  CB  PRO A 146     -26.986 -32.146 -42.897  1.00 48.43           C  
ANISOU 2224  CB  PRO A 146     6835   5093   6474  -2005   -516    797       C  
ATOM   2225  CG  PRO A 146     -26.546 -33.329 -42.127  1.00 51.29           C  
ANISOU 2225  CG  PRO A 146     7302   5312   6874  -2034   -588    882       C  
ATOM   2226  CD  PRO A 146     -25.276 -33.779 -42.773  1.00 51.29           C  
ANISOU 2226  CD  PRO A 146     7441   5116   6931  -1908   -674    787       C  
ATOM   2227  HA  PRO A 146     -25.789 -31.097 -44.221  1.00 54.96           H  
ATOM   2228  HB2 PRO A 146     -27.513 -31.551 -42.342  1.00 58.12           H  
ATOM   2229  HB3 PRO A 146     -27.485 -32.414 -43.684  1.00 58.12           H  
ATOM   2230  HG2 PRO A 146     -26.390 -33.077 -41.203  1.00 61.55           H  
ATOM   2231  HG3 PRO A 146     -27.222 -34.023 -42.182  1.00 61.55           H  
ATOM   2232  HD2 PRO A 146     -24.684 -34.176 -42.115  1.00 61.55           H  
ATOM   2233  HD3 PRO A 146     -25.465 -34.394 -43.499  1.00 61.55           H  
ATOM   2234  N   ASN A 147     -24.525 -30.589 -41.367  1.00 42.31           N  
ANISOU 2234  N   ASN A 147     6109   4384   5583  -1762   -374    823       N  
ATOM   2235  CA  ASN A 147     -24.172 -29.606 -40.356  1.00 43.27           C  
ANISOU 2235  CA  ASN A 147     6168   4650   5624  -1716   -270    869       C  
ATOM   2236  C   ASN A 147     -22.730 -29.112 -40.501  1.00 37.75           C  
ANISOU 2236  C   ASN A 147     5544   3879   4920  -1576   -261    806       C  
ATOM   2237  O   ASN A 147     -22.151 -28.588 -39.548  1.00 36.16           O  
ANISOU 2237  O   ASN A 147     5328   3745   4665  -1529   -202    849       O  
ATOM   2238  CB  ASN A 147     -24.391 -30.210 -38.969  1.00 52.16           C  
ANISOU 2238  CB  ASN A 147     7291   5814   6715  -1788   -266   1001       C  
ATOM   2239  CG  ASN A 147     -24.446 -29.161 -37.881  1.00 59.44           C  
ANISOU 2239  CG  ASN A 147     8107   6939   7538  -1769   -153   1045       C  
ATOM   2240  OD1 ASN A 147     -24.963 -28.063 -38.087  1.00 61.44           O  
ANISOU 2240  OD1 ASN A 147     8243   7348   7751  -1754    -74    996       O  
ATOM   2241  ND2 ASN A 147     -23.901 -29.489 -36.715  1.00 62.72           N  
ANISOU 2241  ND2 ASN A 147     8564   7355   7912  -1764   -152   1133       N  
ATOM   2242  H   ASN A 147     -24.153 -31.356 -41.250  1.00 50.77           H  
ATOM   2243  HA  ASN A 147     -24.760 -28.840 -40.444  1.00 51.93           H  
ATOM   2244  HB2 ASN A 147     -25.232 -30.693 -38.963  1.00 62.60           H  
ATOM   2245  HB3 ASN A 147     -23.659 -30.814 -38.767  1.00 62.60           H  
ATOM   2246 HD21 ASN A 147     -23.907 -28.926 -36.065  1.00 75.26           H  
ATOM   2247 HD22 ASN A 147     -23.542 -30.263 -36.611  1.00 75.26           H  
ATOM   2248  N   PHE A 148     -22.158 -29.267 -41.695  1.00 37.14           N  
ANISOU 2248  N   PHE A 148     5544   3673   4893  -1511   -320    698       N  
ATOM   2249  CA  PHE A 148     -20.769 -28.879 -41.947  1.00 31.03           C  
ANISOU 2249  CA  PHE A 148     4849   2824   4117  -1380   -319    625       C  
ATOM   2250  C   PHE A 148     -20.530 -27.380 -41.746  1.00 26.60           C  
ANISOU 2250  C   PHE A 148     4182   2440   3487  -1299   -195    597       C  
ATOM   2251  O   PHE A 148     -21.330 -26.558 -42.183  1.00 24.98           O  
ANISOU 2251  O   PHE A 148     3871   2363   3256  -1321   -138    572       O  
ATOM   2252  CB  PHE A 148     -20.346 -29.261 -43.374  1.00 30.68           C  
ANISOU 2252  CB  PHE A 148     4878   2657   4123  -1311   -396    486       C  
ATOM   2253  CG  PHE A 148     -18.951 -28.820 -43.719  1.00 29.64           C  
ANISOU 2253  CG  PHE A 148     4769   2522   3970  -1124   -371    376       C  
ATOM   2254  CD1 PHE A 148     -17.857 -29.586 -43.342  1.00 35.67           C  
ANISOU 2254  CD1 PHE A 148     5639   3147   4767  -1043   -442    359       C  
ATOM   2255  CD2 PHE A 148     -18.726 -27.621 -44.369  1.00 28.08           C  
ANISOU 2255  CD2 PHE A 148     4482   2467   3721  -1033   -281    298       C  
ATOM   2256  CE1 PHE A 148     -16.572 -29.179 -43.633  1.00 35.14           C  
ANISOU 2256  CE1 PHE A 148     5574   3100   4678   -875   -415    254       C  
ATOM   2257  CE2 PHE A 148     -17.439 -27.201 -44.658  1.00 29.44           C  
ANISOU 2257  CE2 PHE A 148     4663   2653   3871   -881   -252    209       C  
ATOM   2258  CZ  PHE A 148     -16.358 -27.982 -44.287  1.00 32.73           C  
ANISOU 2258  CZ  PHE A 148     5171   2948   4316   -802   -315    181       C  
ATOM   2259  H   PHE A 148     -22.557 -29.597 -42.382  1.00 44.56           H  
ATOM   2260  HA  PHE A 148     -20.194 -29.356 -41.329  1.00 37.24           H  
ATOM   2261  HB2 PHE A 148     -20.385 -30.226 -43.465  1.00 36.82           H  
ATOM   2262  HB3 PHE A 148     -20.955 -28.846 -44.004  1.00 36.82           H  
ATOM   2263  HD1 PHE A 148     -17.994 -30.392 -42.898  1.00 42.80           H  
ATOM   2264  HD2 PHE A 148     -19.449 -27.090 -44.617  1.00 33.70           H  
ATOM   2265  HE1 PHE A 148     -15.849 -29.707 -43.381  1.00 42.17           H  
ATOM   2266  HE2 PHE A 148     -17.300 -26.397 -45.105  1.00 35.33           H  
ATOM   2267  HZ  PHE A 148     -15.492 -27.708 -44.488  1.00 39.27           H  
ATOM   2268  N   ALA A 149     -19.419 -27.043 -41.086  1.00 22.47           N  
ANISOU 2268  N   ALA A 149     3679   1921   2937  -1189   -162    591       N  
ATOM   2269  CA  ALA A 149     -19.036 -25.662 -40.847  1.00 23.71           C  
ANISOU 2269  CA  ALA A 149     3739   2229   3043  -1092    -58    551       C  
ATOM   2270  C   ALA A 149     -17.558 -25.452 -41.177  1.00 24.39           C  
ANISOU 2270  C   ALA A 149     3871   2261   3135   -934    -59    457       C  
ATOM   2271  O   ALA A 149     -16.718 -26.320 -40.908  1.00 26.47           O  
ANISOU 2271  O   ALA A 149     4231   2402   3423   -891   -125    455       O  
ATOM   2272  CB  ALA A 149     -19.316 -25.268 -39.388  1.00 26.87           C  
ANISOU 2272  CB  ALA A 149     4077   2747   3387  -1138      2    651       C  
ATOM   2273  H   ALA A 149     -18.864 -27.614 -40.762  1.00 26.96           H  
ATOM   2274  HA  ALA A 149     -19.560 -25.082 -41.422  1.00 28.46           H  
ATOM   2275  HB1 ALA A 149     -19.052 -24.344 -39.254  1.00 32.25           H  
ATOM   2276  HB2 ALA A 149     -20.264 -25.371 -39.210  1.00 32.25           H  
ATOM   2277  HB3 ALA A 149     -18.804 -25.847 -38.801  1.00 32.25           H  
ATOM   2278  N   LEU A 150     -17.260 -24.296 -41.759  1.00 26.23           N  
ANISOU 2278  N   LEU A 150     4030   2590   3347   -852      8    382       N  
ATOM   2279  CA  LEU A 150     -15.890 -23.873 -42.029  1.00 24.94           C  
ANISOU 2279  CA  LEU A 150     3877   2419   3179   -717     27    299       C  
ATOM   2280  C   LEU A 150     -15.110 -23.552 -40.757  1.00 23.50           C  
ANISOU 2280  C   LEU A 150     3684   2270   2977   -664     59    331       C  
ATOM   2281  O   LEU A 150     -15.690 -23.153 -39.756  1.00 24.92           O  
ANISOU 2281  O   LEU A 150     3812   2530   3128   -716     98    404       O  
ATOM   2282  CB  LEU A 150     -15.877 -22.623 -42.911  1.00 27.85           C  
ANISOU 2282  CB  LEU A 150     4163   2889   3529   -671     90    239       C  
ATOM   2283  CG  LEU A 150     -16.465 -22.735 -44.318  1.00 27.15           C  
ANISOU 2283  CG  LEU A 150     4076   2796   3443   -696     64    191       C  
ATOM   2284  CD1 LEU A 150     -16.636 -21.344 -44.914  1.00 27.54           C  
ANISOU 2284  CD1 LEU A 150     4039   2958   3469   -669    126    174       C  
ATOM   2285  CD2 LEU A 150     -15.589 -23.595 -45.219  1.00 30.71           C  
ANISOU 2285  CD2 LEU A 150     4605   3162   3901   -629      7    101       C  
ATOM   2286  H   LEU A 150     -17.850 -23.723 -42.012  1.00 31.48           H  
ATOM   2287  HA  LEU A 150     -15.425 -24.582 -42.500  1.00 29.92           H  
ATOM   2288  HB2 LEU A 150     -16.373 -21.928 -42.452  1.00 33.42           H  
ATOM   2289  HB3 LEU A 150     -14.954 -22.339 -43.013  1.00 33.42           H  
ATOM   2290  HG  LEU A 150     -17.340 -23.149 -44.264  1.00 32.58           H  
ATOM   2291 HD11 LEU A 150     -17.009 -21.427 -45.805  1.00 33.05           H  
ATOM   2292 HD12 LEU A 150     -17.235 -20.830 -44.350  1.00 33.05           H  
ATOM   2293 HD13 LEU A 150     -15.769 -20.911 -44.957  1.00 33.05           H  
ATOM   2294 HD21 LEU A 150     -15.993 -23.642 -46.099  1.00 36.85           H  
ATOM   2295 HD22 LEU A 150     -14.708 -23.192 -45.280  1.00 36.85           H  
ATOM   2296 HD23 LEU A 150     -15.521 -24.484 -44.837  1.00 36.85           H  
ATOM   2297  N   PRO A 151     -13.782 -23.685 -40.817  1.00 22.79           N  
ANISOU 2297  N   PRO A 151     3631   2134   2893   -554     44    266       N  
ATOM   2298  CA  PRO A 151     -12.969 -23.054 -39.766  1.00 21.38           C  
ANISOU 2298  CA  PRO A 151     3415   2017   2691   -489     85    272       C  
ATOM   2299  C   PRO A 151     -12.906 -21.552 -39.988  1.00 25.11           C  
ANISOU 2299  C   PRO A 151     3781   2610   3150   -457    170    233       C  
ATOM   2300  O   PRO A 151     -13.278 -21.098 -41.079  1.00 23.00           O  
ANISOU 2300  O   PRO A 151     3484   2366   2891   -471    188    199       O  
ATOM   2301  CB  PRO A 151     -11.599 -23.696 -39.946  1.00 21.50           C  
ANISOU 2301  CB  PRO A 151     3495   1950   2725   -379     34    199       C  
ATOM   2302  CG  PRO A 151     -11.543 -24.038 -41.415  1.00 25.61           C  
ANISOU 2302  CG  PRO A 151     4038   2428   3265   -359      7    113       C  
ATOM   2303  CD  PRO A 151     -12.957 -24.383 -41.820  1.00 25.84           C  
ANISOU 2303  CD  PRO A 151     4082   2432   3304   -478    -13    169       C  
ATOM   2304  HA  PRO A 151     -13.320 -23.250 -38.884  1.00 25.66           H  
ATOM   2305  HB2 PRO A 151     -10.904 -23.062 -39.711  1.00 25.80           H  
ATOM   2306  HB3 PRO A 151     -11.536 -24.497 -39.401  1.00 25.80           H  
ATOM   2307  HG2 PRO A 151     -11.224 -23.270 -41.914  1.00 30.74           H  
ATOM   2308  HG3 PRO A 151     -10.956 -24.799 -41.548  1.00 30.74           H  
ATOM   2309  HD2 PRO A 151     -13.147 -24.043 -42.708  1.00 31.01           H  
ATOM   2310  HD3 PRO A 151     -13.100 -25.341 -41.767  1.00 31.01           H  
ATOM   2311  N   TYR A 152     -12.450 -20.788 -38.993  1.00 22.56           N  
ANISOU 2311  N   TYR A 152     3404   2357   2809   -416    210    237       N  
ATOM   2312  CA  TYR A 152     -12.097 -19.401 -39.235  1.00 20.16           C  
ANISOU 2312  CA  TYR A 152     3013   2133   2513   -372    268    186       C  
ATOM   2313  C   TYR A 152     -10.697 -19.154 -38.692  1.00 21.07           C  
ANISOU 2313  C   TYR A 152     3120   2257   2631   -280    274    136       C  
ATOM   2314  O   TYR A 152     -10.292 -19.762 -37.708  1.00 20.75           O  
ANISOU 2314  O   TYR A 152     3115   2197   2572   -255    245    158       O  
ATOM   2315  CB  TYR A 152     -13.118 -18.436 -38.616  1.00 21.37           C  
ANISOU 2315  CB  TYR A 152     3084   2381   2656   -415    309    220       C  
ATOM   2316  CG  TYR A 152     -13.301 -18.474 -37.112  1.00 20.43           C  
ANISOU 2316  CG  TYR A 152     2943   2323   2498   -421    316    261       C  
ATOM   2317  CD1 TYR A 152     -12.584 -17.612 -36.282  1.00 23.72           C  
ANISOU 2317  CD1 TYR A 152     3305   2799   2909   -352    340    218       C  
ATOM   2318  CD2 TYR A 152     -14.242 -19.303 -36.527  1.00 22.02           C  
ANISOU 2318  CD2 TYR A 152     3168   2537   2662   -505    299    343       C  
ATOM   2319  CE1 TYR A 152     -12.767 -17.613 -34.912  1.00 18.83           C  
ANISOU 2319  CE1 TYR A 152     2658   2259   2237   -351    347    247       C  
ATOM   2320  CE2 TYR A 152     -14.435 -19.306 -35.161  1.00 21.66           C  
ANISOU 2320  CE2 TYR A 152     3092   2577   2559   -517    312    388       C  
ATOM   2321  CZ  TYR A 152     -13.694 -18.450 -34.357  1.00 20.66           C  
ANISOU 2321  CZ  TYR A 152     2912   2519   2417   -433    336    335       C  
ATOM   2322  OH  TYR A 152     -13.881 -18.433 -32.993  1.00 24.81           O  
ANISOU 2322  OH  TYR A 152     3403   3153   2871   -438    349    371       O  
ATOM   2323  H   TYR A 152     -12.339 -21.050 -38.181  1.00 27.07           H  
ATOM   2324  HA  TYR A 152     -12.078 -19.243 -40.192  1.00 24.19           H  
ATOM   2325  HB2 TYR A 152     -12.852 -17.532 -38.847  1.00 25.65           H  
ATOM   2326  HB3 TYR A 152     -13.984 -18.623 -39.012  1.00 25.65           H  
ATOM   2327  HD1 TYR A 152     -11.956 -17.038 -36.656  1.00 28.47           H  
ATOM   2328  HD2 TYR A 152     -14.743 -19.876 -37.062  1.00 26.43           H  
ATOM   2329  HE1 TYR A 152     -12.274 -17.037 -34.373  1.00 22.59           H  
ATOM   2330  HE2 TYR A 152     -15.063 -19.876 -34.780  1.00 25.99           H  
ATOM   2331  HH  TYR A 152     -14.473 -18.988 -32.777  1.00 29.77           H  
ATOM   2332  N   TRP A 153      -9.972 -18.263 -39.347  1.00 20.71           N  
ANISOU 2332  N   TRP A 153     3023   2244   2604   -237    307     76       N  
ATOM   2333  CA  TRP A 153      -8.598 -17.949 -38.961  1.00 18.23           C  
ANISOU 2333  CA  TRP A 153     2681   1948   2296   -158    314     18       C  
ATOM   2334  C   TRP A 153      -8.621 -16.880 -37.891  1.00 20.95           C  
ANISOU 2334  C   TRP A 153     2954   2358   2647   -149    341     20       C  
ATOM   2335  O   TRP A 153      -8.734 -15.695 -38.172  1.00 22.08           O  
ANISOU 2335  O   TRP A 153     3032   2538   2819   -161    372      4       O  
ATOM   2336  CB  TRP A 153      -7.790 -17.508 -40.176  1.00 18.51           C  
ANISOU 2336  CB  TRP A 153     2685   2004   2345   -134    338    -42       C  
ATOM   2337  CG  TRP A 153      -6.325 -17.239 -39.903  1.00 20.65           C  
ANISOU 2337  CG  TRP A 153     2914   2310   2624    -60    347   -108       C  
ATOM   2338  CD1 TRP A 153      -5.677 -17.216 -38.680  1.00 18.00           C  
ANISOU 2338  CD1 TRP A 153     2563   1986   2290     -8    332   -126       C  
ATOM   2339  CD2 TRP A 153      -5.318 -16.969 -40.888  1.00 20.27           C  
ANISOU 2339  CD2 TRP A 153     2823   2306   2572    -35    371   -169       C  
ATOM   2340  NE1 TRP A 153      -4.349 -16.936 -38.858  1.00 19.31           N  
ANISOU 2340  NE1 TRP A 153     2677   2194   2466     49    343   -198       N  
ATOM   2341  CE2 TRP A 153      -4.097 -16.772 -40.198  1.00 22.86           C  
ANISOU 2341  CE2 TRP A 153     3104   2671   2912     29    371   -224       C  
ATOM   2342  CE3 TRP A 153      -5.336 -16.850 -42.279  1.00 21.12           C  
ANISOU 2342  CE3 TRP A 153     2919   2446   2660    -64    395   -180       C  
ATOM   2343  CZ2 TRP A 153      -2.899 -16.473 -40.866  1.00 21.04           C  
ANISOU 2343  CZ2 TRP A 153     2807   2511   2677     58    399   -291       C  
ATOM   2344  CZ3 TRP A 153      -4.155 -16.547 -42.941  1.00 24.93           C  
ANISOU 2344  CZ3 TRP A 153     3339   3006   3127    -37    426   -239       C  
ATOM   2345  CH2 TRP A 153      -2.948 -16.365 -42.235  1.00 22.31           C  
ANISOU 2345  CH2 TRP A 153     2953   2713   2811     20    429   -294       C  
ATOM   2346  H   TRP A 153     -10.252 -17.818 -40.027  1.00 24.86           H  
ATOM   2347  HA  TRP A 153      -8.181 -18.742 -38.590  1.00 21.87           H  
ATOM   2348  HB2 TRP A 153      -7.839 -18.204 -40.850  1.00 22.22           H  
ATOM   2349  HB3 TRP A 153      -8.177 -16.690 -40.525  1.00 22.22           H  
ATOM   2350  HD1 TRP A 153      -6.084 -17.368 -37.857  1.00 21.60           H  
ATOM   2351  HE1 TRP A 153      -3.765 -16.872 -38.230  1.00 23.17           H  
ATOM   2352  HE3 TRP A 153      -6.128 -16.961 -42.753  1.00 25.35           H  
ATOM   2353  HZ2 TRP A 153      -2.103 -16.354 -40.400  1.00 25.25           H  
ATOM   2354  HZ3 TRP A 153      -4.157 -16.472 -43.868  1.00 29.92           H  
ATOM   2355  HH2 TRP A 153      -2.170 -16.172 -42.705  1.00 26.78           H  
ATOM   2356  N   LYS A 154      -8.530 -17.328 -36.646  1.00 21.27           N  
ANISOU 2356  N   LYS A 154     3014   2410   2659   -126    320     41       N  
ATOM   2357  CA  LYS A 154      -8.683 -16.435 -35.509  1.00 19.54           C  
ANISOU 2357  CA  LYS A 154     2727   2268   2429   -113    339     34       C  
ATOM   2358  C   LYS A 154      -7.378 -15.702 -35.249  1.00 18.02           C  
ANISOU 2358  C   LYS A 154     2482   2099   2264    -42    343    -43       C  
ATOM   2359  O   LYS A 154      -6.715 -15.964 -34.248  1.00 20.78           O  
ANISOU 2359  O   LYS A 154     2834   2474   2588     12    321    -61       O  
ATOM   2360  CB  LYS A 154      -9.140 -17.242 -34.295  1.00 15.46           C  
ANISOU 2360  CB  LYS A 154     2248   1777   1850   -126    314     97       C  
ATOM   2361  CG  LYS A 154      -9.836 -16.427 -33.216  1.00 17.44           C  
ANISOU 2361  CG  LYS A 154     2423   2138   2064   -135    340     99       C  
ATOM   2362  CD  LYS A 154     -10.301 -17.305 -32.082  1.00 21.78           C  
ANISOU 2362  CD  LYS A 154     3008   2736   2530   -165    322    179       C  
ATOM   2363  CE  LYS A 154     -10.936 -16.469 -30.972  1.00 27.22           C  
ANISOU 2363  CE  LYS A 154     3605   3574   3165   -162    352    162       C  
ATOM   2364  NZ  LYS A 154     -11.237 -17.298 -29.773  1.00 29.26           N1+
ANISOU 2364  NZ  LYS A 154     3890   3908   3317   -193    339    249       N1+
ATOM   2365  H   LYS A 154      -8.380 -18.148 -36.434  1.00 25.53           H  
ATOM   2366  HA  LYS A 154      -9.366 -15.777 -35.709  1.00 23.44           H  
ATOM   2367  HB2 LYS A 154      -9.761 -17.925 -34.593  1.00 18.56           H  
ATOM   2368  HB3 LYS A 154      -8.364 -17.661 -33.891  1.00 18.56           H  
ATOM   2369  HG2 LYS A 154      -9.216 -15.771 -32.860  1.00 20.92           H  
ATOM   2370  HG3 LYS A 154     -10.611 -15.986 -33.597  1.00 20.92           H  
ATOM   2371  HD2 LYS A 154     -10.964 -17.932 -32.410  1.00 26.13           H  
ATOM   2372  HD3 LYS A 154      -9.542 -17.781 -31.710  1.00 26.13           H  
ATOM   2373  HE2 LYS A 154     -10.323 -15.765 -30.710  1.00 32.67           H  
ATOM   2374  HE3 LYS A 154     -11.768 -16.087 -31.295  1.00 32.67           H  
ATOM   2375  HZ1 LYS A 154     -11.803 -17.950 -29.988  1.00 35.11           H  
ATOM   2376  HZ2 LYS A 154     -10.488 -17.657 -29.456  1.00 35.11           H  
ATOM   2377  HZ3 LYS A 154     -11.606 -16.793 -29.140  1.00 35.11           H  
ATOM   2378  N   TRP A 155      -7.001 -14.795 -36.159  1.00 18.90           N  
ANISOU 2378  N   TRP A 155     2546   2208   2428    -48    368    -83       N  
ATOM   2379  CA  TRP A 155      -5.753 -14.027 -35.994  1.00 19.41           C  
ANISOU 2379  CA  TRP A 155     2549   2298   2529     -1    373   -153       C  
ATOM   2380  C   TRP A 155      -5.919 -12.896 -34.974  1.00 19.20           C  
ANISOU 2380  C   TRP A 155     2453   2317   2526     13    371   -186       C  
ATOM   2381  O   TRP A 155      -4.970 -12.151 -34.712  1.00 19.42           O  
ANISOU 2381  O   TRP A 155     2422   2362   2594     43    367   -248       O  
ATOM   2382  CB  TRP A 155      -5.235 -13.455 -37.333  1.00 15.72           C  
ANISOU 2382  CB  TRP A 155     2050   1819   2102    -31    399   -169       C  
ATOM   2383  CG  TRP A 155      -6.269 -13.106 -38.377  1.00 18.92           C  
ANISOU 2383  CG  TRP A 155     2468   2202   2518   -100    415   -117       C  
ATOM   2384  CD1 TRP A 155      -6.469 -13.743 -39.567  1.00 20.21           C  
ANISOU 2384  CD1 TRP A 155     2675   2347   2657   -128    422    -93       C  
ATOM   2385  CD2 TRP A 155      -7.215 -12.020 -38.343  1.00 21.98           C  
ANISOU 2385  CD2 TRP A 155     2821   2585   2945   -138    415    -94       C  
ATOM   2386  NE1 TRP A 155      -7.485 -13.137 -40.271  1.00 18.72           N  
ANISOU 2386  NE1 TRP A 155     2482   2148   2482   -187    429    -46       N  
ATOM   2387  CE2 TRP A 155      -7.959 -12.078 -39.548  1.00 20.89           C  
ANISOU 2387  CE2 TRP A 155     2711   2426   2801   -191    422    -45       C  
ATOM   2388  CE3 TRP A 155      -7.505 -11.008 -37.423  1.00 23.31           C  
ANISOU 2388  CE3 TRP A 155     2936   2768   3154   -122    401   -121       C  
ATOM   2389  CZ2 TRP A 155      -8.978 -11.177 -39.845  1.00 19.75           C  
ANISOU 2389  CZ2 TRP A 155     2544   2269   2691   -227    412    -14       C  
ATOM   2390  CZ3 TRP A 155      -8.523 -10.102 -37.727  1.00 22.22           C  
ANISOU 2390  CZ3 TRP A 155     2774   2613   3055   -152    389   -102       C  
ATOM   2391  CH2 TRP A 155      -9.242 -10.194 -38.926  1.00 23.37           C  
ANISOU 2391  CH2 TRP A 155     2950   2733   3197   -203    394    -44       C  
ATOM   2392  H   TRP A 155      -7.442 -14.605 -36.873  1.00 22.68           H  
ATOM   2393  HA  TRP A 155      -5.071 -14.626 -35.653  1.00 23.30           H  
ATOM   2394  HB2 TRP A 155      -4.737 -12.645 -37.143  1.00 18.86           H  
ATOM   2395  HB3 TRP A 155      -4.639 -14.110 -37.730  1.00 18.86           H  
ATOM   2396  HD1 TRP A 155      -5.993 -14.487 -39.857  1.00 24.25           H  
ATOM   2397  HE1 TRP A 155      -7.777 -13.386 -41.041  1.00 22.46           H  
ATOM   2398  HE3 TRP A 155      -7.033 -10.943 -36.624  1.00 27.98           H  
ATOM   2399  HZ2 TRP A 155      -9.454 -11.232 -40.642  1.00 23.70           H  
ATOM   2400  HZ3 TRP A 155      -8.730  -9.428 -37.122  1.00 26.66           H  
ATOM   2401  HH2 TRP A 155      -9.916  -9.577 -39.101  1.00 28.05           H  
ATOM   2402  N   ASP A 156      -7.103 -12.822 -34.373  1.00 17.96           N  
ANISOU 2402  N   ASP A 156     2296   2189   2341     -7    371   -155       N  
ATOM   2403  CA  ASP A 156      -7.359 -11.987 -33.200  1.00 20.43           C  
ANISOU 2403  CA  ASP A 156     2544   2567   2651     26    362   -202       C  
ATOM   2404  C   ASP A 156      -7.048 -12.729 -31.877  1.00 23.23           C  
ANISOU 2404  C   ASP A 156     2915   2986   2926     74    344   -203       C  
ATOM   2405  O   ASP A 156      -7.188 -12.163 -30.803  1.00 24.07           O  
ANISOU 2405  O   ASP A 156     2967   3172   3007    110    335   -250       O  
ATOM   2406  CB  ASP A 156      -8.818 -11.490 -33.203  1.00 21.13           C  
ANISOU 2406  CB  ASP A 156     2606   2686   2739    -10    371   -182       C  
ATOM   2407  CG  ASP A 156      -9.841 -12.616 -33.418  1.00 24.49           C  
ANISOU 2407  CG  ASP A 156     3088   3118   3100    -66    384    -94       C  
ATOM   2408  OD1 ASP A 156      -9.828 -13.279 -34.482  1.00 25.85           O  
ANISOU 2408  OD1 ASP A 156     3320   3221   3282   -105    387    -48       O  
ATOM   2409  OD2 ASP A 156     -10.697 -12.812 -32.537  1.00 24.34           O1+
ANISOU 2409  OD2 ASP A 156     3048   3184   3018    -75    389    -75       O1+
ATOM   2410  H   ASP A 156      -7.796 -13.260 -34.634  1.00 21.56           H  
ATOM   2411  HA  ASP A 156      -6.783 -11.208 -33.243  1.00 24.51           H  
ATOM   2412  HB2 ASP A 156      -9.010 -11.072 -32.349  1.00 25.36           H  
ATOM   2413  HB3 ASP A 156      -8.930 -10.846 -33.919  1.00 25.36           H  
ATOM   2414  N   GLU A 157      -6.623 -13.986 -31.979  1.00 21.51           N  
ANISOU 2414  N   GLU A 157     2773   2733   2666     78    330   -154       N  
ATOM   2415  CA  GLU A 157      -6.184 -14.788 -30.838  1.00 25.34           C  
ANISOU 2415  CA  GLU A 157     3291   3259   3077    125    298   -137       C  
ATOM   2416  C   GLU A 157      -4.696 -15.106 -31.008  1.00 23.87           C  
ANISOU 2416  C   GLU A 157     3116   3034   2919    192    268   -189       C  
ATOM   2417  O   GLU A 157      -4.320 -15.593 -32.055  1.00 23.09           O  
ANISOU 2417  O   GLU A 157     3055   2865   2855    184    268   -185       O  
ATOM   2418  CB  GLU A 157      -6.990 -16.083 -30.762  1.00 27.40           C  
ANISOU 2418  CB  GLU A 157     3641   3496   3275     73    285    -26       C  
ATOM   2419  CG  GLU A 157      -6.469 -17.117 -29.776  1.00 26.84           C  
ANISOU 2419  CG  GLU A 157     3633   3434   3132    112    234     21       C  
ATOM   2420  CD  GLU A 157      -6.958 -16.844 -28.383  1.00 28.55           C  
ANISOU 2420  CD  GLU A 157     3807   3783   3257    114    239     42       C  
ATOM   2421  OE1 GLU A 157      -8.178 -16.976 -28.195  1.00 27.38           O  
ANISOU 2421  OE1 GLU A 157     3655   3689   3059     37    266    113       O  
ATOM   2422  OE2 GLU A 157      -6.141 -16.487 -27.503  1.00 23.67           O1+
ANISOU 2422  OE2 GLU A 157     3152   3231   2611    190    217    -18       O1+
ATOM   2423  H   GLU A 157      -6.579 -14.412 -32.725  1.00 25.81           H  
ATOM   2424  HA  GLU A 157      -6.308 -14.289 -30.015  1.00 30.41           H  
ATOM   2425  HB2 GLU A 157      -7.899 -15.865 -30.503  1.00 32.88           H  
ATOM   2426  HB3 GLU A 157      -6.993 -16.494 -31.641  1.00 32.88           H  
ATOM   2427  HG2 GLU A 157      -6.780 -17.997 -30.040  1.00 32.21           H  
ATOM   2428  HG3 GLU A 157      -5.499 -17.092 -29.768  1.00 32.21           H  
ATOM   2429  N   PRO A 158      -3.863 -14.870 -29.973  1.00 21.28           N  
ANISOU 2429  N   PRO A 158     2751   2767   2568    263    240   -245       N  
ATOM   2430  CA  PRO A 158      -2.419 -15.093 -30.149  1.00 20.77           C  
ANISOU 2430  CA  PRO A 158     2676   2680   2534    331    211   -310       C  
ATOM   2431  C   PRO A 158      -2.056 -16.424 -30.791  1.00 19.90           C  
ANISOU 2431  C   PRO A 158     2654   2491   2415    351    180   -271       C  
ATOM   2432  O   PRO A 158      -1.309 -16.428 -31.758  1.00 23.12           O  
ANISOU 2432  O   PRO A 158     3042   2868   2873    366    189   -323       O  
ATOM   2433  CB  PRO A 158      -1.889 -14.999 -28.719  1.00 23.43           C  
ANISOU 2433  CB  PRO A 158     2984   3102   2816    403    170   -348       C  
ATOM   2434  CG  PRO A 158      -2.788 -14.003 -28.081  1.00 25.15           C  
ANISOU 2434  CG  PRO A 158     3143   3395   3018    373    197   -364       C  
ATOM   2435  CD  PRO A 158      -4.154 -14.227 -28.678  1.00 20.56           C  
ANISOU 2435  CD  PRO A 158     2603   2782   2427    289    235   -276       C  
ATOM   2436  HA  PRO A 158      -2.035 -14.374 -30.676  1.00 24.92           H  
ATOM   2437  HB2 PRO A 158      -1.961 -15.862 -28.282  1.00 28.12           H  
ATOM   2438  HB3 PRO A 158      -0.971 -14.686 -28.725  1.00 28.12           H  
ATOM   2439  HG2 PRO A 158      -2.807 -14.151 -27.123  1.00 30.18           H  
ATOM   2440  HG3 PRO A 158      -2.472 -13.108 -28.281  1.00 30.18           H  
ATOM   2441  HD2 PRO A 158      -4.675 -14.820 -28.115  1.00 24.68           H  
ATOM   2442  HD3 PRO A 158      -4.605 -13.379 -28.815  1.00 24.68           H  
ATOM   2443  N   LYS A 159      -2.595 -17.536 -30.301  1.00 20.38           N  
ANISOU 2443  N   LYS A 159     2809   2521   2415    346    141   -182       N  
ATOM   2444  CA  LYS A 159      -2.225 -18.827 -30.874  1.00 23.66           C  
ANISOU 2444  CA  LYS A 159     3316   2837   2837    376     89   -157       C  
ATOM   2445  C   LYS A 159      -2.878 -19.046 -32.247  1.00 22.90           C  
ANISOU 2445  C   LYS A 159     3251   2668   2782    308    120   -137       C  
ATOM   2446  O   LYS A 159      -2.452 -19.918 -33.007  1.00 21.14           O  
ANISOU 2446  O   LYS A 159     3083   2369   2582    342     82   -158       O  
ATOM   2447  CB  LYS A 159      -2.587 -19.960 -29.916  1.00 26.56           C  
ANISOU 2447  CB  LYS A 159     3784   3171   3135    380     20    -53       C  
ATOM   2448  CG  LYS A 159      -1.698 -19.992 -28.669  1.00 29.18           C  
ANISOU 2448  CG  LYS A 159     4102   3567   3418    472    -33    -78       C  
ATOM   2449  CD  LYS A 159      -2.179 -20.993 -27.636  1.00 31.97           C  
ANISOU 2449  CD  LYS A 159     4555   3906   3686    456    -99     53       C  
ATOM   2450  CE  LYS A 159      -1.273 -21.015 -26.403  1.00 37.04           C  
ANISOU 2450  CE  LYS A 159     5184   4623   4267    554   -159     32       C  
ATOM   2451  NZ  LYS A 159      -1.858 -21.856 -25.339  1.00 43.48           N1+
ANISOU 2451  NZ  LYS A 159     6090   5449   4980    519   -215    182       N1+
ATOM   2452  H   LYS A 159      -3.162 -17.573 -29.655  1.00 24.46           H  
ATOM   2453  HA  LYS A 159      -1.264 -18.845 -31.000  1.00 28.39           H  
ATOM   2454  HB2 LYS A 159      -3.506 -19.847 -29.627  1.00 31.87           H  
ATOM   2455  HB3 LYS A 159      -2.487 -20.807 -30.378  1.00 31.87           H  
ATOM   2456  HG2 LYS A 159      -0.796 -20.238 -28.929  1.00 35.02           H  
ATOM   2457  HG3 LYS A 159      -1.697 -19.113 -28.258  1.00 35.02           H  
ATOM   2458  HD2 LYS A 159      -3.075 -20.751 -27.350  1.00 38.37           H  
ATOM   2459  HD3 LYS A 159      -2.180 -21.880 -28.028  1.00 38.37           H  
ATOM   2460  HE2 LYS A 159      -0.409 -21.383 -26.644  1.00 44.45           H  
ATOM   2461  HE3 LYS A 159      -1.173 -20.113 -26.060  1.00 44.45           H  
ATOM   2462  HZ1 LYS A 159      -1.323 -21.861 -24.627  1.00 52.17           H  
ATOM   2463  HZ2 LYS A 159      -2.653 -21.535 -25.100  1.00 52.17           H  
ATOM   2464  HZ3 LYS A 159      -1.958 -22.690 -25.631  1.00 52.17           H
[truncated: 1,681,804 more chars]
